# Supplementary material for: Spatial transcriptomics implicates impaired BMP signaling in NF1 fracture pseudarthrosis in murine and patient tissues
Source: JCI Insight. 2024 Jul 11;9(16):e176802. doi: 10.1172/jci.insight.176802 (PMC11343587; doi:10.1172/jci.insight.176802)
Supplement: Supplemental tables 1-18 [file jciinsight-9-176802-s150.xlsx]

## Sheet: Table S1
Supplementary Table 1. SpaceRanger Visium sample statistics.
Species	Section	Spots Under Tissue	Mean Reads per Spot	Median Genes per Spot	Median UMI counts per spot
Mouse	1	3045	61642	2168	4315
Mouse	2	3335	85469	2203	4631
Human	1	4001	93486	423	617
Human	2	4070	82146	450	663

## Sheet: Table S2
Supplementary Table 2. Biomarkers associated with each graph-based cluster.
Progenitor			Cartilage			Ossifying perichondrium			Woven bone			Distal cortical bone			Bone marrow			Skeletal muscle 1			Skeletal muscle 2
Gene	Cluster P-value	Cluster fold change	Gene	Cluster P-value	Cluster fold change	Gene	Cluster P-value	Cluster fold change	Gene	Cluster P-value	Cluster fold change	Gene	Cluster P-value	Cluster fold change	Gene	Cluster P-value	Cluster fold change	Gene	Cluster P-value	Cluster fold change	Gene	Cluster P-value	Cluster fold change
Fstl1 (ENSMUSG00000022816)	1.91074e-117	2.0528	Col2a1 (ENSMUSG00000022483)	0	15.1623	Megf6 (ENSMUSG00000057751)	6.93639e-266	2.79469	Satb2 (ENSMUSG00000038331)	0	4.37003	Bglap (ENSMUSG00000074483)	2.1216e-40	1.60954	Hbb-bt (ENSMUSG00000073940)	3.32494e-93	15.9286	Myot (ENSMUSG00000024471)	0	7.09438	Tnnt2 (ENSMUSG00000026414)	8.25585e-195	7.43868
Eln (ENSMUSG00000029675)	2.66853e-107	2.36582	Snorc (ENSMUSG00000026258)	0	14.383	Col8a2 (ENSMUSG00000056174)	6.07205e-259	2.76256	Slc36a2 (ENSMUSG00000020264)	0	4.31952	Cd74 (ENSMUSG00000024610)	4.41972e-39	1.69219	Rnf187 (ENSMUSG00000020496)	3.7542e-81	1.58329	Asb2 (ENSMUSG00000021200)	0	7.07089	Myh8 (ENSMUSG00000055775)	5.24208e-165	6.0769
Postn (ENSMUSG00000027750)	3.53994e-95	1.98055	Hapln1 (ENSMUSG00000021613)	2.30159e-307	12.7684	Fbn2 (ENSMUSG00000024598)	1.36129e-230	3.4381	Col22a1 (ENSMUSG00000079022)	0	3.9437	Dct (ENSMUSG00000022129)	3.57768e-09	2.61621	Hnrnpa2b1 (ENSMUSG00000004980)	2.11682e-78	1.69093	Obscn (ENSMUSG00000061462)	0	7.01519	Tnni1 (ENSMUSG00000026418)	1.32053e-158	6.39525
Sod3 (ENSMUSG00000072941)	1.25242e-89	2.01351	Matn3 (ENSMUSG00000020583)	9.33597e-276	12.5109	Mest (ENSMUSG00000051855)	1.06898e-229	3.07052	Irx5 (ENSMUSG00000031737)	1.90699E-318	3.72647	Slc30a10 (ENSMUSG00000026614)	9.92344e-09	3.89119	Slc4a2 (ENSMUSG00000028962)	1.51599e-75	1.50616	Mylk2 (ENSMUSG00000027470)	0	6.77902	Cacng1 (ENSMUSG00000020722)	3.89814e-140	3.57373
Itgbl1 (ENSMUSG00000032925)	2.53284e-88	1.73048	Col10a1 (ENSMUSG00000039462)	4.41641e-253	12.1877	Spon1 (ENSMUSG00000038156)	2.7903e-226	2.50188	Col1a2 (ENSMUSG00000029661)	1.03463e-307	2.33758	Olfr167 (ENSMUSG00000045341)	4.98419e-08	3.92165	Sem1 (ENSMUSG00000042541)	2.46153e-75	1.52211	Scn4a (ENSMUSG00000001027)	0	6.72381	Tceal7 (ENSMUSG00000079428)	1.52549e-138	5.23238
Fbln2 (ENSMUSG00000064080)	1.08454e-87	1.86199	Clec3a (ENSMUSG00000008874)	2.84837e-251	13.5674	Capn6 (ENSMUSG00000067276)	2.21604e-223	2.86526	Col13a1 (ENSMUSG00000058806)	2.84205e-304	3.25065	1700024B05Rik (ENSMUSG00000052334)	1.16344e-07	2.64619	Med13l (ENSMUSG00000018076)	5.23065e-74	1.60701	Ckmt2 (ENSMUSG00000021622)	0	6.64558	Trim72 (ENSMUSG00000042828)	2.86002e-128	3.46471
Col3a1 (ENSMUSG00000026043)	4.01381e-87	1.84177	Rbp4 (ENSMUSG00000024990)	6.16824e-226	9.17914	Sfrp1 (ENSMUSG00000031548)	1.01326e-221	2.94315	Wif1 (ENSMUSG00000020218)	1.49616e-301	3.69238	Angptl7 (ENSMUSG00000028989)	1.32799e-07	3.30593	Pabpc1 (ENSMUSG00000022283)	8.85143e-74	1.55719	Ampd1 (ENSMUSG00000070385)	0	6.48197	Myl4 (ENSMUSG00000061086)	5.56947e-127	6.38885
Sfrp2 (ENSMUSG00000027996)	5.34793e-87	2.03074	Meltf (ENSMUSG00000022780)	2.22088e-213	12.3378	Nfatc4 (ENSMUSG00000023411)	8.06593e-218	2.20014	Ckb (ENSMUSG00000001270)	2.79474e-296	4.10931	Olfr1258 (ENSMUSG00000049149)	1.66191e-07	3.14442	Anp32a (ENSMUSG00000032249)	8.91204e-72	1.69226	Phkg1 (ENSMUSG00000025537)	0	6.38614	Myh3 (ENSMUSG00000020908)	4.67689e-125	7.14931
Ctss (ENSMUSG00000038642)	1.08751e-86	1.72331	Cnmd (ENSMUSG00000022025)	4.18994e-194	7.21612	Fzd2 (ENSMUSG00000050288)	4.71557e-217	2.17665	Sgms2 (ENSMUSG00000050931)	5.77343e-288	3.36653	Ear14 (ENSMUSG00000050766)	1.73802e-07	2.86545	Hbb-bs (ENSMUSG00000052305)	5.1566e-64	10.4751	Myh4 (ENSMUSG00000057003)	0	6.31895	Lmod2 (ENSMUSG00000029683)	4.38367e-121	3.31692
Apoe (ENSMUSG00000002985)	6.68793e-81	1.70786	Susd5 (ENSMUSG00000086596)	3.51215e-182	6.35912	P4ha3 (ENSMUSG00000051048)	3.47267e-216	2.41571	Unc5b (ENSMUSG00000020099)	1.87819e-287	3.38454	Ltf (ENSMUSG00000032496)	2.456e-07	1.70648	Eml3 (ENSMUSG00000071647)	1.16069e-61	1.5558	Ckm (ENSMUSG00000030399)	0	6.21849	Myog (ENSMUSG00000026459)	3.42527e-120	5.11147
Mmp2 (ENSMUSG00000031740)	1.2407e-80	1.63876	Chst11 (ENSMUSG00000034612)	9.44716e-178	6.08184	Dkk3 (ENSMUSG00000030772)	9.49217e-215	2.42775	Sp7 (ENSMUSG00000060284)	2.1056e-285	3.29808	Mdh1b (ENSMUSG00000025963)	2.76236e-07	4.89442	Abr (ENSMUSG00000017631)	9.68944e-59	1.51347	Apobec2 (ENSMUSG00000040694)	0	6.2025	Itih5 (ENSMUSG00000025780)	3.44735e-106	2.96507
Thbs2 (ENSMUSG00000023885)	6.33449e-79	1.65036	Zfp385b (ENSMUSG00000027016)	1.02921e-171	7.84132	Aspn (ENSMUSG00000021388)	1.8586e-213	2.37787	Pcsk6 (ENSMUSG00000030513)	2.02875e-277	3.26594	Btbd35f13 (ENSMUSG00000095934)	3.63466e-07	3.52069	Cad (ENSMUSG00000013629)	1.98458e-55	1.54777	Trim54 (ENSMUSG00000062077)	0	6.15129	Sypl2 (ENSMUSG00000027887)	1.06546e-105	2.55105
Mfap2 (ENSMUSG00000060572)	6.8102e-79	1.82831	Ihh (ENSMUSG00000006538)	1.66368e-166	12.5956	Dact3 (ENSMUSG00000078794)	9.18891e-213	2.19157	Lifr (ENSMUSG00000054263)	8.94436e-269	2.96813	Slc6a3 (ENSMUSG00000021609)	4.42092e-07	3.89838	Tmpo (ENSMUSG00000019961)	3.16841e-54	1.87332	Adssl1 (ENSMUSG00000011148)	0	6.11736	Pdlim3 (ENSMUSG00000031636)	6.13022e-102	3.1118
Ptn (ENSMUSG00000029838)	3.63275e-78	1.72892	Col9a3 (ENSMUSG00000027570)	2.78842e-162	9.00682	Csrp2 (ENSMUSG00000020186)	5.63871e-210	2.66248	Slc13a5 (ENSMUSG00000020805)	1.32036e-268	3.78557	S100a9 (ENSMUSG00000056071)	7.66912e-07	1.71646	Ccdc6 (ENSMUSG00000048701)	1.83466e-53	1.62953	Prr33 (ENSMUSG00000043795)	0	6.07262	Camk2b (ENSMUSG00000057897)	1.37743e-100	2.77516
Crip1 (ENSMUSG00000006360)	6.3045e-75	1.6878	Frzb (ENSMUSG00000027004)	3.14874e-161	5.74151	Camk4 (ENSMUSG00000038128)	3.81411e-209	2.53817	Ifitm5 (ENSMUSG00000025489)	8.74627e-260	3.53578	Defb9 (ENSMUSG00000047390)	9.7184e-07	4.30327	H1f3 (ENSMUSG00000052565)	7.61729e-52	1.59366	Smyd1 (ENSMUSG00000055027)	0	6.06042	Atp1b2 (ENSMUSG00000041329)	1.65945e-96	2.6667
Lsp1 (ENSMUSG00000018819)	7.80078e-75	1.64408	F13a1 (ENSMUSG00000039109)	1.48886e-146	6.61114	Sulf2 (ENSMUSG00000006800)	4.42159e-202	2.18369	Bambi (ENSMUSG00000024232)	9.19827e-254	3.43385	Btbd35f2 (ENSMUSG00000096194)	1.08401e-06	2.78305	Hba-a2 (ENSMUSG00000069917)	4.47606e-49	8.35871	Smtnl2 (ENSMUSG00000045667)	0	5.97792	3425401B19Rik (ENSMUSG00000071540)	3.0713e-96	2.46945
Bgn (ENSMUSG00000031375)	1.23479e-74	1.54912	Sox9 (ENSMUSG00000000567)	4.35596e-146	6.22104	Pxdn (ENSMUSG00000020674)	6.60468e-198	2.18567	Insc (ENSMUSG00000048782)	1.33127e-242	3.136	Glyatl3 (ENSMUSG00000091043)	1.71225e-06	2.98523	Tnk2 (ENSMUSG00000022791)	7.05776e-48	1.65809	Pgam2 (ENSMUSG00000020475)	0	5.76341	Synpo2l (ENSMUSG00000039376)	1.43094e-93	2.59386
Fndc1 (ENSMUSG00000071984)	4.69621e-74	1.66405	Acan (ENSMUSG00000030607)	1.27413e-143	7.77235	Hif1a (ENSMUSG00000021109)	3.83901e-196	2.16065	Entpd3 (ENSMUSG00000041608)	5.103e-242	4.47352	Crisp4 (ENSMUSG00000025774)	1.78259e-06	3.61049	Deaf1 (ENSMUSG00000058886)	5.30512e-46	1.63019	Rtn2 (ENSMUSG00000030401)	0	5.67168	Chrnb1 (ENSMUSG00000041189)	1.12599e-91	3.0576
Igf1 (ENSMUSG00000020053)	1.36093e-72	1.90267	Eps8l2 (ENSMUSG00000025504)	6.60811e-141	5.96719	Bnc2 (ENSMUSG00000028487)	4.25437e-195	1.95441	Siglec15 (ENSMUSG00000091055)	1.3359e-236	4.5842	1700129C05Rik (ENSMUSG00000021977)	1.97386e-06	3.14906	Plin2 (ENSMUSG00000028494)	6.66017e-45	1.53768	Mybph (ENSMUSG00000042451)	0	5.66809	Sgcg (ENSMUSG00000035296)	5.49933e-90	2.33018
Igfbp4 (ENSMUSG00000017493)	2.33771e-71	1.83225	Col9a1 (ENSMUSG00000026147)	9.11573e-138	8.63679	Sfrp2 (ENSMUSG00000027996)	5.11957e-195	3.64124	Rcor2 (ENSMUSG00000024968)	7.81087e-235	2.79881	Olfr355 (ENSMUSG00000075380)	2.27942e-06	3.3334	Selenok (ENSMUSG00000042682)	6.95876e-45	1.65529	Slc2a4 (ENSMUSG00000018566)	0	5.61937	Cilp (ENSMUSG00000042254)	2.6265e-89	2.92956
B2m (ENSMUSG00000060802)	6.06568e-70	1.59036	Scrg1 (ENSMUSG00000031610)	1.27467e-135	6.43761	S100a11 (ENSMUSG00000027907)	1.15439e-194	2.06944	Cfh (ENSMUSG00000026365)	3.84001e-233	2.648	Duxf3 (ENSMUSG00000075046)	2.33823e-06	3.4272	Nsmce4a (ENSMUSG00000040331)	4.44709e-42	1.70725	Tnnc2 (ENSMUSG00000017300)	0	5.51241	Art1 (ENSMUSG00000030996)	6.87051e-89	2.16996
Fbn1 (ENSMUSG00000027204)	2.49957e-69	1.78645	Comp (ENSMUSG00000031849)	3.80548e-133	7.2178	Ecrg4 (ENSMUSG00000026051)	5.40389e-194	2.16301	Dmp1 (ENSMUSG00000029307)	2.39578e-232	4.06788	Capn13 (ENSMUSG00000043705)	2.37952e-06	3.52432	Stx4a (ENSMUSG00000030805)	5.86766e-42	1.5094	Tnnt3 (ENSMUSG00000061723)	0	5.46668	Prkag3 (ENSMUSG00000006542)	3.18296e-87	2.51417
Col6a1 (ENSMUSG00000001119)	5.13578e-69	1.52954	Col9a2 (ENSMUSG00000028626)	4.63821e-129	6.4505	Fabp5 (ENSMUSG00000027533)	1.17354e-191	2.48266	Dlx5 (ENSMUSG00000029755)	7.71406e-230	2.67057	Olfr568 (ENSMUSG00000073965)	2.44771e-06	3.80786	Tubb4b (ENSMUSG00000036752)	3.12778e-41	1.52277	Atp2a1 (ENSMUSG00000030730)	0	5.36649	Dlk1 (ENSMUSG00000040856)	1.56862e-86	3.6687
Mfap4 (ENSMUSG00000042436)	1.98559e-68	1.97874	Cspg4 (ENSMUSG00000032911)	3.36122e-118	4.53471	Cpxm1 (ENSMUSG00000027408)	2.07604e-191	2.04484	Ocstamp (ENSMUSG00000027670)	1.17203e-226	5.41586	Hsd17b3 (ENSMUSG00000033122)	2.53344e-06	3.67136	Zfp637 (ENSMUSG00000059689)	3.32508e-41	1.85549	Pvalb (ENSMUSG00000005716)	0	5.32115	Klhl41 (ENSMUSG00000075307)	2.58815e-86	2.18656
Cd74 (ENSMUSG00000024610)	3.23321e-68	1.73643	Scube1 (ENSMUSG00000016763)	1.32039e-117	6.32097	Selenon (ENSMUSG00000050989)	5.88293e-191	1.96417	Mt3 (ENSMUSG00000031760)	1.73273e-226	3.97577	Ccdc113 (ENSMUSG00000036598)	3.34399e-06	3.65816	Mageh1 (ENSMUSG00000047238)	2.24723e-40	1.63444	Tmod4 (ENSMUSG00000005628)	0	5.27569	Itgb1bp2 (ENSMUSG00000031312)	5.39632e-86	2.63403
Antxr1 (ENSMUSG00000033420)	5.23974e-68	1.52351	Col27a1 (ENSMUSG00000045672)	5.21999e-117	4.71202	Aebp1 (ENSMUSG00000020473)	8.8906e-190	2.14187	Ptgis (ENSMUSG00000017969)	2.00619e-224	2.79107	Retnla (ENSMUSG00000061100)	3.87518e-06	2.43524	Kdm3a (ENSMUSG00000053470)	1.56976e-39	1.62388	Eef1a2 (ENSMUSG00000016349)	0	5.24076	Myo18b (ENSMUSG00000072720)	2.20462e-85	2.2375
Ly6e (ENSMUSG00000022587)	7.17235e-68	1.70357	Ucma (ENSMUSG00000026668)	2.48769e-114	6.64837	Lrrc17 (ENSMUSG00000039883)	2.73278e-186	2.06699	Cdo1 (ENSMUSG00000033022)	3.7934e-224	3.79931	Olfr1019 (ENSMUSG00000075208)	4.00403e-06	3.42511	Pigq (ENSMUSG00000025728)	5.88183e-39	1.5408	Jsrp1 (ENSMUSG00000020216)	0	5.23678	Hspb7 (ENSMUSG00000006221)	4.46656e-85	2.91153
Loxl1 (ENSMUSG00000032334)	5.275e-67	1.78872	Fgfr3 (ENSMUSG00000054252)	2.27795e-112	4.7778	Gxylt2 (ENSMUSG00000030074)	2.12043e-185	2.12804	Hey1 (ENSMUSG00000040289)	3.56469e-223	2.73315	Spin2g (ENSMUSG00000095659)	5.38682e-06	2.98031	Selenoh (ENSMUSG00000076437)	1.09358e-38	1.89217	Trdn (ENSMUSG00000019787)	0	5.18112	Hspb3 (ENSMUSG00000051456)	5.29002e-85	3.66883
Gas6 (ENSMUSG00000031451)	3.72507e-66	1.81618	Trpv4 (ENSMUSG00000014158)	3.02027e-112	4.97281	Fzd1 (ENSMUSG00000044674)	4.72856e-184	2.04678	Kazald1 (ENSMUSG00000025213)	1.47285e-220	3.15902	Cylc2 (ENSMUSG00000039555)	5.7655e-06	3.02167	Mtor (ENSMUSG00000028991)	7.34094e-38	1.74401	Myom2 (ENSMUSG00000031461)	0	5.12638	Ankrd1 (ENSMUSG00000024803)	8.54957e-85	4.51328
Col14a1 (ENSMUSG00000022371)	1.1659e-65	2.31271	Ptgs2 (ENSMUSG00000032487)	2.65605e-111	6.90835	Cavin3 (ENSMUSG00000037060)	2.58449e-183	1.88562	Kcnk1 (ENSMUSG00000033998)	3.73141e-219	3.61007	Samt3 (ENSMUSG00000035454)	6.35974e-06	3.10838	Pdpk1 (ENSMUSG00000024122)	2.07092e-37	1.54417	Mylpf (ENSMUSG00000030672)	0	4.96691	Rbm24 (ENSMUSG00000038132)	2.47767e-83	2.11608
Mxra7 (ENSMUSG00000020814)	7.15018e-65	1.64093	Nt5e (ENSMUSG00000032420)	1.44063e-108	5.06177	Steap3 (ENSMUSG00000026389)	2.14296e-182	1.92067	Ibsp (ENSMUSG00000029306)	5.10433e-219	3.21222	Vmn2r111 (ENSMUSG00000095093)	6.36654e-06	3.31294	Foxn3 (ENSMUSG00000033713)	7.68436e-37	1.50953	Cox8b (ENSMUSG00000025488)	0	4.95548	Hrc (ENSMUSG00000038239)	8.95625e-83	2.15171
Mmp3 (ENSMUSG00000043613)	5.19117e-64	2.30945	Chad (ENSMUSG00000039084)	4.25682e-107	3.70035	Col14a1 (ENSMUSG00000022371)	4.53749e-179	2.13309	Serpine2 (ENSMUSG00000026249)	1.03834e-216	3.51233	Gata1 (ENSMUSG00000031162)	6.52171e-06	2.27407	Rtf2 (ENSMUSG00000027502)	1.10852e-36	1.84625	Tmem38a (ENSMUSG00000031791)	0	4.92032	Igfn1 (ENSMUSG00000051985)	1.28487e-82	4.99964
Tagln2 (ENSMUSG00000026547)	2.28818e-63	1.51948	Matn1 (ENSMUSG00000040533)	6.12253e-106	14.4692	Ddah1 (ENSMUSG00000028194)	5.10466e-179	3.1905	Pard6g (ENSMUSG00000056214)	1.4697e-216	2.66374	Olfr668 (ENSMUSG00000057770)	6.76556e-06	2.98104	Klf10 (ENSMUSG00000037465)	3.48156e-36	1.72148	Acta1 (ENSMUSG00000031972)	0	4.80267	Mafa (ENSMUSG00000047591)	1.78135e-82	2.40354
Serping1 (ENSMUSG00000023224)	3.37099e-63	1.7965	Ppp1r1b (ENSMUSG00000061718)	6.5811e-104	5.60445	Ptgfrn (ENSMUSG00000027864)	8.17931e-179	1.94719	Alpl (ENSMUSG00000028766)	1.22231e-208	2.71452	Agxt2 (ENSMUSG00000089678)	7.62787e-06	3.0456	Arl6ip1 (ENSMUSG00000030654)	8.85402e-36	1.85082	Klhl31 (ENSMUSG00000044938)	0	4.73654	Lmod3 (ENSMUSG00000044086)	1.0775e-81	2.92319
Cd248 (ENSMUSG00000056481)	4.41645e-63	1.74364	Anxa8 (ENSMUSG00000021950)	7.07287e-104	4.2016	Cdc42ep5 (ENSMUSG00000063838)	9.34073e-179	2.00967	Spns2 (ENSMUSG00000040447)	1.81693e-208	2.70891	Pramel16 (ENSMUSG00000078511)	8.13721e-06	3.50497	Ppp1r8 (ENSMUSG00000028882)	1.17376e-35	1.50743	Tpm1 (ENSMUSG00000032366)	0	3.81861	Tmod4 (ENSMUSG00000005628)	1.57116e-81	2.00895
Igfbp7 (ENSMUSG00000036256)	3.43985e-62	1.67568	Prkg2 (ENSMUSG00000029334)	1.8212e-97	5.50005	Ugcg (ENSMUSG00000028381)	1.06002e-178	2.12681	S1pr3 (ENSMUSG00000067586)	1.57226e-206	2.85887	Olfr1226 (ENSMUSG00000075097)	9.9533e-06	4.50564	Stard7 (ENSMUSG00000027367)	1.32975e-35	1.55245	Actn2 (ENSMUSG00000052374)	4.74E-322	4.7809	Myf6 (ENSMUSG00000035923)	9.77498e-81	2.32977
Ccn3 (ENSMUSG00000037362)	5.75155e-62	2.02212	Chadl (ENSMUSG00000063765)	1.15828e-92	5.783	Chpf (ENSMUSG00000032997)	7.81895e-178	1.94589	Vdr (ENSMUSG00000022479)	8.19779e-206	3.25927	Ermn (ENSMUSG00000026830)	1.13055e-05	2.66266	Blvrb (ENSMUSG00000040466)	1.7695e-35	1.78613	Tcap (ENSMUSG00000007877)	9.44807E-319	6.03267	Myh1 (ENSMUSG00000056328)	1.93078e-80	3.16921
Cxcl12 (ENSMUSG00000061353)	1.0475e-60	1.62032	Sgms2 (ENSMUSG00000050931)	1.28146e-87	3.24166	C1qtnf6 (ENSMUSG00000022440)	1.76761e-176	1.83845	Msi1 (ENSMUSG00000054256)	6.14455e-204	3.74162	Cyp4f15 (ENSMUSG00000073424)	1.22404e-05	3.4449	Borcs8 (ENSMUSG00000002345)	1.81219e-35	1.61365	Tpm2 (ENSMUSG00000028464)	1.209725E-318	4.36964	Flnc (ENSMUSG00000068699)	1.528e-79	2.65274
Dkk3 (ENSMUSG00000030772)	1.62007e-60	1.65982	C1qtnf3 (ENSMUSG00000058914)	9.73061e-86	3.85976	Nlgn2 (ENSMUSG00000051790)	1.88813e-175	1.96771	Phex (ENSMUSG00000057457)	9.12759e-203	3.50028	Bsph2 (ENSMUSG00000078800)	1.24432e-05	2.95308	Mvk (ENSMUSG00000041939)	2.16413e-35	1.65731	Ttn (ENSMUSG00000051747)	6.583106943E-315	6.28098	Nrap (ENSMUSG00000049134)	1.66606e-79	2.00205
Mgp (ENSMUSG00000030218)	1.85265e-60	1.50788	Fam180a (ENSMUSG00000047420)	3.14716e-82	5.83589	Ccdc8 (ENSMUSG00000041117)	3.89385e-174	1.73848	Cgref1 (ENSMUSG00000029161)	6.3297e-201	2.73637	Gm47429 (ENSMUSG00000114559)	1.32881e-05	4.18657	Rgs4 (ENSMUSG00000038530)	1.78423e-34	1.54933	Ryr1 (ENSMUSG00000030592)	1.4230834193E-313	5.12357	Ank1 (ENSMUSG00000031543)	3.42173e-78	2.06091
Ogn (ENSMUSG00000021390)	3.51471e-59	1.67648	F5 (ENSMUSG00000026579)	9.01823e-82	7.83822	Arsi (ENSMUSG00000036412)	1.10817e-173	2.2118	Mmp9 (ENSMUSG00000017737)	4.36985e-199	5.08675	Olfr1032 (ENSMUSG00000042796)	1.78169e-05	3.151	Alas2 (ENSMUSG00000025270)	2.96239e-34	11.5588	Jph1 (ENSMUSG00000042686)	9.231915404E-313	5.07525	Tnxb (ENSMUSG00000033327)	4.40077e-78	2.75043
Tapbp (ENSMUSG00000024308)	6.24161e-59	1.61735	Pth1r (ENSMUSG00000032492)	2.26438e-80	3.01255	Uck2 (ENSMUSG00000026558)	9.78931e-173	1.93397	Atp6v0d2 (ENSMUSG00000028238)	3.90249e-196	3.38523	Gm12253 (ENSMUSG00000058287)	1.84129e-05	3.29345	Ssbp3 (ENSMUSG00000061887)	4.59611e-34	1.78524	Smpx (ENSMUSG00000041476)	5.437941439164E-312	4.97825	Clec3b (ENSMUSG00000025784)	6.66246e-78	2.96434
Clec3b (ENSMUSG00000025784)	6.57167e-59	1.82613	Aldh1a3 (ENSMUSG00000015134)	4.51543e-79	7.26467	Fst (ENSMUSG00000021765)	1.663e-172	2.1924	Slc37a2 (ENSMUSG00000032122)	7.81265e-195	3.35788	Tpsg1 (ENSMUSG00000033200)	1.88082e-05	3.49927	Znrf1 (ENSMUSG00000033545)	8.70837e-34	1.78332	Atp1a2 (ENSMUSG00000007097)	3.39506322378868E-310	4.72154	Mybpc1 (ENSMUSG00000020061)	3.84295e-77	2.33781
Aebp1 (ENSMUSG00000020473)	1.35603e-57	1.73306	Ptch1 (ENSMUSG00000021466)	5.24439e-78	3.65193	Itga11 (ENSMUSG00000032243)	2.83899e-172	2.21269	Col1a1 (ENSMUSG00000001506)	8.60381e-192	2.12268	Mroh4 (ENSMUSG00000022603)	1.88117e-05	3.12325	Tm9sf3 (ENSMUSG00000025016)	1.59224e-33	1.60534	Nrap (ENSMUSG00000049134)	4.09806563103505E-310	5.14337	1110002E22Rik (ENSMUSG00000090066)	6.31911e-76	2.31161
Ahnak (ENSMUSG00000069833)	1.15567e-56	1.5465	Foxa3 (ENSMUSG00000040891)	9.98575e-78	8.24285	P3h3 (ENSMUSG00000023191)	1.47717e-171	1.78969	Acp5 (ENSMUSG00000001348)	1.31585e-191	5.2783	Fgf15 (ENSMUSG00000031073)	1.8957e-05	3.12684	Eif2b2 (ENSMUSG00000004788)	3.54384e-33	1.63101	Aldoa (ENSMUSG00000114515,ENSMUSG00000030695)	0	5.13133	Chrna1 (ENSMUSG00000027107)	3.16e-75	3.64904
Dcn (ENSMUSG00000019929)	7.28506e-56	1.50354	Ccn2 (ENSMUSG00000019997)	1.84695e-76	3.08847	Ptx3 (ENSMUSG00000027832)	2.44091e-171	2.80117	Pth1r (ENSMUSG00000032492)	2.26034e-191	2.18451	Krtap5-5 (ENSMUSG00000073785)	2.1552e-05	3.55589	Ndufb1 (ENSMUSG00000113902)	7.26805e-33	1.61631	Ankrd23 (ENSMUSG00000067653)	5.0065e-308	5.31714	Alpk3 (ENSMUSG00000038763)	5.8856e-73	1.78656
Sfrp1 (ENSMUSG00000031548)	1.755e-55	2.25352	Loxl3 (ENSMUSG00000000693)	2.28165e-75	3.58803	Matn2 (ENSMUSG00000022324)	4.62024e-171	1.71183	Nrp2 (ENSMUSG00000025969)	4.63081e-189	2.5691	Vmn1r169 (ENSMUSG00000094602)	2.17363e-05	3.63432	Nadk (ENSMUSG00000029063)	3.22436e-32	1.78863	Myh2 (ENSMUSG00000033196)	1.56494e-307	6.1194	Cap2 (ENSMUSG00000021373)	7.43638e-73	2.19334
Vim (ENSMUSG00000026728)	1.76171e-55	1.52715	Wwp2 (ENSMUSG00000031930)	6.08317e-75	3.96631	Tubb2a (ENSMUSG00000058672)	6.73227e-171	2.08568	Ptprz1 (ENSMUSG00000068748)	3.13298e-187	3.41199	Olfr1231 (ENSMUSG00000075093)	2.76354e-05	2.31121	Ank2 (ENSMUSG00000032826)	1.42777e-31	1.52639	Mybpc1 (ENSMUSG00000020061)	2.11407e-306	4.883	H2-Eb1 (ENSMUSG00000060586)	4.03967e-72	2.27119
Mfap5 (ENSMUSG00000030116)	1.79975e-55	2.10113	Plod2 (ENSMUSG00000032374)	1.24471e-74	4.10314	Cdkn2b (ENSMUSG00000073802)	8.38059e-171	2.93827	Runx2 (ENSMUSG00000039153)	2.03279e-186	2.15844	Kcne1l (ENSMUSG00000090122)	2.95188e-05	2.69761	H2bc3 (ENSMUSG00000075031)	1.98049e-31	1.81729	Acacb (ENSMUSG00000042010)	1.63555e-304	5.66951	Adprhl1 (ENSMUSG00000031448)	5.45761e-72	1.87578
C1qa (ENSMUSG00000036887)	2.18624e-55	1.6243	Adm2 (ENSMUSG00000054136)	2.01452e-74	10.7913	Ssr2 (ENSMUSG00000041355)	1.6805e-170	1.90497	Bmp3 (ENSMUSG00000029335)	5.84157e-186	3.29717	Tspan33 (ENSMUSG00000001763)	3.21051e-05	3.18328	Hnrnph3 (ENSMUSG00000020069)	3.1616e-31	2.05721	Myom1 (ENSMUSG00000024049)	4.03453e-304	5.06617	Eef1a2 (ENSMUSG00000016349)	2.7108e-71	1.76676
Pxdn (ENSMUSG00000020674)	5.43835e-55	1.75934	Alpl (ENSMUSG00000028766)	6.74886e-73	2.45892	Kcns1 (ENSMUSG00000040164)	4.38468e-169	2.60069	Rab11fip4 (ENSMUSG00000017639)	1.09788e-185	2.49299	Mroh2b (ENSMUSG00000022155)	3.5314e-05	2.28725	Msantd4 (ENSMUSG00000041124)	3.36894e-31	1.76907	Ppp1r3c (ENSMUSG00000067279)	1.04651e-302	5.3099	Actn2 (ENSMUSG00000052374)	3.15297e-71	2.03603
Col4a1 (ENSMUSG00000031502)	8.29369e-55	1.56581	Plagl1 (ENSMUSG00000019817)	1.65005e-71	3.35171	Thy1 (ENSMUSG00000032011)	1.5205e-168	2.02634	Sost (ENSMUSG00000001494)	4.96847e-184	2.54545	Cd19 (ENSMUSG00000030724)	3.73156e-05	1.94663	Rabggtb (ENSMUSG00000038975)	6.65379e-31	1.69504	Mybpc2 (ENSMUSG00000038670)	4.4634e-301	5.60256	Myoz3 (ENSMUSG00000049173)	1.58537e-70	1.76757
H2-Ab1 (ENSMUSG00000073421)	2.40034e-54	1.64598	Stk26 (ENSMUSG00000031112)	3.72873e-70	4.88724	Glis3 (ENSMUSG00000052942)	2.81478e-168	1.82823	Bcar3 (ENSMUSG00000028121)	5.9583e-183	2.38155	Lce6a (ENSMUSG00000086848)	4.46636e-05	3.20326	Mtln (ENSMUSG00000051319)	7.19732e-31	1.52945	Tmem182 (ENSMUSG00000079588)	4.76599e-301	6.15422	Cacnb1 (ENSMUSG00000020882)	4.25698e-70	2.1234
Ctsb (ENSMUSG00000021939)	2.69069e-54	1.51237	Smpd3 (ENSMUSG00000031906)	1.00646e-63	3.29968	Myadm (ENSMUSG00000068566)	3.21447e-168	1.86848	Creb3l1 (ENSMUSG00000027230)	7.40279e-182	2.53795	Ngp (ENSMUSG00000032484)	5.14658e-05	1.74588	Rexo4 (ENSMUSG00000052406)	2.18548e-30	1.51997	Pfkm (ENSMUSG00000033065)	7.90577e-299	5.4154	Ky (ENSMUSG00000035606)	6.24779e-70	1.91911
S100a6 (ENSMUSG00000001025)	8.07212e-54	1.54314	Stc2 (ENSMUSG00000020303)	5.0384e-63	4.21222	Penk (ENSMUSG00000045573)	4.38712e-168	2.84192	Sdc3 (ENSMUSG00000025743)	8.10283e-182	2.35899	Clu (ENSMUSG00000022037)	5.16565e-05	1.57293	Cyb5r1 (ENSMUSG00000026456)	2.99403e-30	1.56346	Cox6a2 (ENSMUSG00000030785)	3.82316e-298	5.12164	Smpx (ENSMUSG00000041476)	1.33464e-69	1.88178
Nbl1 (ENSMUSG00000041120)	1.19636e-53	1.61672	Cobll1 (ENSMUSG00000034903)	1.87451e-61	4.529	Abi3bp (ENSMUSG00000035258)	4.63298e-168	2.19177	Mmp13 (ENSMUSG00000050578)	8.70309e-181	3.1675	Tmem179 (ENSMUSG00000054013)	6.44436e-05	3.23377	Klhl42 (ENSMUSG00000040102)	3.09551e-30	1.50259	Ldb3 (ENSMUSG00000021798)	1.23122e-297	4.35369	Dpt (ENSMUSG00000026574)	5.22511e-69	2.22624
Col18a1 (ENSMUSG00000001435)	1.2313e-53	1.88007	Alox12 (ENSMUSG00000000320)	6.00326e-61	3.95403	Pdia4 (ENSMUSG00000025823)	8.39399e-168	1.68219	Tnfrsf19 (ENSMUSG00000060548)	1.54094e-180	2.4285	Mak (ENSMUSG00000021363)	6.91116e-05	3.83777	Rhot2 (ENSMUSG00000025733)	8.04982e-30	2.027	Rbm24 (ENSMUSG00000038132)	4.26431e-297	4.51647	Arpp21 (ENSMUSG00000032503)	9.271e-69	2.66599
Rnase4 (ENSMUSG00000021876)	1.52713e-53	1.73315	Prelp (ENSMUSG00000041577)	1.93762e-60	2.70357	Dclk1 (ENSMUSG00000027797)	1.08811e-167	1.99406	Tent5a (ENSMUSG00000032265)	1.16306e-179	2.43534	Olfr683 (ENSMUSG00000044120)	7.53343e-05	2.8848	Slc35c2 (ENSMUSG00000017664)	2.96089e-29	1.58972	Mypn (ENSMUSG00000020067)	6.35468e-296	6.69289	Jsrp1 (ENSMUSG00000020216)	1.21632e-68	1.62319
Dtx3 (ENSMUSG00000040415)	3.70615e-53	1.57133	Fn1 (ENSMUSG00000026193)	2.04167e-60	2.94065	Smoc1 (ENSMUSG00000021136)	3.70239e-167	2.68522	Prex1 (ENSMUSG00000039621)	4.89e-178	2.38953	Zscan4-ps3 (ENSMUSG00000109969)	7.74691e-05	3.04473	H2bc18 (ENSMUSG00000105827)	4.22201e-29	2.05534	Myoz1 (ENSMUSG00000068697)	1.33988e-294	5.4602	Ldb3 (ENSMUSG00000021798)	2.61334e-68	1.91432
Matn2 (ENSMUSG00000022324)	2.36481e-52	1.82977	Siah2 (ENSMUSG00000036432)	2.0478e-60	3.37836	Synpo (ENSMUSG00000043079)	5.1344e-167	1.87844	Tmem119 (ENSMUSG00000054675)	2.76236e-176	2.37647	Krtap3-1 (ENSMUSG00000047564)	8.36313e-05	3.09962	Psma2 (ENSMUSG00000015671)	5.01132e-29	2.0059	Tnni2 (ENSMUSG00000031097)	7.04973e-294	5.15541	Tceal5 (ENSMUSG00000054034)	5.0899e-68	2.96073
C1qc (ENSMUSG00000036896)	2.38263e-50	1.71903	Car9 (ENSMUSG00000028463)	8.03275e-60	4.96872	Pigs (ENSMUSG00000041958)	4.73162e-166	1.86756	Spata13 (ENSMUSG00000021990)	3.24921e-176	2.29949	Cpb2 (ENSMUSG00000021999)	8.4205e-05	2.72639	Lrch4 (ENSMUSG00000093445)	1.56774e-28	1.97058	Cox7a1 (ENSMUSG00000074218)	9.39058e-293	5.07658	H2-Aa (ENSMUSG00000036594)	1.66698e-67	2.6882
Mest (ENSMUSG00000051855)	2.70489e-50	1.81897	Panx3 (ENSMUSG00000011118)	2.01034e-59	3.5344	Adgra2 (ENSMUSG00000031486)	1.22651e-165	1.76051	Itga10 (ENSMUSG00000090210)	1.0382e-175	2.30432	A030005K14Rik (ENSMUSG00000104423)	9.46341e-05	4.13136	Thoc7 (ENSMUSG00000053453)	2.44562e-28	1.98823	Alpk3 (ENSMUSG00000038763)	1.16899e-290	4.9386	Gamt (ENSMUSG00000020150)	2.12186e-67	2.69123
Cyb5r3 (ENSMUSG00000018042)	3.05145e-50	1.59535	Msi2 (ENSMUSG00000069769)	2.1364e-59	2.90415	Sertad4 (ENSMUSG00000016262)	8.6495e-165	1.96687	Metrnl (ENSMUSG00000039208)	3.72236e-174	2.34973	Cd200r3 (ENSMUSG00000036172)	9.49348e-05	2.64006	Ttc9c (ENSMUSG00000071660)	3.45712e-28	2.47078	Ank1 (ENSMUSG00000031543)	2.1586e-288	4.40698	Myom2 (ENSMUSG00000031461)	4.66531e-67	1.68845
Bst2 (ENSMUSG00000046718)	2.60187e-49	1.53457	Arsi (ENSMUSG00000036412)	2.50608e-58	2.91993	Igsf10 (ENSMUSG00000036334)	1.58634e-164	2.41819	Phospho1 (ENSMUSG00000050860)	3.21647e-173	2.97968	Myh8 (ENSMUSG00000055775)	9.68275e-05	1.70103	Nde1 (ENSMUSG00000022678)	5.40607e-28	1.73766	Pygm (ENSMUSG00000032648)	3.36974e-288	5.37562	Jph2 (ENSMUSG00000017817)	1.38666e-66	2.13835
Fbn2 (ENSMUSG00000024598)	2.66774e-49	1.7161	Lox (ENSMUSG00000024529)	3.73561e-58	2.84777	Tspan4 (ENSMUSG00000025511)	2.37166e-164	1.70067	Lrp4 (ENSMUSG00000027253)	9.44013e-172	2.78309	Olfr605 (ENSMUSG00000109659)	9.74001e-05	3.24275	Dhps (ENSMUSG00000060038)	5.62841e-28	1.5686	Eno3 (ENSMUSG00000060600)	2.07606e-284	5.0847	Klhl40 (ENSMUSG00000074001)	2.77385e-66	2.08286
Anxa1 (ENSMUSG00000024659)	7.23382e-49	1.73492	Ncmap (ENSMUSG00000043924)	4.48803e-58	3.29725	Mrgprf (ENSMUSG00000031070)	3.60149e-164	2.11457	Ccl9 (ENSMUSG00000019122)	8.1837e-171	2.93505	Plcxd3 (ENSMUSG00000049148)	9.9348e-05	2.95762	Seh1l (ENSMUSG00000079614)	7.14561e-27	1.61684	Scn4b (ENSMUSG00000046480)	9.04959e-279	6.81582	Klhl31 (ENSMUSG00000044938)	3.04072e-66	1.73262
Dpt (ENSMUSG00000026574)	1.75001e-48	1.83114	Rtl3 (ENSMUSG00000047686)	9.16777e-58	4.24348	Adamtsl3 (ENSMUSG00000070469)	5.02904e-164	2.13697	Fat1 (ENSMUSG00000070047)	1.1989e-168	2.05174	Trank1 (ENSMUSG00000062296)	0.000100338	3.08686	Slc4a1 (ENSMUSG00000006574)	9.38213e-27	11.802	Ndrg2 (ENSMUSG00000004558)	2.02227e-277	4.55761	Trdn (ENSMUSG00000019787)	3.81525e-66	1.66514
Emp1 (ENSMUSG00000030208)	2.22555e-48	1.59636	Col11a2 (ENSMUSG00000024330)	1.29956e-57	2.56766	Srpx2 (ENSMUSG00000031253)	1.15227e-163	1.78836	Fam78b (ENSMUSG00000060568)	6.24247e-168	3.84889	Spopfm2 (ENSMUSG00000074424)	0.000102458	2.72422	Ccdc157 (ENSMUSG00000051427)	1.04047e-26	2.48254	Tuba8 (ENSMUSG00000030137)	2.66348e-276	6.29152	Trim7 (ENSMUSG00000040350)	1.38016e-65	2.22726
Tgfbr2 (ENSMUSG00000032440)	4.25688e-48	1.51007	Trps1 (ENSMUSG00000038679)	1.64842e-56	2.57496	Ttyh3 (ENSMUSG00000036565)	1.50015e-163	2.04533	Dlx6 (ENSMUSG00000029754)	1.16864e-167	3.1578	Crx (ENSMUSG00000041578)	0.000104844	2.89575	Rala (ENSMUSG00000008859)	1.35064e-26	1.63398	Agl (ENSMUSG00000033400)	3.30194e-272	4.64415	Rbfox1 (ENSMUSG00000008658)	2.26318e-65	2.45723
Col5a3 (ENSMUSG00000004098)	4.33816e-48	1.60139	Sox6 (ENSMUSG00000051910)	1.83734e-55	2.95723	Foxp4 (ENSMUSG00000023991)	1.61227e-163	1.66573	Smpd3 (ENSMUSG00000031906)	8.35418e-166	2.62487	Ugt2b36 (ENSMUSG00000070704)	0.000108526	3.15025	Psma4 (ENSMUSG00000032301)	1.53625e-26	1.5465	Myh1 (ENSMUSG00000056328)	3.3636e-271	3.37718	Hspb8 (ENSMUSG00000041548)	2.55351e-65	2.19583
Matn4 (ENSMUSG00000016995)	1.41626e-47	1.57596	Ccn1 (ENSMUSG00000028195)	3.56695e-55	2.82804	Fat4 (ENSMUSG00000046743)	1.86348e-163	2.09778	Foxc1 (ENSMUSG00000050295)	2.46074e-165	2.28018	Clpsl2 (ENSMUSG00000024224)	0.000110438	3.43484	Pank4 (ENSMUSG00000029056)	4.08874e-26	1.59426	Car3 (ENSMUSG00000027559)	8.68586e-268	4.45778	Unc45b (ENSMUSG00000018845)	4.51228e-65	1.80383
Ltbp4 (ENSMUSG00000040488)	1.6054e-47	1.69417	Snai1 (ENSMUSG00000042821)	1.19571e-54	2.38196	Rnase4 (ENSMUSG00000021876)	7.53698e-163	1.80258	Jdp2 (ENSMUSG00000034271)	4.01693e-163	2.73449	Slc38a5 (ENSMUSG00000031170)	0.000113271	2.98179	Rnf11 (ENSMUSG00000028557)	6.09384e-26	1.55126	Cmya5 (ENSMUSG00000047419)	4.11803e-265	5.13393	Csrp3 (ENSMUSG00000030470)	2.02881e-64	3.25054
Csrp1 (ENSMUSG00000026421)	2.29961e-47	1.61695	Kcna6 (ENSMUSG00000038077)	5.4048e-54	3.58187	Rcn1 (ENSMUSG00000005973)	5.17149e-162	1.85081	Rufy4 (ENSMUSG00000061815)	8.38327e-163	3.79361	Ankar (ENSMUSG00000039342)	0.000120065	2.81334	Got1 (ENSMUSG00000025190)	8.51006e-26	1.78873	Mb (ENSMUSG00000018893)	1.82689e-262	4.96121	Trim54 (ENSMUSG00000062077)	5.11479e-64	1.52552
Fzd1 (ENSMUSG00000044674)	6.71478e-47	1.81166	Plcd1 (ENSMUSG00000010660)	5.7537e-53	2.41114	Ogn (ENSMUSG00000021390)	6.35042e-162	2.14299	Chn1 (ENSMUSG00000056486)	2.08664e-162	3.03033	Dnaaf6 (ENSMUSG00000026063)	0.000155804	2.36139	Prdx2 (ENSMUSG00000005161)	4.61038e-25	1.5132	Art1 (ENSMUSG00000030996)	1.96753e-261	4.45336	Synpo2 (ENSMUSG00000050315)	7.13643e-64	1.84744
Cilp (ENSMUSG00000042254)	9.28582e-46	1.7506	Bnip3 (ENSMUSG00000078566)	2.71891e-52	3.44296	Chst12 (ENSMUSG00000036599)	5.10763e-161	1.64662	Arsb (ENSMUSG00000042082)	2.95804e-161	2.81297	Adam26a (ENSMUSG00000048516)	0.00015667	3.79976	Xdh (ENSMUSG00000024066)	5.8387e-25	2.19534	Actn3 (ENSMUSG00000006457)	3.75437e-261	4.83525	Mymx (ENSMUSG00000079471)	1.52921e-63	5.61678
Oaf (ENSMUSG00000032014)	1.05443e-45	1.52241	Loxl4 (ENSMUSG00000025185)	6.18447e-52	3.98232	Srpx (ENSMUSG00000090084)	5.78354e-161	1.92628	Slc9b2 (ENSMUSG00000037994)	4.90053e-160	3.91581	Scgb2b3 (ENSMUSG00000078754)	0.000157201	3.15282	Zc3hav1 (ENSMUSG00000029826)	7.77198e-25	1.63425	Pde4dip (ENSMUSG00000038170)	1.86142e-259	4.75487	Mb (ENSMUSG00000018893)	2.01513e-63	1.81385
Axl (ENSMUSG00000002602)	1.38077e-45	1.69871	Adk (ENSMUSG00000039197)	7.87178e-52	2.58974	Fndc1 (ENSMUSG00000071984)	9.20467e-161	2.07016	Slc25a5 (ENSMUSG00000016319)	9.13713e-159	2.32337	Olfr259 (ENSMUSG00000075160)	0.000157673	2.87676	Ppt1 (ENSMUSG00000028657)	9.26173e-25	1.81049	Hrc (ENSMUSG00000038239)	9.72477e-257	4.12538	Mss51 (ENSMUSG00000021815)	7.57069e-63	2.52916
Lamb1 (ENSMUSG00000002900)	2.31015e-45	1.69426	Rab11fip4 (ENSMUSG00000017639)	1.05906e-51	2.76951	Sox9 (ENSMUSG00000000567)	1.04618e-160	2.20344	Bcan (ENSMUSG00000004892)	1.87154e-157	3.27893	Olfr781 (ENSMUSG00000095138)	0.000162272	2.81284	Pfdn6 (ENSMUSG00000024309)	2.4691e-24	1.56912	Myl1 (ENSMUSG00000061816)	3.26987e-256	4.03196	Map3k7cl (ENSMUSG00000025610)	1.26234e-62	4.64373
Abi3bp (ENSMUSG00000035258)	7.87331e-45	1.7087	Clint1 (ENSMUSG00000006169)	5.36342e-51	2.21701	Oaf (ENSMUSG00000032014)	2.09198e-160	2.08748	Plcd1 (ENSMUSG00000010660)	2.83474e-155	2.07915	Iqcm (ENSMUSG00000031620)	0.000168326	3.43762	Trap1 (ENSMUSG00000005981)	2.48795e-24	1.70419	Txlnb (ENSMUSG00000039891)	5.92072e-254	6.12314	Adam33 (ENSMUSG00000027318)	2.21887e-62	2.54713
Tnfrsf1a (ENSMUSG00000030341)	5.48305e-44	1.56488	Fam89a (ENSMUSG00000043068)	7.66176e-51	4.71509	Arl4c (ENSMUSG00000049866)	2.47435e-160	1.94675	Dlx3 (ENSMUSG00000001510)	4.93286e-155	4.17253	Apcs (ENSMUSG00000026542)	0.000170455	2.47786	Tomm20 (ENSMUSG00000093904)	3.83904e-24	1.51261	Neb (ENSMUSG00000026950)	1.27283e-252	5.03333	Mamstr (ENSMUSG00000042918)	2.45275e-62	2.29896
Anxa5 (ENSMUSG00000027712)	9.47614e-44	1.6029	Cox4i2 (ENSMUSG00000009876)	6.2492e-50	3.62535	C1qtnf3 (ENSMUSG00000058914)	3.16837e-160	3.16726	Map4k4 (ENSMUSG00000026074)	2.04147e-153	2.17666	Styxl1 (ENSMUSG00000019178)	0.000171527	2.72265	Elf2 (ENSMUSG00000037174)	6.09364e-24	2.61578	Casq1 (ENSMUSG00000007122)	1.93729e-250	4.39456	Hspb1 (ENSMUSG00000004951)	5.51544e-62	2.50121
Igfbp6 (ENSMUSG00000023046)	1.09968e-43	1.72557	Mia (ENSMUSG00000089661)	9.40491e-50	5.71351	Gpx7 (ENSMUSG00000028597)	6.75946e-160	1.68122	Fmnl3 (ENSMUSG00000023008)	1.49948e-152	2.11117	Serpinb13 (ENSMUSG00000048775)	0.000172548	3.13015	Mlycd (ENSMUSG00000074064)	7.11513e-24	1.56813	Unc45b (ENSMUSG00000018845)	2.27901e-249	5.03659	Pi16 (ENSMUSG00000024011)	1.92877e-61	2.60297
Cpxm2 (ENSMUSG00000030862)	1.24296e-43	1.81619	Slpi (ENSMUSG00000017002)	1.26354e-49	2.44978	Baiap2 (ENSMUSG00000025372)	8.03311e-160	1.80297	Bglap (ENSMUSG00000074483)	6.50613e-152	4.11453	Mrgpra9 (ENSMUSG00000074111)	0.000180193	2.85861	Med27 (ENSMUSG00000026799)	7.36919e-24	1.54119	Hspb6 (ENSMUSG00000036854)	5.76317e-248	4.0443	H2-Ab1 (ENSMUSG00000073421)	2.1606e-61	2.46132
Angptl1 (ENSMUSG00000033544)	1.04039e-42	1.95001	Slc39a14 (ENSMUSG00000022094)	2.05754e-49	2.57204	Ifitm3 (ENSMUSG00000025492)	1.05808e-159	1.98298	Tnc (ENSMUSG00000028364)	1.71027e-151	2.58764	Adamts6 (ENSMUSG00000046169)	0.000199045	2.41326	Mpc2 (ENSMUSG00000026568)	8.43298e-24	1.50879	Ankrd9 (ENSMUSG00000037904)	3.4497e-244	5.30638	Nes (ENSMUSG00000004891)	1.59937e-60	2.36057
Myh9 (ENSMUSG00000022443)	2.16063e-42	1.50105	Trim47 (ENSMUSG00000020773)	4.12584e-49	2.48534	Prrx2 (ENSMUSG00000039476)	1.49603e-159	1.9187	Sema7a (ENSMUSG00000038264)	7.54656e-148	2.2359	Sdr9c7 (ENSMUSG00000040127)	0.000201743	3.30096	Micu2 (ENSMUSG00000021973)	1.10683e-23	1.75483	Klhl41 (ENSMUSG00000075307)	8.58207e-241	4.19463	Hspb6 (ENSMUSG00000036854)	1.91821e-60	1.898
Arhgef40 (ENSMUSG00000004562)	7.22187e-42	1.68609	Fibin (ENSMUSG00000074971)	9.96451e-49	2.56111	Fbln5 (ENSMUSG00000021186)	3.77531e-159	2.0085	Col11a1 (ENSMUSG00000027966)	3.37669e-146	2.21048	Slfn14 (ENSMUSG00000082101)	0.000203526	2.61956	Osbpl2 (ENSMUSG00000039050)	1.1076e-23	2.32545	Dusp13 (ENSMUSG00000021768)	1.49257e-238	6.28945	Atp1a2 (ENSMUSG00000007097)	4.85154e-60	1.8397
Arhgef25 (ENSMUSG00000019467)	8.74754e-42	1.55582	Moxd1 (ENSMUSG00000020000)	2.17333e-48	5.09017	Numbl (ENSMUSG00000063160)	7.43764e-158	1.72264	Fam20c (ENSMUSG00000025854)	1.82523e-144	2.20658	Olfr5 (ENSMUSG00000096228)	0.000209091	2.82883	Cpsf7 (ENSMUSG00000034820)	1.72564e-23	1.83089	Macrod1 (ENSMUSG00000036278)	3.56953e-238	4.28686	Reep1 (ENSMUSG00000052852)	1.36094e-59	2.16956
Ecm1 (ENSMUSG00000028108)	2.06378e-41	1.54598	Ldlrad3 (ENSMUSG00000048058)	5.34741e-48	3.63818	Emb (ENSMUSG00000021728)	8.0575e-158	1.86939	Coro1c (ENSMUSG00000004530)	1.26042e-143	1.9885	Cldn17 (ENSMUSG00000055811)	0.000216943	3.25902	Nudt16l1 (ENSMUSG00000022516)	2.2472e-23	2.72442	Fitm1 (ENSMUSG00000022215)	1.8822e-235	5.13256	Cfl2 (ENSMUSG00000062929)	2.9313e-59	1.87049
Vat1 (ENSMUSG00000034993)	3.265e-41	1.61555	Fxyd6 (ENSMUSG00000066705)	1.13072e-47	2.66116	Pdgfrl (ENSMUSG00000031595)	2.80293e-157	1.81269	Tgfb1 (ENSMUSG00000002603)	4.24902e-143	2.10468	Mesp2 (ENSMUSG00000030543)	0.000227318	2.88923	Ghitm (ENSMUSG00000041028)	2.45118e-23	1.70088	Coq10a (ENSMUSG00000039914)	3.75021e-233	4.72478	Sh3bgr (ENSMUSG00000040666)	7.20859e-59	1.6548
Fzd2 (ENSMUSG00000050288)	3.66195e-41	1.67506	Adm (ENSMUSG00000030790)	1.36456e-47	4.21943	Vat1 (ENSMUSG00000034993)	5.07099e-157	1.71619	Cadm1 (ENSMUSG00000032076)	7.19939e-143	2.38845	Fam170b (ENSMUSG00000078127)	0.000243219	1.88254	Anp32e (ENSMUSG00000015749)	2.96603e-23	2.43522	Trim63 (ENSMUSG00000028834)	6.40373e-233	5.98723	Angptl1 (ENSMUSG00000033544)	8.81257e-59	2.42267
C1qb (ENSMUSG00000036905)	3.8267e-41	1.50122	Fam162a (ENSMUSG00000003955)	2.83652e-47	3.32712	Lrrc15 (ENSMUSG00000052316)	6.6592e-157	2.57431	Ell2 (ENSMUSG00000001542)	1.6835e-142	2.01221	Cstl1 (ENSMUSG00000055177)	0.000245589	2.71618	Pcmtd2 (ENSMUSG00000027589)	4.64794e-23	1.61866	Sh3bgr (ENSMUSG00000040666)	4.09455e-231	5.04385	Nexn (ENSMUSG00000039103)	1.01608e-58	2.23141
Aspn (ENSMUSG00000021388)	2.47867e-40	1.85763	Gpx3 (ENSMUSG00000018339)	6.17115e-46	2.05063	Itgbl1 (ENSMUSG00000032925)	1.56703e-156	2.16583	Pdgfd (ENSMUSG00000032006)	1.86943e-142	2.26545	Dmbx1 (ENSMUSG00000028707)	0.000255456	2.29884	Ncbp3 (ENSMUSG00000020783)	4.68172e-23	1.81506	Myoz3 (ENSMUSG00000049173)	4.54684e-231	4.65527	Abca8a (ENSMUSG00000041828)	1.192e-58	2.47505
Svep1 (ENSMUSG00000028369)	2.74773e-40	1.68416	Ccdc80 (ENSMUSG00000022665)	1.88108e-45	2.12433	Parva (ENSMUSG00000030770)	1.65736e-156	1.5662	Gja1 (ENSMUSG00000050953)	5.77937e-140	2.34536	Dlx2 (ENSMUSG00000023391)	0.000269916	2.7713	Cdc34 (ENSMUSG00000020307)	5.44382e-23	1.511	Prkaa2 (ENSMUSG00000028518)	4.56441e-224	5.75614	Tmod1 (ENSMUSG00000028328)	4.80432e-57	1.75043
C4b (ENSMUSG00000073418)	3.26207e-40	2.3532	Proser2 (ENSMUSG00000045319)	2.29227e-45	4.23429	Ifitm2 (ENSMUSG00000060591)	3.0522e-156	1.75494	Dap (ENSMUSG00000039168)	4.72337e-139	1.95056	Vmn1r199 (ENSMUSG00000069292)	0.000279238	3.35652	Lta4h (ENSMUSG00000015889)	9.23083e-23	1.53273	Ucp3 (ENSMUSG00000032942)	9.72808e-224	6.98485	Acta1 (ENSMUSG00000031972)	8.77952e-57	2.02885
Gas7 (ENSMUSG00000033066)	9.90211e-40	1.98665	Mif (ENSMUSG00000033307)	1.03959e-44	2.77042	Lamb1 (ENSMUSG00000002900)	5.6537e-156	1.79376	2310022B05Rik (ENSMUSG00000031983)	5.28689e-139	1.9368	Gm5108 (ENSMUSG00000094719)	0.000296414	2.03887	Mocs1 (ENSMUSG00000064120)	2.89666e-22	1.8233	Smtnl1 (ENSMUSG00000027077)	7.25795e-223	5.50757	Neb (ENSMUSG00000026950)	1.41795e-56	1.54557
S100a11 (ENSMUSG00000027907)	1.66618e-39	1.50466	Chrdl2 (ENSMUSG00000030732)	1.36864e-44	5.74709	Sod3 (ENSMUSG00000072941)	3.95347e-155	2.39712	Lox (ENSMUSG00000024529)	4.00003e-137	2.08433	Krtap7-1 (ENSMUSG00000056706)	0.000298023	2.8035	Ppp1r3c (ENSMUSG00000067279)	2.92731e-22	1.59874	Mlf1 (ENSMUSG00000048416)	2.49336e-222	4.84584	Fitm1 (ENSMUSG00000022215)	3.16466e-56	1.5548
Spon1 (ENSMUSG00000038156)	1.9038e-39	1.83703	Klf2 (ENSMUSG00000055148)	1.72922e-44	2.35041	Myof (ENSMUSG00000048612)	7.56497e-155	1.73115	Dcstamp (ENSMUSG00000022303)	1.64589e-136	4.41177	Lipm (ENSMUSG00000056078)	0.000302292	2.42776	Syk (ENSMUSG00000021457)	2.9949e-22	1.57538	Fbxo40 (ENSMUSG00000047746)	1.31146e-221	5.63162	Cacna2d1 (ENSMUSG00000040118)	5.47284e-56	1.99438
Ecrg4 (ENSMUSG00000026051)	7.58475e-39	1.56286	Creb3l2 (ENSMUSG00000038648)	2.00747e-43	2.34106	Cald1 (ENSMUSG00000029761)	1.82688e-154	1.84518	Car12 (ENSMUSG00000032373)	5.62041e-136	2.65101	Trim58 (ENSMUSG00000037124)	0.000310495	2.49138	Adsl (ENSMUSG00000022407)	3.20027e-22	1.64879	Ptp4a3 (ENSMUSG00000059895)	4.01272e-216	4.08795	Cmya5 (ENSMUSG00000047419)	6.15608e-56	1.51981
Nid1 (ENSMUSG00000005397)	1.60484e-38	1.68611	Fam20c (ENSMUSG00000025854)	2.53775e-43	2.99179	Npdc1 (ENSMUSG00000015094)	2.02845e-154	1.68639	Sec61b (ENSMUSG00000053317)	2.18867e-135	1.91839	H2-Ab1 (ENSMUSG00000073421)	0.00031448	1.64573	Ndufs1 (ENSMUSG00000025968)	5.01044e-22	1.59332	Mylk4 (ENSMUSG00000044951)	1.52819e-215	6.31905	Igfbp6 (ENSMUSG00000023046)	1.53761e-55	2.14764
H2-Aa (ENSMUSG00000036594)	1.87389e-38	1.72044	Foxa2 (ENSMUSG00000037025)	3.57752e-43	8.55017	Slc40a1 (ENSMUSG00000025993)	3.62718e-154	2.3613	Plvap (ENSMUSG00000034845)	1.88477e-134	1.81834	Olfr66 (ENSMUSG00000058200)	0.000325748	3.04303	Pdk2 (ENSMUSG00000038967)	5.77057e-22	1.5059	Adprhl1 (ENSMUSG00000031448)	4.22753e-214	4.67018	Itga7 (ENSMUSG00000025348)	2.00257e-55	2.21594
Man1a (ENSMUSG00000003746)	3.90227e-37	1.54191	Cd24a (ENSMUSG00000047139)	4.9446e-43	2.51211	Zfp503 (ENSMUSG00000039081)	6.4247e-154	1.7041	Rapgef4 (ENSMUSG00000049044)	4.18743e-134	3.06484	Slc47a2 (ENSMUSG00000069855)	0.000329623	2.38146	Prelid1 (ENSMUSG00000021486)	6.64949e-22	1.57771	Des (ENSMUSG00000026208)	9.87578e-209	3.51835	Kcnc4 (ENSMUSG00000027895)	2.69082e-55	2.21904
Rbp1 (ENSMUSG00000046402)	4.7183e-37	1.91099	Rflna (ENSMUSG00000037962)	6.49014e-43	3.48227	Lama4 (ENSMUSG00000019846)	6.68473e-154	1.77121	Magi2 (ENSMUSG00000040003)	3.73115e-133	3.45691	Kcnj3 (ENSMUSG00000026824)	0.00033013	2.6295	Wdr61 (ENSMUSG00000061559)	9.04508e-22	1.54861	Sypl2 (ENSMUSG00000027887)	1.4147e-208	4.26824	Ryr1 (ENSMUSG00000030592)	2.98795e-55	1.72865
Thy1 (ENSMUSG00000032011)	7.13543e-37	2.04068	Ckap4 (ENSMUSG00000046841)	6.66782e-43	1.87229	Actn1 (ENSMUSG00000015143)	7.14087e-154	1.90005	Rgs3 (ENSMUSG00000059810)	8.49061e-133	2.07833	Krt72 (ENSMUSG00000056605)	0.000330449	3.22053	Tsr3 (ENSMUSG00000015126)	1.11095e-21	1.66135	Sgca (ENSMUSG00000001508)	3.16154e-207	4.48553	Celf2 (ENSMUSG00000002107)	4.10428e-55	1.91062
Lima1 (ENSMUSG00000023022)	9.63522e-37	1.64114	Lgals3 (ENSMUSG00000050335)	1.03259e-42	2.15408	C1qtnf1 (ENSMUSG00000017446)	1.09182e-153	1.82135	Ctsk (ENSMUSG00000028111)	2.08009e-132	3.52038	Olfr577 (ENSMUSG00000043354)	0.000337867	2.52488	Tmcc2 (ENSMUSG00000042066)	1.16529e-21	1.9401	Abra (ENSMUSG00000042895)	7.08895e-206	5.17391	Tmem182 (ENSMUSG00000079588)	7.02771e-55	1.59966
C1qtnf2 (ENSMUSG00000046491)	4.89759e-36	1.88413	Emilin1 (ENSMUSG00000029163)	2.69404e-42	2.54169	Tnn (ENSMUSG00000026725)	1.56177e-153	2.40909	Col11a2 (ENSMUSG00000024330)	9.13674e-132	2.54298	Krt40 (ENSMUSG00000059169)	0.000346194	2.63539	Tmem147 (ENSMUSG00000006315)	1.22984e-21	1.70801	Sgcg (ENSMUSG00000035296)	5.63146e-205	4.40001	Gpd1 (ENSMUSG00000023019)	7.79976e-55	1.75225
Cygb (ENSMUSG00000020810)	5.5236e-36	2.10267	Prr5 (ENSMUSG00000036106)	3.84183e-42	2.91675	Nsg1 (ENSMUSG00000029126)	2.80092e-153	1.70046	Slc25a10 (ENSMUSG00000025792)	2.56732e-131	2.17444	Samt2b (ENSMUSG00000059663)	0.000348673	3.42354	Slc25a25 (ENSMUSG00000026819)	1.47163e-21	1.74188	Stac3 (ENSMUSG00000040287)	3.76379e-204	5.50968	Mybph (ENSMUSG00000042451)	8.00355e-55	1.57935
Col15a1 (ENSMUSG00000028339)	7.27478e-36	1.61586	Smim5 (ENSMUSG00000048442)	1.42521e-41	3.61561	Cd248 (ENSMUSG00000056481)	2.92067e-153	1.76551	Sox4 (ENSMUSG00000076431)	3.73263e-131	1.97647	Krtap19-5 (ENSMUSG00000051802)	0.000352257	2.65172	Cln8 (ENSMUSG00000026317)	2.01039e-21	1.54981	Myo18b (ENSMUSG00000072720)	1.48518e-202	3.91846	Casq1 (ENSMUSG00000007122)	1.01909e-54	2.47988
Pf4 (ENSMUSG00000029373)	9.28136e-36	1.64809	Sbsn (ENSMUSG00000046056)	1.47983e-41	4.57066	Edil3 (ENSMUSG00000034488)	4.12058e-153	1.89067	Podnl1 (ENSMUSG00000012889)	1.12847e-130	2.74207	Pde6c (ENSMUSG00000024992)	0.000368191	3.44815	Timm50 (ENSMUSG00000003438)	2.71972e-21	1.71015	Wnk2 (ENSMUSG00000037989)	8.86213e-194	6.00282	Myl1 (ENSMUSG00000061816)	2.77073e-54	2.49246
Fbln5 (ENSMUSG00000021186)	2.1356e-35	1.9241	Loxl2 (ENSMUSG00000034205)	2.9073e-41	2.54609	Sorcs2 (ENSMUSG00000029093)	9.78152e-153	1.83845	Tbx2 (ENSMUSG00000000093)	1.7641e-130	1.881	Trim10 (ENSMUSG00000073400)	0.000368972	1.90899	Ramp1 (ENSMUSG00000034353)	2.85403e-21	1.89113	Ky (ENSMUSG00000035606)	7.63434e-193	5.19168	Hhatl (ENSMUSG00000032523)	3.90255e-54	2.11577
H2-Eb1 (ENSMUSG00000060586)	4.22263e-35	1.68274	Mgp (ENSMUSG00000030218)	5.4884e-41	2.36398	Ssbp4 (ENSMUSG00000070003)	1.26203e-152	1.5866	Cdkn1a (ENSMUSG00000023067)	2.07378e-130	1.91967	Gm11563 (ENSMUSG00000069718)	0.000399173	1.84794	Fhl3 (ENSMUSG00000032643)	6.51445e-21	1.60354	Coq8a (ENSMUSG00000026489)	2.31949e-191	4.57187	Sync (ENSMUSG00000001333)	9.47107e-54	2.23261
Emb (ENSMUSG00000021728)	1.55673e-34	1.59556	Lxn (ENSMUSG00000047557)	1.32817e-40	2.6504	Tgfbi (ENSMUSG00000035493)	1.58876e-152	1.86458	Sema6d (ENSMUSG00000027200)	3.14798e-130	1.90891	Pbsn (ENSMUSG00000000003)	0.000399987	2.78635	Sppl2b (ENSMUSG00000035206)	6.9073e-21	1.79651	Pdlim3 (ENSMUSG00000031636)	3.89033e-191	3.36242	Des (ENSMUSG00000026208)	9.86832e-54	2.59867
Lhfp (ENSMUSG00000048332)	1.99471e-34	1.541	Snx22 (ENSMUSG00000039452)	2.47863e-40	3.91563	Galnt10 (ENSMUSG00000020520)	1.71331e-152	1.61486	Twist1 (ENSMUSG00000035799)	6.4597e-130	2.06471	Slc22a20 (ENSMUSG00000037451)	0.000402964	2.32836	4933434E20Rik (ENSMUSG00000027942)	8.29307e-21	1.55937	Gpd1 (ENSMUSG00000023019)	2.74781e-189	4.53006	Macrod1 (ENSMUSG00000036278)	5.10211e-53	1.52651
Cavin3 (ENSMUSG00000037060)	8.651e-34	1.54699	Nim1k (ENSMUSG00000095930)	2.66343e-40	4.74574	Fam114a1 (ENSMUSG00000029185)	1.9131e-152	1.65041	Cpe (ENSMUSG00000037852)	8.9734e-130	2.04472	Hbq1b (ENSMUSG00000073063)	0.000402997	2.49162	C1qtnf12 (ENSMUSG00000023571)	1.44014e-20	1.56331	Slc25a4 (ENSMUSG00000031633)	7.60874e-187	3.40456	Jph1 (ENSMUSG00000042686)	5.52078e-53	1.55463
Asap3 (ENSMUSG00000036995)	1.60307e-33	1.79239	Tnn (ENSMUSG00000026725)	3.40713e-40	2.48196	Cmtm3 (ENSMUSG00000031875)	2.19138e-152	1.67101	Cdr2l (ENSMUSG00000050910)	9.09896e-130	2.25735	Tmprss4 (ENSMUSG00000032091)	0.000406796	2.64038	Auh (ENSMUSG00000021460)	2.15417e-20	1.60715	Arrdc2 (ENSMUSG00000002910)	7.72374e-187	5.01836	Bex1 (ENSMUSG00000050071)	1.32208e-52	3.84143
Cfb (ENSMUSG00000090231)	3.30612e-33	2.38233	Fgfrl1 (ENSMUSG00000008090)	6.34109e-40	2.38069	Crispld2 (ENSMUSG00000031825)	7.21036e-152	2.43452	Cyfip2 (ENSMUSG00000020340)	9.84172e-130	2.45208	Olfr692 (ENSMUSG00000073906)	0.000408871	3.35778	Apbb1ip (ENSMUSG00000026786)	3.21457e-20	1.5783	Coro6 (ENSMUSG00000020836)	2.26252e-180	4.84898	Kcnj11 (ENSMUSG00000096146)	2.43555e-52	2.08458
Tnmd (ENSMUSG00000031250)	3.48566e-33	2.05722	Fscn1 (ENSMUSG00000029581)	1.57199e-39	1.81754	Lgals3bp (ENSMUSG00000033880)	1.02153e-151	2.04335	B4galnt3 (ENSMUSG00000041372)	1.32926e-129	2.54974	Grm8 (ENSMUSG00000024211)	0.000413279	2.67482	Hmgn2 (ENSMUSG00000003038)	3.42987e-20	2.54351	Synpo2 (ENSMUSG00000050315)	7.05222e-179	3.81896	Ccn3 (ENSMUSG00000037362)	3.14423e-52	2.18621
Rab3il1 (ENSMUSG00000024663)	9.25681e-33	1.60543	Cdkn1a (ENSMUSG00000023067)	1.89674e-39	1.90294	Caprin1 (ENSMUSG00000027184)	1.0822e-151	1.6458	Lasp1 (ENSMUSG00000038366)	2.76968e-129	1.81971	Rhag (ENSMUSG00000023926)	0.000422167	2.11873	Atic (ENSMUSG00000026192)	4.10527e-20	1.56823	Lrrc2 (ENSMUSG00000032495)	2.0761e-176	7.15957	Pvalb (ENSMUSG00000005716)	4.02782e-52	1.82014
Cpxm1 (ENSMUSG00000027408)	1.82258e-32	1.67152	Pltp (ENSMUSG00000017754)	7.63839e-39	2.25813	Egfr (ENSMUSG00000020122)	2.44378e-151	2.00599	Sp6 (ENSMUSG00000038560)	3.99597e-129	4.77157	Mrap2 (ENSMUSG00000042761)	0.00043044	2.65072	Fgd3 (ENSMUSG00000037946)	4.81775e-20	1.76187	Myom3 (ENSMUSG00000037139)	2.55033e-174	4.80278	Cobl (ENSMUSG00000020173)	4.97182e-52	2.26892
Rassf8 (ENSMUSG00000030259)	6.22043e-32	1.53508	Serinc5 (ENSMUSG00000021703)	9.4124e-39	2.95556	Ephb3 (ENSMUSG00000005958)	4.14344e-151	1.95258	Tcirg1 (ENSMUSG00000001750)	9.29968e-128	2.15014	Nr1i3 (ENSMUSG00000005677)	0.000434915	2.73816	Gbe1 (ENSMUSG00000022707)	6.05623e-20	1.68849	Jph2 (ENSMUSG00000017817)	1.48816e-173	3.36033	Casq2 (ENSMUSG00000027861)	5.75785e-52	2.76269
Il33 (ENSMUSG00000024810)	6.87524e-32	2.85402	Wnk4 (ENSMUSG00000035112)	2.9522e-38	4.01178	Matn4 (ENSMUSG00000016995)	5.88365e-151	2.58457	Csf1r (ENSMUSG00000024621)	3.85319e-127	2.12469	Dpy19l2 (ENSMUSG00000085576)	0.000444738	2.98507	Ppp1r15a (ENSMUSG00000040435)	6.54058e-20	1.57925	Cacng6 (ENSMUSG00000078815)	3.58981e-171	5.10488	Mpp3 (ENSMUSG00000052373)	5.88942e-52	2.7369
Podn (ENSMUSG00000028600)	3.24903e-31	2.64753	Tmie (ENSMUSG00000049555)	7.26288e-38	3.06721	Kdelr3 (ENSMUSG00000010830)	1.22176e-150	1.75858	Dusp4 (ENSMUSG00000031530)	4.60564e-127	2.28579	Pabpc2 (ENSMUSG00000051732)	0.000459351	2.97671	Supt20 (ENSMUSG00000027751)	7.19784e-20	1.7728	Gys1 (ENSMUSG00000003865)	6.45994e-170	3.7127	Shisa4 (ENSMUSG00000041889)	6.40071e-52	2.02079
Rarres2 (ENSMUSG00000009281)	4.33648e-31	1.75064	Chsy3 (ENSMUSG00000058152)	8.80686e-38	2.18639	Erf (ENSMUSG00000040857)	3.24589e-150	1.77984	Lbh (ENSMUSG00000024063)	1.02188e-126	1.7817	Lim2 (ENSMUSG00000118560)	0.000478205	2.16681	Smim11 (ENSMUSG00000051989)	1.43514e-19	1.74135	Tmod1 (ENSMUSG00000028328)	1.0271e-168	4.29891	Mylpf (ENSMUSG00000030672)	1.22331e-51	2.05374
Plekha4 (ENSMUSG00000040428)	7.97979e-31	1.94308	Scin (ENSMUSG00000002565)	2.62653e-37	3.90041	Plod1 (ENSMUSG00000019055)	4.2088e-149	1.67642	Cox6a1 (ENSMUSG00000041697)	1.29999e-126	1.86412	Olfr1136 (ENSMUSG00000075151)	0.000524589	2.25109	Ndufaf8 (ENSMUSG00000078572)	1.76606e-19	1.92033	Acyp2 (ENSMUSG00000060923)	1.15995e-168	4.02507	Plpp7 (ENSMUSG00000051373)	1.49157e-51	1.96108
Sertad4 (ENSMUSG00000016262)	9.92317e-31	1.92065	Ibsp (ENSMUSG00000029306)	3.02095e-37	2.02121	Mfap4 (ENSMUSG00000042436)	1.05048e-148	1.94802	Ptbp1 (ENSMUSG00000006498)	4.40238e-126	1.78718	Ms4a20 (ENSMUSG00000024729)	0.000543455	2.99184	Ppp1r15b (ENSMUSG00000046062)	1.89361e-19	1.5528	Pkia (ENSMUSG00000027499)	2.53428e-164	4.42161	Stac3 (ENSMUSG00000040287)	3.83779e-51	1.66855
Lgmn (ENSMUSG00000021190)	2.66862e-30	1.53302	Ier3 (ENSMUSG00000003541)	6.57213e-37	3.76416	Golm2 (ENSMUSG00000060227)	5.2309e-148	1.67767	Krtcap2 (ENSMUSG00000042747)	6.99675e-126	1.82988	Olfr1394 (ENSMUSG00000048378)	0.000544262	2.98686	Vps53 (ENSMUSG00000017288)	2.43521e-19	1.51136	Cryab (ENSMUSG00000032060)	3.30126e-164	3.40306	Cav3 (ENSMUSG00000062694)	1.48161e-50	2.7415
Lgi4 (ENSMUSG00000036560)	3.42561e-30	2.87751	Zim1 (ENSMUSG00000002266)	7.19421e-37	2.98673	Calu (ENSMUSG00000029767)	3.09378e-147	1.77932	Atp1a1 (ENSMUSG00000033161)	1.97484e-124	1.8854	Olfr1406 (ENSMUSG00000058981)	0.000553561	2.43816	Eif1b (ENSMUSG00000006941)	3.04923e-19	1.56078	Clcn1 (ENSMUSG00000029862)	4.30369e-163	5.81416	Ksr1 (ENSMUSG00000018334)	2.58457e-50	1.69839
Pi16 (ENSMUSG00000024011)	4.52801e-30	2.01111	Mgarp (ENSMUSG00000037161)	4.27608e-36	4.99925	Mfge8 (ENSMUSG00000030605)	5.26383e-147	1.72711	Id1 (ENSMUSG00000042745)	1.22892e-122	1.71915	Olfr1339 (ENSMUSG00000070820)	0.000561981	2.52766	Fyttd1 (ENSMUSG00000022800)	3.3084e-19	1.50853	Ppp1r3a (ENSMUSG00000042717)	9.42777e-161	5.25131	Lrrn1 (ENSMUSG00000034648)	6.57625e-50	3.19057
Srcin1 (ENSMUSG00000038453)	9.31858e-30	3.38142	Hint1 (ENSMUSG00000020267)	8.30819e-36	2.36846	Sulf1 (ENSMUSG00000016918)	7.20644e-147	1.9228	Snd1 (ENSMUSG00000001424)	1.32545e-122	1.848	Vmn2r19 (ENSMUSG00000091260)	0.000577856	2.14937	Cand2 (ENSMUSG00000030319)	4.178e-19	1.8186	Gmpr (ENSMUSG00000000253)	9.36908e-160	4.5095	Atp1b4 (ENSMUSG00000016327)	9.71158e-50	3.78007
Il6st (ENSMUSG00000021756)	1.64946e-29	1.58515	Lbh (ENSMUSG00000024063)	1.03232e-35	1.98062	Cul7 (ENSMUSG00000038545)	1.26049e-146	1.56843	Itgb3 (ENSMUSG00000020689)	1.73264e-122	2.52375	Samt4 (ENSMUSG00000025051)	0.000582295	1.93574	Krba1 (ENSMUSG00000042810)	4.29229e-19	1.79544	Padi2 (ENSMUSG00000028927)	8.13354e-158	5.49062	Cystm1 (ENSMUSG00000046727)	1.70412e-49	1.80114
Rhoj (ENSMUSG00000046768)	1.90578e-29	1.86619	Car12 (ENSMUSG00000032373)	1.05671e-35	2.60828	Fndc3b (ENSMUSG00000039286)	1.79012e-146	1.57736	Id3 (ENSMUSG00000007872)	2.33866e-122	2.09513	Kcnv2 (ENSMUSG00000047298)	0.0005948	2.52921	Ptprc (ENSMUSG00000026395)	5.26101e-19	1.67916	Cib2 (ENSMUSG00000037493)	3.39641e-157	4.78462	Tnnt1 (ENSMUSG00000064179)	2.28828e-49	2.14386
Ptgfrn (ENSMUSG00000027864)	2.86131e-29	1.58432	Matn4 (ENSMUSG00000016995)	1.14116e-35	1.6525	Lima1 (ENSMUSG00000023022)	1.80159e-146	1.6189	Ctnnb1 (ENSMUSG00000006932)	3.52109e-122	1.73496	Npvf (ENSMUSG00000029831)	0.000606649	2.21767	Ecpas (ENSMUSG00000050812)	5.29543e-19	1.83903	Got1 (ENSMUSG00000025190)	3.59018e-156	3.73101	Mlf1 (ENSMUSG00000048416)	2.60897e-49	1.57064
Tm4sf1 (ENSMUSG00000027800)	2.8772e-29	1.56792	Krtcap2 (ENSMUSG00000042747)	5.2106e-35	1.78877	Tbc1d2b (ENSMUSG00000037410)	3.22118e-146	1.54666	Sdk2 (ENSMUSG00000041592)	1.18424e-120	2.2722	Gja8 (ENSMUSG00000049908)	0.000615401	3.29652	Lsm8 (ENSMUSG00000044155)	1.37878e-18	1.95262	Ano5 (ENSMUSG00000055489)	8.07679e-156	4.96547	Tppp3 (ENSMUSG00000014846)	5.507e-49	1.9289
Gpm6b (ENSMUSG00000031342)	9.12121e-29	1.89513	Xylt1 (ENSMUSG00000030657)	5.21175e-35	2.72357	Inf2 (ENSMUSG00000037679)	3.5297e-146	1.64646	Cd1d1 (ENSMUSG00000028076)	3.43542e-120	3.15555	Nxph1 (ENSMUSG00000046178)	0.000628981	2.98525	Phkg2 (ENSMUSG00000030815)	1.4725e-18	1.55183	Pdk2 (ENSMUSG00000038967)	5.70248e-155	3.78417	Pgm1 (ENSMUSG00000025791)	8.47936e-49	1.82125
Tgfbi (ENSMUSG00000035493)	9.99096e-29	1.50972	Col6a1 (ENSMUSG00000001119)	5.67204e-35	1.85131	Tmed3 (ENSMUSG00000032353)	6.06577e-146	1.67663	Sema4d (ENSMUSG00000021451)	4.62976e-120	2.34858	Heatr4 (ENSMUSG00000090843)	0.000638648	3.54611	Chchd7 (ENSMUSG00000042198)	1.53808e-18	1.58894	Cpt1b (ENSMUSG00000078937)	1.05697e-152	5.19904	Lsmem2 (ENSMUSG00000103409)	2.59555e-48	1.87598
Tgfbr3 (ENSMUSG00000029287)	2.10958e-28	1.60208	Slc35d1 (ENSMUSG00000028521)	7.3815e-35	2.60065	Pdlim4 (ENSMUSG00000020388)	6.55334e-146	1.70013	Cnn2 (ENSMUSG00000004665)	7.15304e-120	1.78576	Irx4 (ENSMUSG00000021604)	0.000645742	2.82057	BC005624 (ENSMUSG00000026851)	1.69146e-18	1.63246	Scn1b (ENSMUSG00000019194)	1.16563e-152	3.61661	Srl (ENSMUSG00000022519)	1.15045e-47	2.06184
Cav1 (ENSMUSG00000007655)	2.40446e-28	1.78031	Hip1r (ENSMUSG00000000915)	1.25794e-34	3.72671	Creb3l2 (ENSMUSG00000038648)	7.60656e-146	1.73124	Timp1 (ENSMUSG00000001131)	7.98701e-120	2.00453	Clec3b (ENSMUSG00000025784)	0.000654709	1.52609	Odr4 (ENSMUSG00000006010)	1.81683e-18	1.56457	Lbx1 (ENSMUSG00000025216)	5.34521e-152	4.96956	Sgca (ENSMUSG00000001508)	1.6662e-47	1.67052
Acta2 (ENSMUSG00000035783)	2.75642e-28	1.92735	Ssr3 (ENSMUSG00000027828)	1.32898e-34	1.75284	B3gnt9 (ENSMUSG00000069920)	1.72157e-145	1.60974	Fat3 (ENSMUSG00000074505)	1.00326e-119	3.09535	Rhox5 (ENSMUSG00000095180)	0.000656429	2.73011	Sowahc (ENSMUSG00000098188)	2.07862e-18	2.49447	Perm1 (ENSMUSG00000078486)	7.66679e-150	5.79888	Myom3 (ENSMUSG00000037139)	5.04223e-47	1.74581
Cd34 (ENSMUSG00000016494)	3.61964e-28	1.66832	Abhd12 (ENSMUSG00000032046)	1.73128e-34	2.23166	Myo7a (ENSMUSG00000030761)	2.00335e-145	2.14776	Atp6v0c (ENSMUSG00000024121)	1.52283e-119	2.21542	Vmn1r206 (ENSMUSG00000101578)	0.000658491	3.01207	Nup133 (ENSMUSG00000039509)	2.53875e-18	1.61857	Lrrc38 (ENSMUSG00000028584)	3.47416e-149	5.2166	Chga (ENSMUSG00000021194)	7.52889e-47	3.0521
Lrrc17 (ENSMUSG00000039883)	4.00899e-28	1.608	Il17b (ENSMUSG00000024578)	2.33324e-34	5.76136	Dlg4 (ENSMUSG00000020886)	2.84562e-145	1.60923	Chst11 (ENSMUSG00000034612)	1.90313e-119	1.74392	Sdr16c5 (ENSMUSG00000028236)	0.000668297	2.72997	Unc119b (ENSMUSG00000046562)	2.69424e-18	1.50995	Bin1 (ENSMUSG00000024381)	7.62016e-149	3.18071	Tnni2 (ENSMUSG00000031097)	1.58705e-46	1.67978
Foxd3 (ENSMUSG00000067261)	7.28942e-28	3.05341	Phospho1 (ENSMUSG00000050860)	3.33614e-34	1.62998	Flnb (ENSMUSG00000025278)	3.6111e-145	1.61396	Tnfrsf11a (ENSMUSG00000026321)	2.15839e-119	2.83657	Tcp10c (ENSMUSG00000052469)	0.000692069	2.26647	Prps1l3 (ENSMUSG00000079104)	3.00821e-18	1.75945	Pdk4 (ENSMUSG00000019577)	4.86812e-148	5.46226	Pkia (ENSMUSG00000027499)	3.81403e-46	1.5859
Ccl8 (ENSMUSG00000009185)	8.86408e-28	1.89019	Dap (ENSMUSG00000039168)	7.43151e-34	1.80561	Ltbp2 (ENSMUSG00000002020)	4.64821e-145	2.26802	Hapln4 (ENSMUSG00000007594)	4.37737e-119	3.92682	S100a2 (ENSMUSG00000094018)	0.000694839	3.16827	Cd84 (ENSMUSG00000038147)	3.04452e-18	1.53243	Lrrc20 (ENSMUSG00000037151)	7.4572e-147	3.97405	Bcam (ENSMUSG00000002980)	4.37536e-46	2.18634
Nlgn2 (ENSMUSG00000051790)	9.56167e-28	1.71165	Inpp1 (ENSMUSG00000026102)	9.82637e-34	2.4385	Arhgef40 (ENSMUSG00000004562)	3.03814e-144	1.59756	St3gal1 (ENSMUSG00000013846)	5.97143e-119	1.77349	Ldoc1 (ENSMUSG00000057615)	0.000706662	3.01513	Camp (ENSMUSG00000038357)	6.34869e-18	6.3741	2310002L09Rik (ENSMUSG00000028396)	2.83171e-146	4.25946	Mrc1 (ENSMUSG00000026712)	5.39616e-46	2.02069
Oasl2 (ENSMUSG00000029561)	1.52219e-27	1.74683	Wscd2 (ENSMUSG00000063430)	3.09883e-33	3.95976	Pbx3 (ENSMUSG00000038718)	6.40214e-144	1.64931	Hpgd (ENSMUSG00000031613)	6.52729e-119	3.49991	4933416I08Rik (ENSMUSG00000079593)	0.000707911	2.41947	Rnmt (ENSMUSG00000009535)	7.90948e-18	1.687	Chchd10 (ENSMUSG00000049422)	4.24474e-146	4.25973	Fbln7 (ENSMUSG00000027386)	5.45732e-46	2.40658
Il11ra1 (ENSMUSG00000073889)	2.03101e-27	1.5864	Nkx3-2 (ENSMUSG00000049691)	9.34774e-33	4.22245	Nucb2 (ENSMUSG00000030659)	8.43781e-144	1.52792	Mamdc2 (ENSMUSG00000033207)	2.22968e-118	2.46735	Fam135b (ENSMUSG00000036800)	0.000708458	2.87577	Crot (ENSMUSG00000003623)	8.42373e-18	1.5943	Klhl33 (ENSMUSG00000090799)	1.23191e-144	4.90552	Rcsd1 (ENSMUSG00000040723)	9.4843e-46	1.62951
Cxcl14 (ENSMUSG00000021508)	2.18719e-27	2.03477	Ndufa4l2 (ENSMUSG00000040280)	1.36822e-32	3.07538	Cthrc1 (ENSMUSG00000054196)	1.3268e-143	2.1961	Golm1 (ENSMUSG00000021556)	4.00014e-118	1.88556	Acsm4 (ENSMUSG00000047026)	0.000728447	2.43221	Cyyr1 (ENSMUSG00000041134)	8.69229e-18	1.63562	Kcna7 (ENSMUSG00000038201)	1.06135e-143	4.37221	Cd34 (ENSMUSG00000016494)	1.35402e-45	1.99353
Pam (ENSMUSG00000026335)	2.84199e-27	1.56941	Mfge8 (ENSMUSG00000030605)	3.40624e-32	2.54214	Fbln2 (ENSMUSG00000064080)	1.46922e-143	2.11016	Trim8 (ENSMUSG00000025034)	6.35875e-118	1.85454	Pramel23 (ENSMUSG00000070617)	0.000732453	2.43056	Gfod2 (ENSMUSG00000013150)	1.00455e-17	1.72838	1110002E22Rik (ENSMUSG00000090066)	2.42434e-142	4.15199	Map1lc3a (ENSMUSG00000027602)	1.47686e-45	1.87841
Sulf2 (ENSMUSG00000006800)	3.03115e-27	1.94737	Fstl3 (ENSMUSG00000020325)	4.32135e-32	3.12673	Itgb5 (ENSMUSG00000022817)	2.01758e-143	1.73247	Fam102a (ENSMUSG00000039157)	2.36525e-117	2.13391	--- (ENSMUSG00000118554,ENSMUSG00000105993,ENSMUSG00000113373,ENSMUSG00000118396,ENSMUSG00000117965)	0.000748645	1.75684	Tmem128 (ENSMUSG00000067365)	1.01905e-17	1.87219	Synpo2l (ENSMUSG00000039376)	2.21943e-141	4.27862	Fhl1 (ENSMUSG00000023092)	1.99102e-45	1.94218
Il4ra (ENSMUSG00000030748)	3.53731e-27	1.69213	Zfp385c (ENSMUSG00000014198)	7.75712e-32	6.24658	Sirpa (ENSMUSG00000037902)	2.05925e-143	1.80531	Atp6v1b2 (ENSMUSG00000006273)	2.70265e-117	2.73615	Sowaha (ENSMUSG00000044352)	0.000756232	2.38127	Spsb2 (ENSMUSG00000038451)	1.25782e-17	1.62162	Fhl1 (ENSMUSG00000023092)	1.67481e-140	3.40782	Tpm1 (ENSMUSG00000032366)	4.13672e-45	1.75795
Ddah2 (ENSMUSG00000007039)	6.07476e-27	1.73994	Cgref1 (ENSMUSG00000029161)	1.38471e-31	1.55618	Loxl1 (ENSMUSG00000032334)	2.78901e-143	1.69055	Mfsd12 (ENSMUSG00000034854)	1.13159e-116	2.06458	A930017K11Rik (ENSMUSG00000025727)	0.000770631	2.6529	Galnt15 (ENSMUSG00000021903)	1.61786e-17	2.10333	Atp1b1 (ENSMUSG00000026576)	1.19943e-137	3.40392	Rarres2 (ENSMUSG00000009281)	5.6633e-45	1.82321
Adamtsl3 (ENSMUSG00000070469)	6.73421e-27	1.7691	Ugdh (ENSMUSG00000029201)	2.46977e-31	2.47363	Txndc5 (ENSMUSG00000038991)	4.86839e-143	1.8417	Epha2 (ENSMUSG00000006445)	2.36282e-116	2.11367	Bdp1 (ENSMUSG00000049658)	0.000790477	1.50373	Memo1 (ENSMUSG00000058704)	2.08962e-17	1.63426	Hk2 (ENSMUSG00000000628)	1.36234e-137	4.38563	Aamdc (ENSMUSG00000035642)	1.20146e-44	1.68985
Meox2 (ENSMUSG00000036144)	1.33481e-26	1.57808	Stk38l (ENSMUSG00000001630)	2.49054e-31	2.79041	Itga5 (ENSMUSG00000000555)	6.63399e-143	1.63711	Rpn2 (ENSMUSG00000027642)	1.55034e-115	1.72982	Gucy2f (ENSMUSG00000042282)	0.000791705	2.30329	Pde2a (ENSMUSG00000110195)	2.92442e-17	1.59366	Hspb7 (ENSMUSG00000006221)	1.65609e-137	3.15614	Dusp10 (ENSMUSG00000039384)	3.40375e-44	2.36636
Ehd2 (ENSMUSG00000074364)	1.36701e-26	1.64677	Slc2a1 (ENSMUSG00000028645)	2.74324e-31	2.48838	Efemp2 (ENSMUSG00000024909)	7.35133e-143	1.676	Dvl3 (ENSMUSG00000003233)	5.38609e-115	1.6897	Olfr1151 (ENSMUSG00000047039)	0.000799758	2.89367	Cnot10 (ENSMUSG00000056167)	3.30198e-17	1.73574	3425401B19Rik (ENSMUSG00000071540)	4.27675e-136	4.24903	Galnt17 (ENSMUSG00000034040)	5.59678e-44	1.83098
Hif1a (ENSMUSG00000021109)	1.88526e-26	1.59331	Col16a1 (ENSMUSG00000040690)	2.90596e-31	1.63448	Sipa1l1 (ENSMUSG00000042700)	8.88168e-143	1.71836	Fkbp11 (ENSMUSG00000003355)	5.57313e-115	2.02815	Tmprss6 (ENSMUSG00000016942)	0.000821212	3.49195	Myo6 (ENSMUSG00000033577)	3.46271e-17	1.92342	Myf6 (ENSMUSG00000035923)	3.80255e-135	4.37193	C1qb (ENSMUSG00000036905)	5.87942e-44	1.772
Tagln (ENSMUSG00000032085)	4.50085e-26	1.85583	Ptgis (ENSMUSG00000017969)	3.64334e-31	1.79249	Cnn3 (ENSMUSG00000053931)	2.15475e-142	1.76654	Qsox1 (ENSMUSG00000033684)	5.91091e-115	1.78306	Tas2r134 (ENSMUSG00000056115)	0.000837217	1.84248	Usp30 (ENSMUSG00000029592)	6.14992e-17	2.08619	Prkag3 (ENSMUSG00000006542)	1.01435e-133	3.88873	Dyrk1b (ENSMUSG00000002409)	6.08494e-44	1.96834
Fabp5 (ENSMUSG00000027533)	5.06337e-26	1.58189	Vtcn1 (ENSMUSG00000051076)	4.5598e-31	6.60539	Dram1 (ENSMUSG00000020057)	2.49438e-142	2.16035	Cfap45 (ENSMUSG00000026546)	7.56818e-114	3.17998	Olfr1121 (ENSMUSG00000070852)	0.000841812	2.53888	Mtarc2 (ENSMUSG00000073481)	6.50248e-17	2.51566	Myh7 (ENSMUSG00000053093)	1.22785e-133	8.17645	Myadml2 (ENSMUSG00000025141)	6.43113e-44	2.36641
Sirpa (ENSMUSG00000037902)	8.15299e-26	1.52521	Hp (ENSMUSG00000031722)	7.29179e-31	3.20369	Aldh18a1 (ENSMUSG00000025007)	2.73139e-142	1.77012	Syt9 (ENSMUSG00000062542)	7.82546e-114	3.13391	Ugt2a3 (ENSMUSG00000035780)	0.000843475	2.47451	Creg1 (ENSMUSG00000040713)	6.54498e-17	1.80677	Ybx3 (ENSMUSG00000030189)	7.77424e-133	3.11801	Klhl30 (ENSMUSG00000026308)	7.46883e-44	2.17479
Myl9 (ENSMUSG00000067818)	9.24031e-26	1.69465	Galk1 (ENSMUSG00000020766)	4.06859e-30	2.15704	Crtap (ENSMUSG00000032431)	3.12541e-142	1.70598	Spp1 (ENSMUSG00000029304)	6.56095e-113	2.64127	Bhmt (ENSMUSG00000074768)	0.000851739	2.58758	Kif26b (ENSMUSG00000026494)	7.55233e-17	1.54284	Selenow (ENSMUSG00000041571)	1.67798e-132	3.12538	Atp2a1 (ENSMUSG00000030730)	1.12682e-43	1.78036
Dact3 (ENSMUSG00000078794)	3.04875e-25	1.67224	Wnt5b (ENSMUSG00000030170)	5.26612e-30	2.01512	Clic1 (ENSMUSG00000007041)	5.01449e-142	1.55197	Cdh11 (ENSMUSG00000031673)	6.5674e-113	1.56179	Rnf224 (ENSMUSG00000089953)	0.000854314	2.71109	Cdca8 (ENSMUSG00000028873)	8.48695e-17	1.88739	Ddit4l (ENSMUSG00000046818)	1.84673e-131	4.09313	Svil (ENSMUSG00000024236)	1.19524e-43	1.75905
Pirb (ENSMUSG00000058818)	3.31303e-25	1.6097	Pcsk6 (ENSMUSG00000030513)	2.25054e-29	2.04919	Gadd45b (ENSMUSG00000015312)	6.05172e-142	1.63167	Fkbp10 (ENSMUSG00000001555)	1.91807e-112	1.67017	Galr3 (ENSMUSG00000114755)	0.000881002	3.18036	Thoc3 (ENSMUSG00000025872)	8.73675e-17	1.53922	Lmod2 (ENSMUSG00000029683)	2.51136e-131	3.30376	Sema6c (ENSMUSG00000038777)	1.26399e-43	1.5821
Bnc2 (ENSMUSG00000028487)	3.43268e-25	1.71544	Smad3 (ENSMUSG00000032402)	2.61709e-29	1.83721	Smarcc1 (ENSMUSG00000032481)	1.09467e-141	1.67119	Tmtc2 (ENSMUSG00000036019)	2.53958e-112	2.26661	P2rx3 (ENSMUSG00000027071)	0.000888044	2.96466	Dhrs4 (ENSMUSG00000022210)	9.01868e-17	1.67837	Tcea3 (ENSMUSG00000001604)	1.10491e-130	4.059	Igf2 (ENSMUSG00000048583)	1.90349e-43	2.0488
Lama4 (ENSMUSG00000019846)	3.93352e-25	1.64976	Sec16b (ENSMUSG00000026589)	2.78596e-29	2.17543	Snx18 (ENSMUSG00000042364)	1.24391e-141	1.58315	Oscar (ENSMUSG00000054594)	4.33233e-112	3.66255	Klra5 (ENSMUSG00000030173)	0.000888207	2.41454	Aifm1 (ENSMUSG00000036932)	1.03287e-16	1.64068	Ccng1 (ENSMUSG00000020326)	7.91807e-129	3.54184	Scara5 (ENSMUSG00000022032)	3.38256e-43	2.09919
Nid2 (ENSMUSG00000021806)	7.65168e-25	1.54282	Serpinh1 (ENSMUSG00000070436)	4.01008e-29	1.62254	Mapk1ip1l (ENSMUSG00000021840)	1.65539e-141	1.78927	Runx3 (ENSMUSG00000070691)	5.51782e-112	1.75039	Fam163a (ENSMUSG00000015484)	0.000910679	3.00465	Rdh14 (ENSMUSG00000020621)	1.06738e-16	1.51338	Alpk2 (ENSMUSG00000032845)	1.24541e-125	5.49608	Tpm2 (ENSMUSG00000028464)	3.58714e-43	1.95517
Sfrp4 (ENSMUSG00000021319)	1.40048e-24	1.60183	Ffar4 (ENSMUSG00000054200)	4.17714e-29	6.42771	Fkbp9 (ENSMUSG00000029781)	1.7814e-141	1.67426	Arfgap3 (ENSMUSG00000054277)	6.47942e-112	1.65437	Traj43 (ENSMUSG00000076887)	0.000927161	3.04109	Ipo13 (ENSMUSG00000033365)	1.17006e-16	1.53393	Prxl2b (ENSMUSG00000029059)	3.6523e-125	3.79199	Galnt15 (ENSMUSG00000021903)	3.63578e-43	1.66892
Ugcg (ENSMUSG00000028381)	2.08026e-24	1.81422	Fbln7 (ENSMUSG00000027386)	5.98505e-29	2.5238	Dhrs3 (ENSMUSG00000066026)	1.90071e-141	1.63717	Mrc2 (ENSMUSG00000020695)	7.84052e-112	1.62888	Vmn2r5 (ENSMUSG00000068999)	0.000930354	1.82313	Vbp1 (ENSMUSG00000031197)	1.35302e-16	2.06073	Hjv (ENSMUSG00000038403)	1.55024e-124	6.27646	Sema3c (ENSMUSG00000028780)	6.32203e-43	2.14899
Lbp (ENSMUSG00000016024)	3.8867e-24	1.66652	Lrrc59 (ENSMUSG00000020869)	1.01216e-28	1.55135	Nek6 (ENSMUSG00000026749)	1.96909e-141	2.18366	Vldlr (ENSMUSG00000024924)	1.21413e-111	1.65335	Sprr2h (ENSMUSG00000046259)	0.000944596	2.51517	Pag1 (ENSMUSG00000027508)	1.42036e-16	1.52714	Usp2 (ENSMUSG00000032010)	2.81739e-122	4.79088	Dnajb5 (ENSMUSG00000036052)	6.47771e-43	1.88806
Il1r1 (ENSMUSG00000026072)	3.99048e-24	1.76516	R3hdml (ENSMUSG00000078949)	2.01911e-28	5.34215	Wls (ENSMUSG00000028173)	7.39917e-141	1.53065	Cacnb3 (ENSMUSG00000003352)	7.17064e-111	1.94141	Cst8 (ENSMUSG00000027442)	0.000961771	1.92698	Gpn3 (ENSMUSG00000029464)	2.53533e-16	1.53272	Mdh1 (ENSMUSG00000020321)	2.85409e-122	3.49234	Trim63 (ENSMUSG00000028834)	2.05071e-42	1.57724
C3 (ENSMUSG00000024164)	4.00274e-24	2.1175	Ppib (ENSMUSG00000032383)	5.02351e-28	1.52335	Lmo4 (ENSMUSG00000028266)	1.08268e-140	1.73637	H2bc11 (ENSMUSG00000069300)	2.5807e-110	1.80331	Olfr652 (ENSMUSG00000073927)	0.000975314	2.25047	Dock2 (ENSMUSG00000020143)	2.64659e-16	2.39547	Sptb (ENSMUSG00000021061)	1.11873e-121	4.94204	Bin1 (ENSMUSG00000024381)	4.43291e-42	1.72236
Ifitm3 (ENSMUSG00000025492)	4.80226e-24	1.64451	Ppa1 (ENSMUSG00000020089)	5.93263e-28	2.38316	P3h1 (ENSMUSG00000028641)	1.23193e-140	1.75264	Atox1 (ENSMUSG00000018585)	3.21005e-110	1.84067	Pomc (ENSMUSG00000020660)	0.00097897	2.8474	Agfg2 (ENSMUSG00000029722)	2.6789e-16	2.14241	Mstn (ENSMUSG00000026100)	6.72108e-121	6.7993	Hspb2 (ENSMUSG00000038086)	6.43378e-42	1.78279
Arap1 (ENSMUSG00000032812)	7.93906e-24	1.86699	Kdelr2 (ENSMUSG00000079111)	6.11608e-28	1.54727	Ppp1r18 (ENSMUSG00000034595)	1.40945e-140	1.58716	Golim4 (ENSMUSG00000034109)	3.35519e-110	1.6478	Rhox2b (ENSMUSG00000079638)	0.000984612	2.69635	Synrg (ENSMUSG00000034940)	2.98025e-16	1.55567	Slc41a3 (ENSMUSG00000030089)	6.62145e-120	3.93779	Hmcn2 (ENSMUSG00000055632)	1.20071e-41	2.59927
Hic1 (ENSMUSG00000043099)	9.1917e-24	2.02445	Gfpt1 (ENSMUSG00000029992)	1.11371e-27	2.26495	Adamts12 (ENSMUSG00000047497)	2.41547e-140	1.64636	Myo10 (ENSMUSG00000022272)	4.2134e-110	1.75533	Dll3 (ENSMUSG00000003436)	0.00101041	2.22258	Arid2 (ENSMUSG00000033237)	3.45138e-16	1.80369	Hhatl (ENSMUSG00000032523)	7.03145e-119	5.40795	Cdkn1c (ENSMUSG00000037664)	2.73264e-41	1.90416
Mcam (ENSMUSG00000032135)	9.56956e-24	1.71488	Colec12 (ENSMUSG00000036103)	1.13892e-27	2.01173	Chpf2 (ENSMUSG00000038181)	2.5862e-140	1.74301	Tmem263 (ENSMUSG00000060935)	7.41945e-110	1.71432	Olfr631 (ENSMUSG00000042219)	0.00101438	2.50906	Dnajb1 (ENSMUSG00000005483)	4.15374e-16	1.90912	Itgb1bp2 (ENSMUSG00000031312)	8.78541e-119	3.51414	Ablim3 (ENSMUSG00000032735)	3.27342e-41	2.26921
Pea15a (ENSMUSG00000013698)	2.12079e-23	1.57266	Bgn (ENSMUSG00000031375)	2.14268e-27	1.53411	Ddost (ENSMUSG00000028757)	4.27278e-140	1.59155	Ckap4 (ENSMUSG00000046841)	1.423e-109	1.93274	Rfx4 (ENSMUSG00000020037)	0.00102924	2.91	Rbm15 (ENSMUSG00000048109)	4.42942e-16	1.81786	Plcd4 (ENSMUSG00000026173)	3.43068e-118	6.60214	Rab40b (ENSMUSG00000025170)	4.02348e-41	2.12084
Cadm4 (ENSMUSG00000054793)	2.14561e-23	2.27259	Vegfa (ENSMUSG00000023951)	4.12312e-27	2.10042	Chd3 (ENSMUSG00000018474)	6.96594e-140	1.57781	Sec61a1 (ENSMUSG00000030082)	2.27959e-109	1.67933	Akp3 (ENSMUSG00000036500)	0.00103791	2.6636	Med13 (ENSMUSG00000034297)	4.4975e-16	1.61417	Kcnc4 (ENSMUSG00000027895)	4.68134e-118	4.63758	Cdh13 (ENSMUSG00000031841)	4.86532e-41	1.71135
Lrrc32 (ENSMUSG00000090958)	3.27895e-23	1.95191	Serpine1 (ENSMUSG00000037411)	6.47401e-27	3.08764	P4hb (ENSMUSG00000025130)	9.22851e-140	1.90574	Cox8a (ENSMUSG00000035885)	5.3872e-109	1.76427	Olfr32 (ENSMUSG00000075066)	0.00104637	2.55291	Kif21b (ENSMUSG00000041642)	5.08672e-16	1.62936	Eepd1 (ENSMUSG00000036611)	1.36461e-117	4.04123	Cd74 (ENSMUSG00000024610)	5.69305e-41	2.38452
Clstn1 (ENSMUSG00000039953)	4.64807e-23	1.58254	Chsy1 (ENSMUSG00000032640)	8.29887e-27	1.70597	Pcnx3 (ENSMUSG00000054874)	1.01223e-139	1.57329	Zfta (ENSMUSG00000053080)	1.86898e-108	1.62102	Olfr678 (ENSMUSG00000073913)	0.00105007	2.38003	Zfp106 (ENSMUSG00000027288)	5.38201e-16	1.83164	Cs (ENSMUSG00000005683)	1.52143e-116	3.11114	Gpam (ENSMUSG00000024978)	6.17222e-41	1.76061
Gpnmb (ENSMUSG00000029816)	5.2869e-23	1.8737	S100a13 (ENSMUSG00000042312)	1.18561e-26	2.08675	H13 (ENSMUSG00000019188)	1.10895e-139	1.57091	Ssr3 (ENSMUSG00000027828)	2.27861e-108	1.67123	Gm17660 (ENSMUSG00000091034)	0.00105349	2.40745	Exosc8 (ENSMUSG00000027752)	8.4625e-16	1.78849	Camk2a (ENSMUSG00000024617)	1.95348e-116	4.33277	Cand2 (ENSMUSG00000030319)	7.34605e-41	1.79776
Sorcs2 (ENSMUSG00000029093)	1.80138e-22	1.51469	Smoc2 (ENSMUSG00000023886)	1.28979e-26	1.62301	Igsf3 (ENSMUSG00000042035)	1.83159e-139	1.64937	Eaf1 (ENSMUSG00000021890)	2.5214e-108	1.97797	Sprr2b (ENSMUSG00000050092)	0.00107343	2.69065	Sf3a3 (ENSMUSG00000028902)	1.02106e-15	2.56411	Mafa (ENSMUSG00000047591)	6.53091e-115	3.53035	C1qa (ENSMUSG00000036887)	9.2816e-41	1.74574
Ppp1r18 (ENSMUSG00000034595)	4.39843e-22	1.68988	Fzd9 (ENSMUSG00000049551)	1.87728e-26	2.63772	Acta2 (ENSMUSG00000035783)	2.0644e-139	2.00393	Ldlrap1 (ENSMUSG00000037295)	4.11275e-108	1.6398	Ermap (ENSMUSG00000028644)	0.00107416	1.64852	Cep295 (ENSMUSG00000046111)	1.20184e-15	1.62282	Crat (ENSMUSG00000026853)	2.70544e-114	3.36185	Myoz1 (ENSMUSG00000068697)	1.59101e-40	1.51703
Lgals3bp (ENSMUSG00000033880)	5.2251e-22	1.73325	Col6a2 (ENSMUSG00000020241)	3.62144e-26	1.70492	Asap3 (ENSMUSG00000036995)	2.53505e-139	1.73425	Edem1 (ENSMUSG00000030104)	4.57188e-108	1.74719	Spta1 (ENSMUSG00000026532)	0.00107507	1.92931	Ppp2cb (ENSMUSG00000009630)	1.45137e-15	2.6386	Pgm1 (ENSMUSG00000025791)	3.61613e-113	4.06521	Atp1b1 (ENSMUSG00000026576)	2.6199e-40	1.56447
Serpina3n (ENSMUSG00000021091)	7.59706e-22	2.01125	Clec11a (ENSMUSG00000004473)	4.47587e-26	1.53134	Spats2l (ENSMUSG00000038305)	3.31458e-139	1.92086	Plod2 (ENSMUSG00000032374)	1.41778e-107	1.55206	Usp26 (ENSMUSG00000055780)	0.0010955	2.95761	Nsun5 (ENSMUSG00000000916)	1.63102e-15	1.57848	Kcnj11 (ENSMUSG00000096146)	4.15377e-113	5.0758	Pgm5 (ENSMUSG00000041731)	3.51812e-40	2.52096
Cmtm3 (ENSMUSG00000031875)	8.40182e-22	1.72641	Hspg2 (ENSMUSG00000028763)	7.35985e-26	1.86719	Anxa1 (ENSMUSG00000024659)	6.3363e-139	1.65791	Bbln (ENSMUSG00000039195)	3.08687e-107	2.09514	Olfr1205 (ENSMUSG00000057447)	0.00109859	2.73541	Timmdc1 (ENSMUSG00000002846)	2.08586e-15	1.66795	Rilpl1 (ENSMUSG00000029392)	9.08012e-113	3.47145	Agpat3 (ENSMUSG00000001211)	4.96986e-40	1.67671
St3gal4 (ENSMUSG00000032038)	8.99313e-22	1.60041	Ulk3 (ENSMUSG00000032308)	7.63164e-26	2.09225	Gnb1 (ENSMUSG00000029064)	8.80937e-139	1.50379	Cbfb (ENSMUSG00000031885)	3.68138e-107	1.59846	Klra9 (ENSMUSG00000033024)	0.00109893	2.23361	Ccdc61 (ENSMUSG00000074358)	2.1524e-15	1.54563	Klf15 (ENSMUSG00000030087)	1.73604e-112	5.01871	Pygm (ENSMUSG00000032648)	4.97273e-40	1.52151
Mrc1 (ENSMUSG00000026712)	1.05594e-21	1.53977	Pgam1 (ENSMUSG00000011752)	8.11938e-26	1.90927	Fkbp10 (ENSMUSG00000001555)	9.84232e-139	1.80485	Pxdc1 (ENSMUSG00000021411)	7.9383e-107	1.76966	Olfr463 (ENSMUSG00000093920)	0.00110999	2.84867	Abcg2 (ENSMUSG00000029802)	2.58441e-15	1.58963	Tnnt1 (ENSMUSG00000064179)	1.99611e-112	4.98921	Cd55 (ENSMUSG00000026399)	6.08981e-40	2.21074
Arsi (ENSMUSG00000036412)	1.12912e-21	1.61702	Srsf2 (ENSMUSG00000034120)	8.56958e-26	1.62408	Epb41l1 (ENSMUSG00000027624)	1.38206e-138	1.68597	Nans (ENSMUSG00000028334)	7.96323e-107	1.7649	Kcnt2 (ENSMUSG00000052726)	0.00112084	3.03771	Nudt16 (ENSMUSG00000032565)	2.60862e-15	1.58379	Pink1 (ENSMUSG00000028756)	7.1757e-111	2.84442	Prkcq (ENSMUSG00000026778)	9.80729e-40	1.98959
Entpd2 (ENSMUSG00000015085)	1.15811e-21	1.7032	Islr (ENSMUSG00000037206)	8.91828e-26	1.78222	St3gal4 (ENSMUSG00000032038)	1.53491e-138	1.58511	Evl (ENSMUSG00000021262)	8.51752e-107	1.7093	Ttc30a2 (ENSMUSG00000075272)	0.00112264	2.42865	2310033P09Rik (ENSMUSG00000020441)	2.79517e-15	1.52745	Mtln (ENSMUSG00000051319)	1.27873e-110	3.24053	Cacng6 (ENSMUSG00000078815)	1.00067e-39	1.51838
Galnt17 (ENSMUSG00000034040)	1.2947e-21	1.70683	Chst12 (ENSMUSG00000036599)	1.11541e-25	2.01279	Trip6 (ENSMUSG00000023348)	7.7726e-138	1.59756	Fxyd5 (ENSMUSG00000009687)	2.11454e-106	1.70762	Olfr1052 (ENSMUSG00000047149)	0.00114823	1.96974	Pdcd4 (ENSMUSG00000024975)	3.36757e-15	1.76351	Kcnj12 (ENSMUSG00000042529)	9.68e-110	5.57808	Ano5 (ENSMUSG00000055489)	1.11979e-39	1.62812
Dab2 (ENSMUSG00000022150)	2.82427e-21	1.54656	Tgfb1 (ENSMUSG00000002603)	1.27387e-25	1.547	Slc27a3 (ENSMUSG00000027932)	2.20438e-137	2.15725	Clint1 (ENSMUSG00000006169)	2.78711e-106	1.63282	Padi6 (ENSMUSG00000040935)	0.00118142	3.23714	Kctd2 (ENSMUSG00000016940)	3.71977e-15	2.03654	Cap2 (ENSMUSG00000021373)	3.61009e-109	3.99614	Cryab (ENSMUSG00000032060)	1.37082e-39	1.68972
Nfatc4 (ENSMUSG00000023411)	2.97546e-21	1.59264	Irs1 (ENSMUSG00000055980)	1.98054e-25	1.86125	Nt5dc2 (ENSMUSG00000071547)	2.79491e-137	1.88708	Marcksl1 (ENSMUSG00000047945)	2.80625e-106	1.70275	Vmn1r232 (ENSMUSG00000062165)	0.00118636	2.88699	Ctdspl2 (ENSMUSG00000033411)	4.21933e-15	1.53889	Gbe1 (ENSMUSG00000022707)	3.54701e-108	3.3782	Ccl6 (ENSMUSG00000018927)	1.74229e-39	2.3879
Gap43 (ENSMUSG00000047261)	3.88432e-21	2.67884	Rcor2 (ENSMUSG00000024968)	2.09271e-25	1.71084	Arhgap23 (ENSMUSG00000049807)	3.23049e-137	1.52521	Fgfr2 (ENSMUSG00000030849)	3.04574e-106	1.84383	Slc17a3 (ENSMUSG00000036083)	0.00119069	3.27659	Ift22 (ENSMUSG00000007987)	4.93686e-15	1.76403	Atp5a1 (ENSMUSG00000025428)	1.64044e-107	2.5942	Chrng (ENSMUSG00000026253)	2.99082e-39	3.9128
Cfd (ENSMUSG00000061780)	4.85775e-21	2.66411	Sdc3 (ENSMUSG00000025743)	2.26287e-25	1.69587	Lrfn4 (ENSMUSG00000045045)	4.84541e-137	1.84665	Bmp1 (ENSMUSG00000022098)	6.48632e-106	1.7655	BC061237 (ENSMUSG00000072145)	0.00122219	2.74104	Ube2g1 (ENSMUSG00000020794)	5.07289e-15	1.58288	Sema6c (ENSMUSG00000038777)	3.28727e-107	3.26963	Ache (ENSMUSG00000023328)	3.30831e-39	2.02723
Fgl2 (ENSMUSG00000039899)	4.90235e-21	1.60771	Sdk2 (ENSMUSG00000041592)	3.39796e-25	2.28451	Kif26b (ENSMUSG00000026494)	9.92664e-137	2.1775	Lrrc58 (ENSMUSG00000034158)	1.54455e-105	1.66261	Lce3e (ENSMUSG00000074433)	0.00122221	2.32722	Gm266 (ENSMUSG00000010529)	5.62059e-15	1.53337	Got2 (ENSMUSG00000031672)	1.41431e-106	3.40532	Rbm20 (ENSMUSG00000043639)	4.63753e-39	2.70435
Megf6 (ENSMUSG00000057751)	1.07881e-20	1.78554	Sec61b (ENSMUSG00000053317)	3.71387e-25	1.70294	Plod3 (ENSMUSG00000004846)	1.04712e-136	1.72404	Sh3pxd2a (ENSMUSG00000053617)	2.92732e-105	1.6193	Tmsb15b1 (ENSMUSG00000089768)	0.00122612	2.01019	Pde7a (ENSMUSG00000069094)	5.70152e-15	1.59294	Clic5 (ENSMUSG00000023959)	1.53495e-106	3.64223	Kbtbd12 (ENSMUSG00000033182)	6.72975e-39	1.94151
Mrgprf (ENSMUSG00000031070)	1.21557e-20	1.90341	Thbs1 (ENSMUSG00000040152)	3.95944e-25	1.58762	Il1r1 (ENSMUSG00000026072)	1.18689e-136	1.71301	Gal (ENSMUSG00000024907)	3.00448e-105	3.61827	Txndc8 (ENSMUSG00000038709)	0.00123433	3.36301	Lpcat4 (ENSMUSG00000027134)	5.99045e-15	2.18082	Atp5k (ENSMUSG00000050856)	1.88703e-106	2.68447	Prss23 (ENSMUSG00000039405)	1.10386e-38	1.63932
Aif1 (ENSMUSG00000024397)	1.41301e-20	2.02069	Nrn1 (ENSMUSG00000039114)	4.60876e-25	2.36557	Nid2 (ENSMUSG00000021806)	1.42351e-136	1.62136	Maco1 (ENSMUSG00000028826)	3.75734e-105	1.66094	Tmc2 (ENSMUSG00000060332)	0.00124643	2.54343	Slc25a22 (ENSMUSG00000019082)	6.1783e-15	1.55281	Sar1b (ENSMUSG00000020386)	4.75644e-106	3.80266	Dtna (ENSMUSG00000024302)	1.27449e-38	1.87907
Adipoq (ENSMUSG00000022878)	3.3704e-20	2.54738	Adamts3 (ENSMUSG00000043635)	5.93451e-25	2.69862	Clmp (ENSMUSG00000032024)	1.712e-136	1.70857	Mef2a (ENSMUSG00000030557)	5.99801e-105	1.70647	Olfr853 (ENSMUSG00000051160)	0.00125986	2.80648	Racgap1 (ENSMUSG00000023015)	7.86823e-15	1.88654	Ppp1r1a (ENSMUSG00000022490)	7.68609e-106	5.35631	Gas1 (ENSMUSG00000052957)	1.69545e-38	1.72986
Baiap2 (ENSMUSG00000025372)	3.68341e-20	1.68381	Gpc1 (ENSMUSG00000034220)	7.94625e-25	1.5588	Yipf3 (ENSMUSG00000071074)	1.74446e-136	1.54951	Plxnd1 (ENSMUSG00000030123)	1.061e-104	1.81138	Soga3 (ENSMUSG00000038916)	0.00126786	2.81617	Idnk (ENSMUSG00000050002)	1.00144e-14	2.16214	Asb16 (ENSMUSG00000034768)	1.0105e-105	4.22691	Srpk3 (ENSMUSG00000002007)	2.52985e-38	2.54432
Gpc3 (ENSMUSG00000055653)	6.00483e-20	1.79943	Gm973 (ENSMUSG00000047361)	8.42714e-25	3.37804	Igf1 (ENSMUSG00000020053)	1.98105e-136	2.27774	Matk (ENSMUSG00000004933)	1.98803e-104	2.2863	Trgv7 (ENSMUSG00000076744)	0.00127662	2.1902	Nradd (ENSMUSG00000032491)	1.00966e-14	1.5887	Coq9 (ENSMUSG00000031782)	1.71963e-105	3.04422	Eno3 (ENSMUSG00000060600)	3.03402e-38	1.70772
Vgll3 (ENSMUSG00000091243)	7.65376e-20	1.79256	Ddah1 (ENSMUSG00000028194)	3.37477e-24	2.48792	Rhoj (ENSMUSG00000046768)	2.98415e-136	1.74161	Tkt (ENSMUSG00000021957)	2.21205e-104	1.60751	Gm815 (ENSMUSG00000074913)	0.00128749	2.78653	Mier1 (ENSMUSG00000028522)	1.07065e-14	1.54579	Fhl3 (ENSMUSG00000032643)	1.95923e-105	3.30439	Nol3 (ENSMUSG00000014776)	4.30248e-38	1.77319
Pear1 (ENSMUSG00000028073)	1.28495e-19	1.79073	Sdc4 (ENSMUSG00000017009)	3.69909e-24	1.95829	Hhipl1 (ENSMUSG00000021260)	3.50554e-136	2.56374	Nme1 (ENSMUSG00000037601)	4.40975e-104	1.9172	Olfr665 (ENSMUSG00000073917)	0.00130581	2.38768	Dok3 (ENSMUSG00000035711)	1.09356e-14	1.77733	Egln3 (ENSMUSG00000035105)	4.06244e-105	4.88515	Nid1 (ENSMUSG00000005397)	4.76285e-38	1.6621
Pnp (ENSMUSG00000115338)	1.59733e-19	1.59902	Kcns1 (ENSMUSG00000040164)	3.86856e-24	2.54429	Trim2 (ENSMUSG00000027993)	4.91971e-136	1.81432	Tm4sf19 (ENSMUSG00000079625)	1.1115e-103	3.52813	Gabra5 (ENSMUSG00000055078)	0.00133758	2.87468	Sphk1 (ENSMUSG00000061878)	1.09414e-14	1.59531	Ppp1r12b (ENSMUSG00000073557)	8.56317e-105	3.08867	Ptx4 (ENSMUSG00000044172)	5.5446e-38	4.72548
Adam33 (ENSMUSG00000027318)	1.71567e-19	1.76354	Nans (ENSMUSG00000028334)	5.93904e-24	1.82046	Dcakd (ENSMUSG00000020935)	5.62071e-136	1.58904	St6galnac4 (ENSMUSG00000079442)	1.63609e-102	1.70833	Nptx2 (ENSMUSG00000059991)	0.0013874	2.79733	Abi2 (ENSMUSG00000026782)	1.1911e-14	1.50651	Mfn2 (ENSMUSG00000029020)	1.932e-104	4.22468	Col14a1 (ENSMUSG00000022371)	1.06673e-37	1.62544
Egr1 (ENSMUSG00000038418)	1.87502e-19	1.59904	Niban2 (ENSMUSG00000026796)	9.73461e-24	1.69903	Eva1b (ENSMUSG00000050212)	6.55438e-136	1.70456	Sh3bgrl (ENSMUSG00000031246)	1.93048e-102	1.5267	Vmn2r102 (ENSMUSG00000095961)	0.00138967	2.1516	Babam2 (ENSMUSG00000052139)	1.30846e-14	1.59961	Ppp1r27 (ENSMUSG00000025129)	2.05358e-104	4.90567	Sptb (ENSMUSG00000021061)	1.63074e-37	1.59488
Tinagl1 (ENSMUSG00000028776)	2.44325e-19	1.73063	Maged1 (ENSMUSG00000025151)	1.41252e-23	1.57298	Emp3 (ENSMUSG00000040212)	7.10432e-136	1.64205	Zswim6 (ENSMUSG00000032846)	2.16486e-102	1.70529	Mog (ENSMUSG00000076439)	0.00140414	3.06537	Bcl2l1 (ENSMUSG00000007659)	1.31927e-14	2.03474	Phka1 (ENSMUSG00000034055)	4.44723e-104	4.1553	Lrtm1 (ENSMUSG00000045776)	2.3261e-37	1.98184
Tspan11 (ENSMUSG00000030351)	2.89036e-19	2.04505	Junb (ENSMUSG00000052837)	1.52928e-23	1.8353	Csgalnact1 (ENSMUSG00000036356)	1.62966e-135	2.03338	Fam167a (ENSMUSG00000035095)	3.08702e-102	2.86989	4930455H04Rik (ENSMUSG00000080907)	0.00140819	2.99856	Natd1 (ENSMUSG00000018931)	1.35606e-14	1.96563	Klhl40 (ENSMUSG00000074001)	6.08534e-103	3.53851	Camk2a (ENSMUSG00000024617)	2.75698e-37	1.62936
Lrg1 (ENSMUSG00000037095)	4.08876e-19	1.76279	Arhgef1 (ENSMUSG00000040940)	1.56336e-23	1.69642	Man2b2 (ENSMUSG00000029119)	1.87116e-135	1.61315	Panx3 (ENSMUSG00000011118)	3.86642e-102	2.16546	Zxdb (ENSMUSG00000073062)	0.00140898	2.11883	Minpp1 (ENSMUSG00000024896)	1.66685e-14	1.62681	Fabp3 (ENSMUSG00000028773)	8.76503e-103	3.78459	Cited4 (ENSMUSG00000070803)	2.76892e-37	2.67568
Pdlim4 (ENSMUSG00000020388)	5.60222e-19	1.71069	Lgr6 (ENSMUSG00000042793)	2.3404e-23	3.53778	Slc12a4 (ENSMUSG00000017765)	4.85325e-135	1.59438	Lrrc59 (ENSMUSG00000020869)	5.11767e-102	1.77225	Ceacam14 (ENSMUSG00000023185)	0.00141942	2.46393	Armc1 (ENSMUSG00000027599)	1.72227e-14	2.0684	Lrrc39 (ENSMUSG00000027961)	2.23459e-102	5.34559	Gatm (ENSMUSG00000027199)	2.88157e-37	2.29175
Fbln1 (ENSMUSG00000006369)	1.80535e-18	1.91986	Itga10 (ENSMUSG00000090210)	3.27819e-23	1.83195	Rhoa (ENSMUSG00000007815)	5.83089e-135	1.50068	Srgap2 (ENSMUSG00000026425)	9.00077e-102	1.51468	Llcfc1 (ENSMUSG00000029867)	0.0014196	2.29295	Rcc1 (ENSMUSG00000028896)	1.74605e-14	1.63756	Atp1b2 (ENSMUSG00000041329)	5.95118e-102	2.62677	Xirp1 (ENSMUSG00000079243)	7.40886e-37	2.09922
Il3ra (ENSMUSG00000068758)	4.25314e-18	1.50449	Gadd45b (ENSMUSG00000015312)	3.47562e-23	1.77545	Dab2 (ENSMUSG00000022150)	1.50918e-134	1.61145	Myo1d (ENSMUSG00000035441)	9.75029e-102	1.99068	4933428M09Rik (ENSMUSG00000042525)	0.00149623	2.88557	Btbd9 (ENSMUSG00000062202)	1.7752e-14	1.56024	Ksr1 (ENSMUSG00000018334)	1.11623e-101	3.06629	Neurl1a (ENSMUSG00000006435)	7.58943e-37	1.66563
Ssbp4 (ENSMUSG00000070003)	7.64219e-18	1.51116	Cytl1 (ENSMUSG00000062329)	3.77948e-23	5.22369	Creld2 (ENSMUSG00000023272)	1.81848e-134	1.5881	Gxylt2 (ENSMUSG00000030074)	1.01982e-101	1.65017	Prl4a1 (ENSMUSG00000005891)	0.00150683	2.29003	Gramd1b (ENSMUSG00000040111)	2.57833e-14	1.50439	Bves (ENSMUSG00000071317)	3.00128e-101	4.6658	Pf4 (ENSMUSG00000029373)	3.3601e-36	1.77737
Csrp2 (ENSMUSG00000020186)	8.73039e-18	1.76868	Rarg (ENSMUSG00000001288)	4.82399e-23	1.7776	Cdh11 (ENSMUSG00000031673)	2.90722e-134	1.70126	Hpcal1 (ENSMUSG00000071379)	1.16891e-101	1.68122	Slc35g2 (ENSMUSG00000070287)	0.00154483	2.38994	Slc25a20 (ENSMUSG00000032602)	2.65777e-14	1.61832	Cebpb (ENSMUSG00000056501)	1.60965e-99	2.93538	Actn3 (ENSMUSG00000006457)	5.76161e-36	1.58926
Aatk (ENSMUSG00000025375)	8.84847e-18	1.73179	Fxyd5 (ENSMUSG00000009687)	4.95088e-23	1.53975	Antxr1 (ENSMUSG00000033420)	3.66132e-134	1.94222	Serp1 (ENSMUSG00000027808)	1.72295e-101	1.66798	Gm21671 (ENSMUSG00000095550)	0.00155921	1.79003	Zbtb41 (ENSMUSG00000033964)	3.1123e-14	1.63941	Mpc2 (ENSMUSG00000026568)	1.98061e-99	3.4068	Msrb1 (ENSMUSG00000075705)	1.05747e-35	1.52609
Emilin2 (ENSMUSG00000024053)	9.85955e-18	1.70713	Nid2 (ENSMUSG00000021806)	5.8288e-23	1.70245	Lamp2 (ENSMUSG00000016534)	4.4845e-134	1.51725	Fyn (ENSMUSG00000019843)	6.99756e-101	2.02066	Cldn23 (ENSMUSG00000055976)	0.00156625	2.58359	Fgf1 (ENSMUSG00000036585)	3.29255e-14	1.91457	Ndufa5 (ENSMUSG00000023089)	1.73921e-98	3.01739	Ablim2 (ENSMUSG00000029095)	1.2246e-35	1.82258
Fst (ENSMUSG00000021765)	1.50579e-17	1.58483	P3h4 (ENSMUSG00000006931)	6.80907e-23	1.66649	Sptan1 (ENSMUSG00000057738)	5.57275e-134	1.56062	Arhgef19 (ENSMUSG00000028919)	7.87436e-101	1.83023	Vmn1r87 (ENSMUSG00000070815)	0.001578	2.41278	Nsd1 (ENSMUSG00000021488)	3.46652e-14	1.51513	Dpf3 (ENSMUSG00000021221)	4.78858e-98	3.69431	Dapk1 (ENSMUSG00000021559)	1.6666e-35	1.96181
Crabp2 (ENSMUSG00000004885)	1.65134e-17	1.87577	Npm1 (ENSMUSG00000057113)	6.94594e-23	1.587	Lgmn (ENSMUSG00000021190)	6.1978e-134	1.73052	Maged1 (ENSMUSG00000025151)	8.61897e-101	1.52291	Tmem63c (ENSMUSG00000034145)	0.00158322	3.13405	Slc25a24 (ENSMUSG00000040322)	3.68868e-14	1.74399	Kbtbd12 (ENSMUSG00000033182)	6.39035e-98	5.08055	Pbxip1 (ENSMUSG00000042613)	1.90344e-35	1.56079
Stat2 (ENSMUSG00000040033)	1.73643e-17	1.76347	Cbfb (ENSMUSG00000031885)	8.83922e-23	1.53109	Anxa5 (ENSMUSG00000027712)	6.33768e-134	1.57223	Sh3bgrl3 (ENSMUSG00000028843)	1.22306e-100	1.65692	Olfr342 (ENSMUSG00000111869)	0.00159215	2.38217	Kifc1 (ENSMUSG00000079553)	5.09991e-14	1.61984	Tacc2 (ENSMUSG00000030852)	2.68064e-97	3.03831	Stab1 (ENSMUSG00000042286)	4.88575e-35	1.74528
Rbms1 (ENSMUSG00000026970)	2.26895e-17	1.52548	Gpsm2 (ENSMUSG00000027883)	9.63616e-23	2.24385	Bex3 (ENSMUSG00000046432)	7.59927e-134	1.53521	Selenom (ENSMUSG00000075702)	1.27329e-100	1.58714	Cypt2 (ENSMUSG00000090132)	0.00161317	1.95916	Rdh10 (ENSMUSG00000025921)	5.15027e-14	1.71635	Myl2 (ENSMUSG00000013936)	5.05873e-97	7.47511	Tnnc1 (ENSMUSG00000091898)	9.15818e-35	2.41841
Spon2 (ENSMUSG00000037379)	2.75695e-17	1.8385	Runx3 (ENSMUSG00000070691)	1.46489e-22	1.80128	Mex3d (ENSMUSG00000048696)	7.65184e-134	1.57666	H2ac20 (ENSMUSG00000068855)	1.52179e-100	1.91208	Olfr790 (ENSMUSG00000044025)	0.00161839	1.96626	Cep20 (ENSMUSG00000022677)	5.32172e-14	1.51599	C2cd2 (ENSMUSG00000045975)	9.17516e-97	3.70841	Selenop (ENSMUSG00000064373)	1.0604e-34	1.84097
Adamtsl1 (ENSMUSG00000066113)	3.67491e-17	2.013	Tmem30a (ENSMUSG00000032328)	1.58367e-22	1.78701	Sdc1 (ENSMUSG00000020592)	8.81749e-134	1.65127	Itgav (ENSMUSG00000027087)	2.74591e-100	2.11923	Slc6a12 (ENSMUSG00000030109)	0.00162448	2.87084	Cpt2 (ENSMUSG00000028607)	5.41601e-14	1.57225	Ndufs7 (ENSMUSG00000020153)	1.41135e-96	2.78636	Thbs4 (ENSMUSG00000021702)	1.12306e-34	2.09088
Selenon (ENSMUSG00000050989)	4.12453e-17	1.54127	Septin5 (ENSMUSG00000072214)	3.19696e-22	1.51735	Cd9 (ENSMUSG00000030342)	1.05904e-133	1.61292	Gpr153 (ENSMUSG00000042804)	3.96402e-100	1.7952	Alx1 (ENSMUSG00000036602)	0.00165364	2.61637	Cd24a (ENSMUSG00000047139)	6.69235e-14	1.52412	Slc25a12 (ENSMUSG00000027010)	1.67992e-96	3.48759	Nrep (ENSMUSG00000042834)	1.5151e-34	1.58663
Cdc42ep5 (ENSMUSG00000063838)	6.23001e-17	1.66276	Raph1 (ENSMUSG00000026014)	3.32281e-22	2.11709	Hs2st1 (ENSMUSG00000040151)	1.56297e-133	1.83378	Nupr1 (ENSMUSG00000030717)	4.51895e-100	1.80045	Olfr310 (ENSMUSG00000057540)	0.00167021	2.88787	Casp8 (ENSMUSG00000026029)	6.96861e-14	1.88628	Ggnbp1 (ENSMUSG00000048731)	5.06237e-96	4.22235	Ip6k3 (ENSMUSG00000024210)	1.5525e-34	2.24817
Medag (ENSMUSG00000029659)	1.04876e-16	1.87969	Osbpl5 (ENSMUSG00000037606)	3.42299e-22	1.98288	Colgalt1 (ENSMUSG00000034807)	1.94957e-133	1.71776	Inafm2 (ENSMUSG00000074918)	4.63743e-100	2.14857	Olfr145 (ENSMUSG00000066748)	0.00168562	3.13938	Plagl2 (ENSMUSG00000051413)	8.1592e-14	1.93375	Cfl2 (ENSMUSG00000062929)	1.12046e-95	3.00093	Nmrk2 (ENSMUSG00000004939)	2.96451e-34	2.91466
Dct (ENSMUSG00000022129)	1.32366e-16	3.80422	Prrc1 (ENSMUSG00000024594)	3.44866e-22	2.06176	Sh3gl1 (ENSMUSG00000003200)	2.21934e-133	1.62334	Bmp2k (ENSMUSG00000034663)	1.78178e-99	1.75409	Dnah11 (ENSMUSG00000018581)	0.00168737	2.63091	Cdk1 (ENSMUSG00000019942)	9.28221e-14	1.91453	Lrrc30 (ENSMUSG00000073375)	1.73333e-95	4.9106	C1qc (ENSMUSG00000036896)	3.0804e-34	1.70349
Kif26b (ENSMUSG00000026494)	1.34598e-16	1.66977	Rtl10 (ENSMUSG00000086965)	3.47073e-22	2.96939	Slc7a2 (ENSMUSG00000031596)	2.3849e-133	1.69659	Mtpn (ENSMUSG00000029840)	3.1032e-99	1.54717	Mrgprg (ENSMUSG00000050276)	0.00171147	2.97361	Diaph1 (ENSMUSG00000024456)	9.50108e-14	1.62906	Gpt2 (ENSMUSG00000031700)	4.76787e-95	5.4954	Rilp (ENSMUSG00000038195)	3.23545e-34	2.08608
Tpst1 (ENSMUSG00000034118)	1.39682e-16	1.71991	Cst3 (ENSMUSG00000027447)	5.7447e-22	1.6204	Cttn (ENSMUSG00000031078)	3.06852e-133	1.51853	Mtss1 (ENSMUSG00000022353)	5.54322e-99	2.34354	Cyp7a1 (ENSMUSG00000028240)	0.00172319	2.61786	Rad51d (ENSMUSG00000018841)	1.05686e-13	1.57994	Fyco1 (ENSMUSG00000025241)	1.54989e-93	3.19417	Best3 (ENSMUSG00000020169)	5.63532e-34	2.6931
Cldn1 (ENSMUSG00000022512)	3.81509e-16	2.32126	Efemp2 (ENSMUSG00000024909)	7.41412e-22	1.87559	C1qtnf2 (ENSMUSG00000046491)	4.95335e-133	1.58319	Phc2 (ENSMUSG00000028796)	1.0274e-98	1.58051	Otoa (ENSMUSG00000034990)	0.00172868	2.43971	Dusp22 (ENSMUSG00000069255)	1.10009e-13	1.8001	Tob1 (ENSMUSG00000037573)	1.5923e-93	3.15836	Ank3 (ENSMUSG00000069601)	1.32387e-33	1.52992
Itgb4 (ENSMUSG00000020758)	4.00887e-16	1.68116	Papss2 (ENSMUSG00000024899)	9.28651e-22	2.95448	Ptgfr (ENSMUSG00000028036)	4.99361e-133	2.56593	Sparc (ENSMUSG00000018593)	2.57977e-98	2.00568	H2ab2 (ENSMUSG00000082482)	0.00173488	2.49676	Fbxl20 (ENSMUSG00000020883)	1.17646e-13	2.03528	Cdc34 (ENSMUSG00000020307)	1.83983e-93	3.30685	Gstp2 (ENSMUSG00000038155)	1.58199e-33	2.03628
Jag1 (ENSMUSG00000027276)	5.01517e-16	1.60949	Cd164 (ENSMUSG00000019818)	9.41581e-22	1.67409	Slc1a3 (ENSMUSG00000005360)	5.59621e-133	2.20407	Gprc5c (ENSMUSG00000051043)	7.4728e-98	1.93473	Fgf3 (ENSMUSG00000031074)	0.00183628	2.58379	Glb1l (ENSMUSG00000026200)	1.3382e-13	3.093	Lrrc14b (ENSMUSG00000021579)	7.12653e-92	4.946	Sparcl1 (ENSMUSG00000029309)	1.77218e-33	1.6008
C3ar1 (ENSMUSG00000040552)	6.33178e-16	1.80339	Fbxw8 (ENSMUSG00000032867)	1.43129e-21	1.50579	Lhfp (ENSMUSG00000048332)	8.3993e-133	1.64626	Creb3l3 (ENSMUSG00000035041)	1.3938e-97	3.53481	Gnat1 (ENSMUSG00000034837)	0.00184709	3.02233	Med4 (ENSMUSG00000022109)	1.41717e-13	1.62019	Cdnf (ENSMUSG00000039496)	1.06862e-91	5.35471	Dusp27 (ENSMUSG00000026564)	2.52779e-33	1.7447
Hhipl1 (ENSMUSG00000021260)	6.47917e-16	1.98527	Ptx3 (ENSMUSG00000027832)	1.57052e-21	1.71469	Marcksl1 (ENSMUSG00000047945)	9.46039e-133	1.56183	Midn (ENSMUSG00000035621)	1.70537e-97	1.57171	Olfr648 (ENSMUSG00000042909)	0.00184907	2.31563	Vps35 (ENSMUSG00000031696)	1.47315e-13	2.00103	Nipsnap2 (ENSMUSG00000029432)	6.30824e-91	2.8987	Chodl (ENSMUSG00000022860)	2.80674e-33	4.05785
Dclk1 (ENSMUSG00000027797)	6.63011e-16	1.62306	Ankrd37 (ENSMUSG00000050914)	2.60183e-21	2.40415	Cpxm2 (ENSMUSG00000030862)	1.29949e-132	1.75673	Fosl2 (ENSMUSG00000029135)	1.71619e-97	1.63012	Stard13 (ENSMUSG00000016128)	0.00186952	1.57334	Ifrd2 (ENSMUSG00000010048)	1.58423e-13	1.56425	Atp5b (ENSMUSG00000025393)	1.04439e-90	2.89449	Rnf123 (ENSMUSG00000041528)	5.71222e-33	1.58645
L1cam (ENSMUSG00000031391)	7.95904e-16	2.50146	Dynlrb1 (ENSMUSG00000047459)	3.64916e-21	1.50381	Grb10 (ENSMUSG00000020176)	1.38053e-132	1.95399	Mindy2 (ENSMUSG00000042444)	1.94195e-97	1.5219	Olfr1310 (ENSMUSG00000108827)	0.00189695	2.59106	Hpf1 (ENSMUSG00000038005)	1.75115e-13	1.64277	Atp5e (ENSMUSG00000016252)	2.62172e-90	2.15046	Arl6ip5 (ENSMUSG00000035199)	5.93717e-33	1.53683
Adgra2 (ENSMUSG00000031486)	8.03643e-16	1.52974	Fkbp9 (ENSMUSG00000029781)	6.99641e-21	1.72212	Canx (ENSMUSG00000020368)	2.90375e-132	1.53882	Spred1 (ENSMUSG00000027351)	2.44718e-97	1.68178	Tmem30b (ENSMUSG00000034435)	0.00190804	1.506	Smarcd3 (ENSMUSG00000028949)	1.90867e-13	1.9147	Uqcrfs1 (ENSMUSG00000038462)	4.95195e-90	2.97815	Tmem25 (ENSMUSG00000002032)	1.13767e-32	2.30259
Gdf10 (ENSMUSG00000021943)	8.0809e-16	1.8413	Abtb2 (ENSMUSG00000032724)	7.6478e-21	1.99862	Prr7 (ENSMUSG00000034686)	3.46985e-132	1.84998	Cdc42ep1 (ENSMUSG00000049521)	3.29931e-97	1.61429	Ttc7 (ENSMUSG00000036918)	0.00191683	1.51319	Slbp (ENSMUSG00000004642)	2.0891e-13	2.21373	Asb11 (ENSMUSG00000031382)	8.46343e-90	4.78659	Slit1 (ENSMUSG00000025020)	2.03893e-32	3.6169
Glipr2 (ENSMUSG00000028480)	8.29648e-16	1.60252	P4ha2 (ENSMUSG00000018906)	1.94425e-20	2.38822	Tmem200b (ENSMUSG00000070720)	3.77949e-132	1.64542	Myo1b (ENSMUSG00000018417)	5.9306e-97	1.78683	Spata19 (ENSMUSG00000031991)	0.00191887	2.57378	Fabp3 (ENSMUSG00000028773)	2.28184e-13	1.54961	Ndufb9 (ENSMUSG00000022354)	5.55206e-89	3.18277	Yipf7 (ENSMUSG00000029158)	2.41942e-32	1.99347
Vwf (ENSMUSG00000001930)	8.77377e-16	1.85332	Rpn2 (ENSMUSG00000027642)	2.3635e-20	1.61987	Cxcl12 (ENSMUSG00000061353)	4.48077e-132	2.09103	Zbtb7c (ENSMUSG00000044646)	8.02427e-97	2.10285	2300002M23Rik (ENSMUSG00000039269)	0.00195039	2.62253	Bend3 (ENSMUSG00000038214)	2.37595e-13	1.7118	Cyc1 (ENSMUSG00000022551)	7.87527e-89	2.53056	Cygb (ENSMUSG00000020810)	3.20868e-32	1.58959
Gm13889 (ENSMUSG00000087006)	8.98765e-16	1.70825	Lbhd2 (ENSMUSG00000087075)	3.24541e-20	3.28868	Chsy1 (ENSMUSG00000032640)	5.71029e-132	1.70936	Clec12a (ENSMUSG00000053063)	9.2134e-97	2.65668	Btnl10 (ENSMUSG00000020490)	0.00196265	2.34981	Arhgap9 (ENSMUSG00000040345)	2.45318e-13	2.71877	Rbfox1 (ENSMUSG00000008658)	2.784e-88	4.51831	Emilin2 (ENSMUSG00000024053)	5.37349e-32	1.85425
Rnf213 (ENSMUSG00000070327)	9.09093e-16	1.55598	Ngef (ENSMUSG00000026259)	4.16994e-20	2.40824	Azin2 (ENSMUSG00000028789)	7.3855e-132	2.48103	Prrc1 (ENSMUSG00000024594)	4.0513e-96	1.81126	Olfr731 (ENSMUSG00000048080)	0.00198598	2.66371	Zcchc4 (ENSMUSG00000029179)	2.59466e-13	1.68496	Kcnc1 (ENSMUSG00000058975)	6.98883e-86	5.26003	Klf5 (ENSMUSG00000005148)	6.57092e-32	2.1809
Heg1 (ENSMUSG00000075254)	1.00215e-15	1.60744	Kcnq5 (ENSMUSG00000028033)	5.14499e-20	2.18931	Ptn (ENSMUSG00000029838)	8.33512e-132	2.44938	H2az1 (ENSMUSG00000037894)	4.19549e-96	1.56671	Calcoco2 (ENSMUSG00000006056)	0.0019921	2.20835	Pik3ap1 (ENSMUSG00000025017)	2.68323e-13	1.61223	Cystm1 (ENSMUSG00000046727)	2.79426e-84	3.32987	Lmcd1 (ENSMUSG00000057604)	7.0461e-32	1.55523
Ltbp2 (ENSMUSG00000002020)	1.03765e-15	1.73133	Chst1 (ENSMUSG00000027221)	1.45061e-19	2.52456	Tnfaip6 (ENSMUSG00000053475)	9.03483e-132	2.34072	Zeb2 (ENSMUSG00000026872)	5.45648e-96	1.52702	Ankrd34c (ENSMUSG00000047606)	0.00200404	2.28691	Mast4 (ENSMUSG00000034751)	2.73064e-13	1.66954	Ipo13 (ENSMUSG00000033365)	3.97179e-84	3.44379	Ppp1r3a (ENSMUSG00000042717)	7.84474e-32	1.54393
Rbms3 (ENSMUSG00000039607)	1.1439e-15	1.55568	Aldoc (ENSMUSG00000017390)	1.58599e-19	4.12301	Rasa3 (ENSMUSG00000031453)	9.13793e-131	1.52577	Glb1 (ENSMUSG00000045594)	7.7902e-96	2.16149	Iah1 (ENSMUSG00000062054)	0.0020105	1.59266	Oxr1 (ENSMUSG00000022307)	2.84364e-13	1.84282	Aldh6a1 (ENSMUSG00000021238)	6.95424e-84	3.17954	Kcnc1 (ENSMUSG00000058975)	1.16947e-31	1.61795
Cldn5 (ENSMUSG00000041378)	1.45238e-15	1.59332	Marveld1 (ENSMUSG00000044345)	2.97739e-19	1.58789	Nynrin (ENSMUSG00000075592)	9.53128e-131	1.83063	Cd68 (ENSMUSG00000018774)	2.3344e-95	1.90021	Gm13287 (ENSMUSG00000094648)	0.00203707	2.75782	Ankrd23 (ENSMUSG00000067653)	3.49313e-13	1.56467	Cacna2d1 (ENSMUSG00000040118)	1.17539e-83	2.53926	Adamts20 (ENSMUSG00000022449)	1.35099e-31	3.49223
Olfml1 (ENSMUSG00000051041)	1.68793e-15	2.15376	Dlk2 (ENSMUSG00000047428)	3.89581e-19	3.2118	Agpat4 (ENSMUSG00000023827)	1.19981e-130	1.60242	Pwwp2b (ENSMUSG00000060260)	3.81619e-95	1.83269	Slc16a11 (ENSMUSG00000040938)	0.00203906	2.90333	Cog6 (ENSMUSG00000027742)	4.49368e-13	1.80354	Cacng1 (ENSMUSG00000020722)	2.12033e-83	2.88913	Otud1 (ENSMUSG00000043415)	1.63699e-31	3.07324
Prrx2 (ENSMUSG00000039476)	1.80287e-15	1.63633	Rnf144a (ENSMUSG00000020642)	5.65575e-19	2.11444	Tamalin (ENSMUSG00000000531)	1.48427e-130	1.74506	Slc31a1 (ENSMUSG00000066150)	4.24176e-95	2.04009	Ebp (ENSMUSG00000031168)	0.00208152	1.50844	Ctns (ENSMUSG00000005949)	5.33957e-13	1.60044	Csde1 (ENSMUSG00000068823)	2.81178e-83	2.71486	Cacna1s (ENSMUSG00000026407)	1.78485e-31	1.77154
Ngfr (ENSMUSG00000000120)	1.87456e-15	2.46564	Nfat5 (ENSMUSG00000003847)	3.46583e-18	1.8006	Galnt2 (ENSMUSG00000089704)	1.64339e-130	1.58082	Sec31a (ENSMUSG00000035325)	7.34068e-95	1.59306	Olfr576 (ENSMUSG00000073962)	0.00209684	2.74628	Cox6a2 (ENSMUSG00000030785)	5.77522e-13	1.53824	Map3k20 (ENSMUSG00000004085)	8.26446e-83	2.98437	Pld4 (ENSMUSG00000052160)	1.86257e-31	1.86837
Gbp3 (ENSMUSG00000028268)	1.96142e-15	1.802	Hhip (ENSMUSG00000064325)	3.48127e-18	2.95537	Myh9 (ENSMUSG00000022443)	1.82664e-130	1.64875	Atp1b3 (ENSMUSG00000032412)	1.06148e-94	1.78894	Insl5 (ENSMUSG00000066090)	0.00211278	2.15493	Mlf1 (ENSMUSG00000048416)	6.04601e-13	1.53945	Sdhb (ENSMUSG00000009863)	9.44975e-83	2.68004	Prnp (ENSMUSG00000079037)	1.92839e-31	1.55411
Dbn1 (ENSMUSG00000034675)	2.33659e-15	1.53981	Farp1 (ENSMUSG00000025555)	3.85874e-18	2.2207	Prr5 (ENSMUSG00000036106)	2.21062e-130	1.79627	Flt1 (ENSMUSG00000029648)	1.50083e-94	1.63799	Klk1b9 (ENSMUSG00000059042)	0.00211952	2.14561	Gpr27 (ENSMUSG00000072875)	6.18492e-13	1.51115	Zfp106 (ENSMUSG00000027288)	3.40254e-82	3.08864	Osr2 (ENSMUSG00000022330)	2.14507e-31	2.23372
Pid1 (ENSMUSG00000045658)	3.19941e-15	1.5878	Pfkp (ENSMUSG00000021196)	4.14694e-18	2.35462	Serp1 (ENSMUSG00000027808)	3.26823e-130	1.53766	Wnt5b (ENSMUSG00000030170)	3.69847e-94	1.60038	Ccdc146 (ENSMUSG00000064280)	0.00213298	2.49252	Tmie (ENSMUSG00000049555)	6.42464e-13	2.31116	Ank3 (ENSMUSG00000069601)	1.82397e-81	3.29321	Abra (ENSMUSG00000042895)	2.46826e-31	1.51546
Dlg4 (ENSMUSG00000020886)	4.11008e-15	1.50999	Prdx5 (ENSMUSG00000024953)	7.88032e-18	1.63425	Cyba (ENSMUSG00000006519)	3.44772e-130	1.71136	Rasa3 (ENSMUSG00000031453)	4.81676e-94	1.66462	Cer1 (ENSMUSG00000038192)	0.00214568	2.51018	Stxbp6 (ENSMUSG00000046314)	7.25739e-13	1.57403	Car14 (ENSMUSG00000038526)	3.9882e-81	5.6215	Mllt11 (ENSMUSG00000053192)	2.48002e-31	1.64625
Tmem100 (ENSMUSG00000069763)	5.30453e-15	1.58147	Sfrp5 (ENSMUSG00000018822)	1.08393e-17	2.71944	Dnm1 (ENSMUSG00000026825)	4.59769e-130	1.69888	Slc39a14 (ENSMUSG00000022094)	5.98385e-94	1.61168	Spem2 (ENSMUSG00000044084)	0.00215932	2.69165	Dedd2 (ENSMUSG00000054499)	7.69228e-13	1.92565	Srl (ENSMUSG00000022519)	3.90494e-80	4.00133	Mfap5 (ENSMUSG00000030116)	3.45972e-31	1.6176
Mmp19 (ENSMUSG00000025355)	5.3834e-15	1.8419	Fxyd3 (ENSMUSG00000057092)	1.1682e-17	3.35403	Rbp1 (ENSMUSG00000046402)	6.75678e-130	1.70004	Rom1 (ENSMUSG00000071648)	1.65093e-93	2.3536	Fcna (ENSMUSG00000026938)	0.00215986	2.159	Satb1 (ENSMUSG00000023927)	8.46702e-13	1.69774	Gpi1 (ENSMUSG00000036427)	5.08537e-80	2.10089	Fcgr2b (ENSMUSG00000026656)	4.00576e-31	1.82788
Srgn (ENSMUSG00000020077)	5.53279e-15	1.82744	Arfgap3 (ENSMUSG00000054277)	1.49204e-17	1.57559	Maged1 (ENSMUSG00000025151)	7.32051e-130	1.69623	Lman1 (ENSMUSG00000041891)	2.21186e-93	1.53597	Olfr1184 (ENSMUSG00000051424)	0.00216078	2.44158	Mxd1 (ENSMUSG00000001156)	8.5797e-13	1.68973	Fsd2 (ENSMUSG00000038663)	6.50163e-80	3.92217	Gpc3 (ENSMUSG00000055653)	4.90919e-31	1.82607
Mpeg1 (ENSMUSG00000046805)	6.25431e-15	1.59976	Irx5 (ENSMUSG00000031737)	1.60792e-17	2.09378	Amotl2 (ENSMUSG00000032531)	1.77323e-129	1.64653	Serpinh1 (ENSMUSG00000070436)	3.04815e-93	2.17688	Olfr96 (ENSMUSG00000064121)	0.00216425	2.65958	Fn3krp (ENSMUSG00000039253)	8.85287e-13	1.55002	Ptpn3 (ENSMUSG00000038764)	1.81996e-79	2.95953	Rgma (ENSMUSG00000070509)	5.12348e-31	1.60227
Ccl7 (ENSMUSG00000035373)	1.02311e-14	1.75493	Enpp2 (ENSMUSG00000022425)	1.82791e-17	2.19231	Itpripl2 (ENSMUSG00000095115)	1.86584e-129	1.53346	Tuba1a (ENSMUSG00000072235)	3.1225e-93	1.51821	Gcnt3 (ENSMUSG00000032226)	0.00218192	2.66531	Tlk2 (ENSMUSG00000020694)	9.07387e-13	1.55726	Ank2 (ENSMUSG00000032826)	6.95715e-79	3.11955	Hcfc1r1 (ENSMUSG00000023904)	6.26612e-31	1.80682
Ahr (ENSMUSG00000019256)	1.11456e-14	1.60694	Zfp648 (ENSMUSG00000066797)	2.52294e-17	4.78375	Tmem43 (ENSMUSG00000030095)	2.44191e-129	1.53355	Plekho1 (ENSMUSG00000015745)	3.2422e-93	1.58284	Pax2 (ENSMUSG00000004231)	0.00219404	2.37898	Psme3 (ENSMUSG00000078652)	1.07457e-12	1.89026	Nexn (ENSMUSG00000039103)	1.83451e-78	3.93913	Lynx1 (ENSMUSG00000022594)	9.08361e-31	1.57136
Nfia (ENSMUSG00000028565)	1.20749e-14	1.52389	Ldlrap1 (ENSMUSG00000037295)	2.75145e-17	1.71983	Col8a1 (ENSMUSG00000068196)	2.69297e-129	1.71265	Bmp8a (ENSMUSG00000032726)	6.66089e-93	3.65659	Olfr398 (ENSMUSG00000049041)	0.0022418	2.91964	Helb (ENSMUSG00000020228)	1.17507e-12	1.84234	Capn3 (ENSMUSG00000079110)	4.20616e-78	5.31971	Adamtsl5 (ENSMUSG00000043822)	1.42026e-30	1.81576
Tmem43 (ENSMUSG00000030095)	1.25212e-14	1.67746	Hps1 (ENSMUSG00000025188)	4.53741e-17	2.20203	Setbp1 (ENSMUSG00000024548)	3.13372e-129	1.59521	Rerg (ENSMUSG00000030222)	2.66329e-92	2.20076	4930433I11Rik (ENSMUSG00000091692)	0.00226606	2.54065	Ncf1 (ENSMUSG00000015950)	1.25382e-12	2.43392	Asb14 (ENSMUSG00000021898)	6.9125e-77	4.46791	Nfib (ENSMUSG00000008575)	1.52223e-30	1.62376
Abi3 (ENSMUSG00000018381)	1.36095e-14	1.55533	Tgfbi (ENSMUSG00000035493)	5.93858e-17	1.80527	Prkcsh (ENSMUSG00000003402)	3.60478e-129	1.5062	Ralb (ENSMUSG00000004451)	7.51643e-92	1.66846	Vmn1r50 (ENSMUSG00000094553)	0.00230938	2.07088	Trub2 (ENSMUSG00000039826)	1.38206e-12	1.58569	Pla2g4e (ENSMUSG00000050211)	3.14779e-76	4.82844	Plpp3 (ENSMUSG00000028517)	1.92463e-30	1.56258
Sdk1 (ENSMUSG00000039683)	1.39371e-14	2.52665	Klhl13 (ENSMUSG00000036782)	6.18148e-17	2.28712	Col27a1 (ENSMUSG00000045672)	3.6789e-129	1.65102	Pstpip1 (ENSMUSG00000032322)	1.16938e-91	2.38923	Zp3r (ENSMUSG00000042554)	0.00235851	2.80532	Rnf168 (ENSMUSG00000014074)	1.39658e-12	1.51584	Aco2 (ENSMUSG00000022477)	4.15895e-76	3.42827	Engase (ENSMUSG00000033857)	1.9796e-30	2.34539
Sulf1 (ENSMUSG00000016918)	1.56508e-14	1.50718	Peg3 (ENSMUSG00000002265)	6.58877e-17	1.7064	Emp1 (ENSMUSG00000030208)	5.27237e-129	1.61337	Chsy1 (ENSMUSG00000032640)	1.73782e-91	1.54955	Fam83g (ENSMUSG00000042377)	0.0023627	2.33122	Arhgap12 (ENSMUSG00000041225)	1.42863e-12	1.58212	Tmem52 (ENSMUSG00000023153)	5.7008e-75	4.47562	Grina (ENSMUSG00000022564)	2.16915e-30	1.54001
Tmprss5 (ENSMUSG00000032268)	1.71061e-14	3.09992	Pygl (ENSMUSG00000021069)	6.72413e-17	2.33909	Pea15a (ENSMUSG00000013698)	5.30975e-129	1.54374	Ifitm1 (ENSMUSG00000025491)	2.82698e-91	2.13228	Gm8104 (ENSMUSG00000096446)	0.00236742	2.72241	Oma1 (ENSMUSG00000035069)	1.58695e-12	2.02642	Idh3a (ENSMUSG00000032279)	8.54639e-75	2.91091	H2-DMa (ENSMUSG00000037649)	2.53702e-30	2.03033
Psmb8 (ENSMUSG00000024338)	2.03868e-14	1.69434	Uso1 (ENSMUSG00000029407)	8.55051e-17	1.55186	Iqgap1 (ENSMUSG00000030536)	7.35944e-129	1.53379	Rpn1 (ENSMUSG00000030062)	3.49022e-91	1.59671	Slc35g3 (ENSMUSG00000018776)	0.0023914	2.90094	Trim14 (ENSMUSG00000039853)	1.59794e-12	1.54908	Cox6c (ENSMUSG00000014313)	1.72585e-74	3.6181	Slc37a4 (ENSMUSG00000032114)	3.37224e-30	1.90851
Irf8 (ENSMUSG00000041515)	2.28556e-14	1.75614	Foxc1 (ENSMUSG00000050295)	1.08074e-16	1.66962	Wnt5a (ENSMUSG00000021994)	7.95408e-129	1.5829	Marveld1 (ENSMUSG00000044345)	5.01514e-91	1.54411	Uroc1 (ENSMUSG00000034456)	0.00245612	2.29367	Pts (ENSMUSG00000032067)	1.70702e-12	1.71068	Sec14l5 (ENSMUSG00000091712)	1.45138e-73	4.1365	Sgcd (ENSMUSG00000020354)	4.07754e-30	1.55439
Pamr1 (ENSMUSG00000027188)	2.2992e-14	1.62806	Extl1 (ENSMUSG00000028838)	1.12475e-16	1.91495	Bicc1 (ENSMUSG00000014329)	1.16217e-128	1.56577	Mtss2 (ENSMUSG00000033763)	5.11977e-91	1.53985	Vmn1r71 (ENSMUSG00000059206)	0.00247345	2.31467	Sars2 (ENSMUSG00000070699)	1.75693e-12	1.8486	Camk2b (ENSMUSG00000057897)	5.20914e-73	2.95858	Unc93b1 (ENSMUSG00000036908)	9.2589e-30	1.86885
Pros1 (ENSMUSG00000022912)	2.63713e-14	1.53365	1810055G02Rik (ENSMUSG00000035372)	1.22844e-16	1.80354	Nucb1 (ENSMUSG00000030824)	1.58299e-128	1.50583	Ak2 (ENSMUSG00000028792)	1.10048e-90	1.61765	Olfr360 (ENSMUSG00000083361)	0.00251045	2.70448	Smu1 (ENSMUSG00000028409)	1.969e-12	1.85955	Uqcr10 (ENSMUSG00000059534)	1.21652e-72	2.4459	Tns1 (ENSMUSG00000055322)	1.18982e-29	1.52441
Slfn5 (ENSMUSG00000054404)	2.86664e-14	1.56403	Ppp1r13l (ENSMUSG00000040734)	1.77308e-16	2.36786	Manf (ENSMUSG00000032575)	2.34093e-128	1.58751	P3h1 (ENSMUSG00000028641)	1.42801e-90	1.50149	Gpr149 (ENSMUSG00000043441)	0.00252163	2.8584	Lig1 (ENSMUSG00000056394)	2.12731e-12	1.62458	Sh3rf2 (ENSMUSG00000057719)	1.24803e-72	4.63823	Mrln (ENSMUSG00000019933)	1.37802e-29	2.08723
Fhl2 (ENSMUSG00000008136)	2.94832e-14	1.71464	Tmem263 (ENSMUSG00000060935)	1.90485e-16	1.50491	Pdzrn3 (ENSMUSG00000035357)	2.83988e-128	1.56717	Rai14 (ENSMUSG00000022246)	2.61707e-90	1.68935	Ceacam10 (ENSMUSG00000054169)	0.00253152	2.50544	Ivd (ENSMUSG00000027332)	2.12793e-12	1.66756	Popdc2 (ENSMUSG00000022803)	1.8742e-72	4.54104	Mapk12 (ENSMUSG00000022610)	1.38519e-29	1.57248
Gdf7 (ENSMUSG00000037660)	3.33143e-14	2.43037	Ak4 (ENSMUSG00000028527)	2.05209e-16	2.79725	Socs3 (ENSMUSG00000053113)	2.96023e-128	1.84595	Gsap (ENSMUSG00000039934)	3.29626e-90	2.0291	Ifnab (ENSMUSG00000100079)	0.0025728	3.14156	Rasa1 (ENSMUSG00000021549)	2.38279e-12	1.6506	Pfkfb1 (ENSMUSG00000025271)	2.23096e-72	5.46327	Chrnd (ENSMUSG00000026251)	1.79346e-29	2.86839
Adamts15 (ENSMUSG00000033453)	4.15287e-14	1.53303	Pi4k2b (ENSMUSG00000029186)	2.42127e-16	1.72238	Arid5b (ENSMUSG00000019947)	3.35427e-128	1.62247	Sdc1 (ENSMUSG00000020592)	7.03218e-90	1.50509	Ly6g (ENSMUSG00000022582)	0.00263621	1.93132	Zkscan8 (ENSMUSG00000063894)	3.92765e-12	1.50838	Slc38a3 (ENSMUSG00000010064)	2.81473e-72	4.77178	Cyb5a (ENSMUSG00000024646)	2.04605e-29	1.67321
Inf2 (ENSMUSG00000037679)	4.43561e-14	1.51942	Rab34 (ENSMUSG00000002059)	2.53475e-16	1.78475	Pdlim2 (ENSMUSG00000022090)	5.26863e-128	1.6256	Mxd4 (ENSMUSG00000037235)	1.25608e-89	1.54942	Xcl1 (ENSMUSG00000026573)	0.00265158	3.08543	Phex (ENSMUSG00000057457)	4.23694e-12	1.51705	Cmbl (ENSMUSG00000022235)	2.86006e-72	4.70864	Zic1 (ENSMUSG00000032368)	2.51747e-29	2.08485
Mcpt4 (ENSMUSG00000061068)	4.65667e-14	2.37812	Kank1 (ENSMUSG00000032702)	2.76319e-16	1.93403	Ralgds (ENSMUSG00000026821)	7.44358e-128	1.50029	Gpc1 (ENSMUSG00000034220)	1.54063e-89	1.69353	Atp8b5 (ENSMUSG00000028457)	0.00268076	2.91233	Ogg1 (ENSMUSG00000030271)	4.60296e-12	2.58733	Hspb8 (ENSMUSG00000041548)	1.36575e-71	2.72096	Dupd1 (ENSMUSG00000063821)	4.18398e-29	1.80694
Gfra1 (ENSMUSG00000025089)	4.76687e-14	1.9467	Mras (ENSMUSG00000032470)	3.40178e-16	1.94301	Mfap2 (ENSMUSG00000060572)	1.00809e-127	1.69266	Fhip2a (ENSMUSG00000033478)	1.62428e-89	1.7515	Chrna4 (ENSMUSG00000027577)	0.00269264	1.87744	Grpel2 (ENSMUSG00000024580)	5.23818e-12	1.75657	Ociad2 (ENSMUSG00000029153)	2.01228e-71	3.95435	Mfap4 (ENSMUSG00000042436)	4.88492e-29	1.50543
Entpd1 (ENSMUSG00000048120)	5.07449e-14	1.56374	Plod3 (ENSMUSG00000004846)	3.71139e-16	1.74897	Anxa8 (ENSMUSG00000021950)	1.29161e-127	2.10028	1810055G02Rik (ENSMUSG00000035372)	2.5007e-89	1.7512	Vmn1r86 (ENSMUSG00000070816)	0.00274212	2.73195	Abcd3 (ENSMUSG00000028127)	5.78577e-12	1.5247	Dupd1 (ENSMUSG00000063821)	3.8464e-71	4.47563	Cavin2 (ENSMUSG00000045954)	5.60507e-29	1.71226
Plat (ENSMUSG00000031538)	5.66201e-14	1.87272	Nucb1 (ENSMUSG00000030824)	3.75303e-16	1.53132	Mmp23 (ENSMUSG00000029061)	1.81695e-127	1.51602	Kdelr2 (ENSMUSG00000079111)	4.73128e-89	1.70308	Grp (ENSMUSG00000024517)	0.00275856	2.30325	Cetn2 (ENSMUSG00000031347)	6.75316e-12	1.76483	Kif1c (ENSMUSG00000020821)	4.2462e-71	2.54121	Meox2 (ENSMUSG00000036144)	6.44465e-29	1.56291
Adamts12 (ENSMUSG00000047497)	6.70419e-14	1.50108	Lbp (ENSMUSG00000016024)	4.60838e-16	1.7235	Fstl1 (ENSMUSG00000022816)	1.86083e-127	2.20393	Txn1 (ENSMUSG00000028367)	1.12051e-88	1.51679	Klrh1 (ENSMUSG00000071158)	0.00278749	2.27428	Kel (ENSMUSG00000029866)	6.77343e-12	11.6606	Synm (ENSMUSG00000030554)	5.30094e-71	3.85053	Popdc2 (ENSMUSG00000022803)	8.50124e-29	1.91698
Cebpa (ENSMUSG00000034957)	6.73057e-14	1.50967	Tubb2b (ENSMUSG00000045136)	4.94585e-16	1.82176	Cherp (ENSMUSG00000052488)	2.26805e-127	1.50322	Atp6v0b (ENSMUSG00000033379)	3.36685e-88	1.69637	Ripk4 (ENSMUSG00000005251)	0.00281487	2.13542	Tmem53 (ENSMUSG00000048772)	7.37117e-12	1.78331	Prkcq (ENSMUSG00000026778)	5.51968e-71	4.03162	Ppfia4 (ENSMUSG00000026458)	9.17406e-29	2.90043
Stat6 (ENSMUSG00000002147)	8.69372e-14	1.54189	Itpr2 (ENSMUSG00000030287)	6.79125e-16	1.95224	Faf2 (ENSMUSG00000025873)	2.73861e-127	1.54752	Mta2 (ENSMUSG00000071646)	4.72826e-88	1.51756	Mup12 (ENSMUSG00000094793)	0.00282712	2.7178	Snrpb (ENSMUSG00000027404)	7.9538e-12	2.00474	Mreg (ENSMUSG00000039395)	1.71794e-70	5.16532	Myoc (ENSMUSG00000026697)	1.2613e-28	1.62665
Il1rn (ENSMUSG00000026981)	8.73241e-14	1.74212	Ctdspl (ENSMUSG00000047409)	7.57788e-16	2.12096	Cyb5r3 (ENSMUSG00000018042)	2.78946e-127	1.59863	Hexb (ENSMUSG00000021665)	5.76889e-88	1.92754	Sox30 (ENSMUSG00000040489)	0.00287842	2.64871	Bcl2l13 (ENSMUSG00000009112)	8.78752e-12	1.68625	Myoz2 (ENSMUSG00000028116)	1.57066e-69	4.5092	Iigp1 (ENSMUSG00000054072)	1.55771e-28	2.124
Plau (ENSMUSG00000021822)	9.76991e-14	1.71933	Slc26a2 (ENSMUSG00000034320)	1.25909e-15	1.93458	Hmg20b (ENSMUSG00000020232)	3.29939e-127	1.50143	Loxl4 (ENSMUSG00000025185)	1.04824e-87	2.02621	St6galnac1 (ENSMUSG00000009588)	0.00287972	3.46952	Nusap1 (ENSMUSG00000027306)	8.94929e-12	1.61852	Klhl38 (ENSMUSG00000022357)	1.81374e-69	5.35233	Sel1l3 (ENSMUSG00000029189)	1.94694e-28	2.29796
Ccr2 (ENSMUSG00000049103)	1.01169e-13	1.7168	Capn6 (ENSMUSG00000067276)	4.40636e-15	1.86507	Pcbp1 (ENSMUSG00000051695)	3.90651e-127	1.59499	Fgfr1 (ENSMUSG00000031565)	1.08944e-87	1.69684	Slc4a10 (ENSMUSG00000026904)	0.00292889	3.07891	Stk4 (ENSMUSG00000018209)	9.66055e-12	1.67634	Dmpk (ENSMUSG00000030409)	2.878e-69	2.73532	Hs6st2 (ENSMUSG00000062184)	2.01425e-28	2.62078
Serpine1 (ENSMUSG00000037411)	1.06349e-13	1.54273	Ywhaq (ENSMUSG00000076432)	4.80934e-15	1.5318	Plscr3 (ENSMUSG00000019461)	4.46515e-127	1.62879	Ptprs (ENSMUSG00000013236)	2.05232e-87	1.50602	Magea10 (ENSMUSG00000043453)	0.0029296	2.80332	Ints6 (ENSMUSG00000035161)	9.89632e-12	1.68434	Timp4 (ENSMUSG00000030317)	5.16953e-69	4.00683	Pknox2 (ENSMUSG00000035934)	3.43659e-28	1.88497
Abhd2 (ENSMUSG00000039202)	1.15702e-13	1.51962	Timp1 (ENSMUSG00000001131)	6.93391e-15	1.73118	Phldb2 (ENSMUSG00000033149)	4.91504e-127	1.66134	Ucp2 (ENSMUSG00000033685)	9.9585e-87	1.74132	Prss16 (ENSMUSG00000006179)	0.0029485	2.78582	Psmd5 (ENSMUSG00000026869)	1.03819e-11	1.68185	Lrtm1 (ENSMUSG00000045776)	5.66222e-68	4.3206	Slfn5 (ENSMUSG00000054404)	3.52666e-28	1.78476
Acvrl1 (ENSMUSG00000000530)	1.76614e-13	1.59287	Aff3 (ENSMUSG00000037138)	8.00578e-15	1.67838	Sec61a1 (ENSMUSG00000030082)	5.06484e-127	1.55032	Cyp2s1 (ENSMUSG00000040703)	1.47295e-86	3.16707	C130073F10Rik (ENSMUSG00000046133)	0.0030057	2.94447	Pdhx (ENSMUSG00000010914)	1.39997e-11	1.51586	Tpbgl (ENSMUSG00000096606)	7.45804e-68	4.1198	Ccl11 (ENSMUSG00000020676)	5.33675e-28	2.47242
Fcgr3 (ENSMUSG00000059498)	1.8077e-13	1.74961	Pcolce2 (ENSMUSG00000015354)	8.75552e-15	1.89795	Clec11a (ENSMUSG00000004473)	8.18947e-127	1.83257	Gpx3 (ENSMUSG00000018339)	2.64383e-86	1.64978	Lcn9 (ENSMUSG00000023210)	0.00302491	2.57575	Fundc2 (ENSMUSG00000031198)	1.51922e-11	1.5925	Ctxn3 (ENSMUSG00000069372)	1.67602e-67	4.00602	Col19a1 (ENSMUSG00000026141)	5.78314e-28	2.87881
Eno2 (ENSMUSG00000004267)	1.84183e-13	1.67703	Hmgcr (ENSMUSG00000021670)	8.87348e-15	2.05728	Lhfpl2 (ENSMUSG00000045312)	1.69823e-126	1.78811	Pald1 (ENSMUSG00000020092)	1.03097e-85	1.63551	Pax8 (ENSMUSG00000026976)	0.00303738	2.55113	Gpn2 (ENSMUSG00000028848)	1.73321e-11	1.86992	Uqcrc1 (ENSMUSG00000025651)	3.89413e-67	2.38562	Mpeg1 (ENSMUSG00000046805)	6.27224e-28	1.71065
Ccnd2 (ENSMUSG00000000184)	2.08668e-13	1.63064	Syt8 (ENSMUSG00000031098)	1.04043e-14	3.79713	Plin2 (ENSMUSG00000028494)	1.78146e-126	1.60953	Kbtbd11 (ENSMUSG00000055675)	1.13669e-85	2.38398	Fancd2os (ENSMUSG00000033963)	0.00305861	2.98162	Ints13 (ENSMUSG00000040250)	1.84109e-11	1.57694	St8sia5 (ENSMUSG00000025425)	4.72102e-66	6.46016	Rragd (ENSMUSG00000028278)	7.80135e-28	1.88457
A4galt (ENSMUSG00000047878)	2.13161e-13	2.2128	Slc27a3 (ENSMUSG00000027932)	1.12563e-14	2.04786	Eif4e2 (ENSMUSG00000026254)	2.46904e-126	1.57452	Adamts14 (ENSMUSG00000059901)	1.52333e-85	1.81853	Gm21083 (ENSMUSG00000096878)	0.00307961	2.33913	Dph7 (ENSMUSG00000026975)	1.89012e-11	1.55871	Fkbp3 (ENSMUSG00000020949)	1.48439e-65	2.74853	Fsd2 (ENSMUSG00000038663)	8.10907e-28	1.53622
Pdpn (ENSMUSG00000028583)	2.1597e-13	1.51446	1810058I24Rik (ENSMUSG00000073155)	1.4294e-14	1.6407	Col12a1 (ENSMUSG00000032332)	2.55105e-126	2.21575	Pik3ip1 (ENSMUSG00000034614)	2.03525e-85	1.6639	Bank1 (ENSMUSG00000037922)	0.0030986	2.03748	Swt1 (ENSMUSG00000052748)	2.05292e-11	1.62783	Ndufb7 (ENSMUSG00000033938)	1.92089e-65	2.19845	Serpinb6a (ENSMUSG00000060147)	1.28593e-27	1.74314
C2 (ENSMUSG00000024371)	2.35416e-13	2.26481	Sh3bgrl2 (ENSMUSG00000032261)	1.84965e-14	2.58313	Shisa5 (ENSMUSG00000025647)	2.74478e-126	1.75803	Mical3 (ENSMUSG00000051586)	2.20006e-85	1.66875	Spty2d1 (ENSMUSG00000049516)	0.00310707	1.54605	Usp46 (ENSMUSG00000054814)	2.06245e-11	1.52917	Usp13 (ENSMUSG00000056900)	2.0108e-65	4.54295	Ccl8 (ENSMUSG00000009185)	1.40865e-27	1.90943
Lgals9 (ENSMUSG00000001123)	2.5167e-13	1.55735	Mapk3 (ENSMUSG00000063065)	1.97944e-14	1.78766	Arpc2 (ENSMUSG00000006304)	3.01948e-126	1.72061	Lnx2 (ENSMUSG00000016520)	8.45828e-85	2.09241	L3mbtl1 (ENSMUSG00000035576)	0.0031749	3.13061	Cdk18 (ENSMUSG00000026437)	2.1421e-11	1.56137	Ndufb10 (ENSMUSG00000040048)	2.69488e-65	2.38035	Ppp1r9a (ENSMUSG00000032827)	1.52059e-27	2.47057
Scara5 (ENSMUSG00000022032)	3.39317e-13	1.64988	Ttll3 (ENSMUSG00000030276)	2.03724e-14	2.43004	Samd14 (ENSMUSG00000047181)	4.04624e-126	1.71238	Dapk2 (ENSMUSG00000032380)	2.03242e-84	1.57134	Ifna9 (ENSMUSG00000095270)	0.00320594	2.27041	Dkc1 (ENSMUSG00000031403)	2.86228e-11	1.85019	Ufsp1 (ENSMUSG00000051502)	3.70312e-65	4.82053	Prr29 (ENSMUSG00000009210)	1.68133e-27	2.18942
Tenm3 (ENSMUSG00000031561)	3.44016e-13	1.68051	Cdc42ep3 (ENSMUSG00000036533)	2.3156e-14	1.72527	B4galt1 (ENSMUSG00000028413)	4.67509e-126	1.56027	Ppp1r14b (ENSMUSG00000056612)	2.11697e-84	1.54434	Vmn1r88 (ENSMUSG00000117853)	0.00326838	2.18181	Eif4e3 (ENSMUSG00000093661)	2.89936e-11	1.82926	Lsmem2 (ENSMUSG00000103409)	4.0749e-65	3.54506	Popdc3 (ENSMUSG00000019848)	3.93497e-27	1.91816
Mtmr11 (ENSMUSG00000045934)	3.4872e-13	1.72556	Srpx (ENSMUSG00000090084)	3.22814e-14	1.61238	Loxl2 (ENSMUSG00000034205)	4.85365e-126	1.52787	Dnajc9 (ENSMUSG00000021811)	2.80638e-84	1.61109	Tnfsf11 (ENSMUSG00000022015)	0.00327912	1.50631	Dnajc1 (ENSMUSG00000026740)	3.10185e-11	1.5322	Neurl1a (ENSMUSG00000006435)	1.15314e-64	3.01717	Bves (ENSMUSG00000071317)	4.65337e-27	1.62371
Ntrk2 (ENSMUSG00000055254)	4.03909e-13	1.92006	Slc40a1 (ENSMUSG00000025993)	3.62528e-14	1.94388	Tkt (ENSMUSG00000021957)	5.0518e-126	1.51932	Slc17a9 (ENSMUSG00000023393)	3.59833e-84	2.4208	Slc51b (ENSMUSG00000053862)	0.00328783	2.2229	Agt (ENSMUSG00000031980)	3.31048e-11	1.73385	Dnajb5 (ENSMUSG00000036052)	1.33632e-64	3.3415	Mustn1 (ENSMUSG00000042485)	6.15213e-27	2.35739
Cma1 (ENSMUSG00000022225)	4.10647e-13	2.86841	Colgalt2 (ENSMUSG00000032649)	4.59917e-14	2.13086	Slc39a7 (ENSMUSG00000024327)	1.30867e-125	1.60655	Arfip2 (ENSMUSG00000030881)	3.67921e-84	1.50472	Gm10135 (ENSMUSG00000063656)	0.00329817	2.44707	Klhl33 (ENSMUSG00000090799)	4.16336e-11	1.55549	Pkm (ENSMUSG00000032294)	2.22049e-64	1.92362	Dok2 (ENSMUSG00000022102)	7.16259e-27	2.72334
Ccnd1 (ENSMUSG00000070348)	4.59325e-13	1.51078	Tiam2 (ENSMUSG00000023800)	5.14031e-14	1.99531	Dbn1 (ENSMUSG00000034675)	1.53488e-125	1.57606	Plxna2 (ENSMUSG00000026640)	5.31943e-84	2.10508	Tas2r116 (ENSMUSG00000030194)	0.00335647	2.65853	Cmc4 (ENSMUSG00000090110)	4.21546e-11	1.50992	Gpd2 (ENSMUSG00000026827)	3.44813e-64	3.43329	Dbp (ENSMUSG00000059824)	1.05044e-26	1.50015
Adam11 (ENSMUSG00000020926)	4.62595e-13	2.33817	Sox4 (ENSMUSG00000076431)	5.4223e-14	1.89593	Epha3 (ENSMUSG00000052504)	2.00541e-125	2.41919	Msn (ENSMUSG00000031207)	5.94649e-84	1.59424	Rag1 (ENSMUSG00000061311)	0.00336198	2.18941	Crem (ENSMUSG00000063889)	4.41161e-11	1.52405	Cox5b (ENSMUSG00000061518)	7.74611e-64	2.19221	Foxo6 (ENSMUSG00000052135)	1.11041e-26	2.06372
Dact1 (ENSMUSG00000044548)	4.92002e-13	1.79328	Alkbh5 (ENSMUSG00000042650)	5.58059e-14	1.66019	Cdk4 (ENSMUSG00000006728)	3.47226e-125	1.59566	Laptm5 (ENSMUSG00000028581)	1.01603e-83	1.66932	Rhox4c (ENSMUSG00000079635)	0.00345821	1.77919	Mtg1 (ENSMUSG00000039018)	4.77004e-11	1.94684	Fitm2 (ENSMUSG00000048486)	2.35945e-63	4.14217	Myorg (ENSMUSG00000046312)	1.15984e-26	2.29498
Gli1 (ENSMUSG00000025407)	5.87442e-13	1.7304	Crlf3 (ENSMUSG00000017561)	7.47807e-14	2.10501	Ccn3 (ENSMUSG00000037362)	3.79266e-125	1.87656	Prdm1 (ENSMUSG00000038151)	1.46933e-83	2.53564	1700012A03Rik (ENSMUSG00000029766)	0.00352411	2.77088	Sugp2 (ENSMUSG00000036054)	4.95998e-11	1.65101	Ogdh (ENSMUSG00000020456)	3.67558e-63	2.45141	Lrig1 (ENSMUSG00000030029)	1.97293e-26	1.57804
H2-T23 (ENSMUSG00000067212)	7.25635e-13	1.55281	Furin (ENSMUSG00000030530)	7.65523e-14	1.60503	Vwa5a (ENSMUSG00000023186)	4.64521e-125	1.54884	Cmtm4 (ENSMUSG00000096188)	2.57652e-83	2.01045	Olfr1378 (ENSMUSG00000050343)	0.00352616	2.90548	Snrnp25 (ENSMUSG00000040767)	4.96245e-11	1.87842	Fxyd1 (ENSMUSG00000036570)	4.32655e-63	1.98931	Adamts19 (ENSMUSG00000053441)	2.15555e-26	3.79323
Trem2 (ENSMUSG00000023992)	7.56959e-13	1.60424	Sorbs2 (ENSMUSG00000031626)	8.03912e-14	1.89489	Flna (ENSMUSG00000031328)	1.68807e-124	1.56124	Vasn (ENSMUSG00000039646)	2.61248e-83	1.61699	C130026I21Rik (ENSMUSG00000052477)	0.00353795	2.20082	Eif2ak1 (ENSMUSG00000029613)	5.10343e-11	2.27988	Sdha (ENSMUSG00000021577)	2.03826e-62	2.57588	Tpbgl (ENSMUSG00000096606)	2.18833e-26	1.7014
Plscr3 (ENSMUSG00000019461)	7.81419e-13	1.57588	Snrnp27 (ENSMUSG00000001158)	8.07979e-14	1.53322	Efnb1 (ENSMUSG00000031217)	1.90655e-124	1.58926	Galk1 (ENSMUSG00000020766)	2.81972e-83	1.62127	Slitrk5 (ENSMUSG00000033214)	0.0035669	2.33082	Zfp383 (ENSMUSG00000099689)	5.89292e-11	1.82218	Ube2b (ENSMUSG00000020390)	5.73394e-62	2.28976	Cd33 (ENSMUSG00000004609)	2.29766e-26	1.93498
Etv6 (ENSMUSG00000030199)	7.85075e-13	1.58724	Mbnl1 (ENSMUSG00000027763)	9.11984e-14	1.53988	Slc1a4 (ENSMUSG00000020142)	2.28026e-124	2.51177	St6galnac6 (ENSMUSG00000026811)	3.23494e-83	1.59164	Olfr1414 (ENSMUSG00000042849)	0.00357105	3.5275	Trappc6b (ENSMUSG00000020993)	6.2256e-11	1.86453	Plin4 (ENSMUSG00000002831)	1.6375e-61	4.77151	Ifi205 (ENSMUSG00000054203)	2.63448e-26	2.21418
Runx1t1 (ENSMUSG00000006586)	8.06163e-13	1.58928	Pacsin2 (ENSMUSG00000016664)	1.13845e-13	1.94803	Rab3il1 (ENSMUSG00000024663)	3.09749e-124	1.54895	Ccdc194 (ENSMUSG00000108900)	3.62658e-83	3.36863	Avpr2 (ENSMUSG00000031390)	0.00359348	2.50096	Rrp12 (ENSMUSG00000035049)	6.30166e-11	1.69896	Ndufb6 (ENSMUSG00000071014)	1.72301e-61	2.17029	Maged2 (ENSMUSG00000025268)	3.02466e-26	1.54266
Plekhg3 (ENSMUSG00000052609)	8.71112e-13	1.51275	Gper1 (ENSMUSG00000053647)	1.23555e-13	2.32298	Galk1 (ENSMUSG00000020766)	3.27755e-124	1.59648	Ptprf (ENSMUSG00000033295)	6.89847e-83	1.80508	Olfr147 (ENSMUSG00000049098)	0.00360835	2.75739	Ube4a (ENSMUSG00000059890)	6.81297e-11	1.74808	Chrne (ENSMUSG00000014609)	9.36809e-61	5.75593	Apoe (ENSMUSG00000002985)	3.88338e-26	1.56768
Mmp17 (ENSMUSG00000029436)	8.75367e-13	2.38471	Jmjd6 (ENSMUSG00000056962)	1.3789e-13	1.64585	Mmp14 (ENSMUSG00000000957)	5.57913e-124	2.14498	Pdgfb (ENSMUSG00000000489)	8.68958e-83	1.56848	Olfr869 (ENSMUSG00000058491)	0.00367854	2.3036	Trim23 (ENSMUSG00000021712)	6.98114e-11	1.51788	Mlxipl (ENSMUSG00000005373)	2.40475e-60	4.51919	Retnla (ENSMUSG00000061100)	4.23508e-26	2.32734
Crlf1 (ENSMUSG00000007888)	9.70119e-13	1.59167	Glis3 (ENSMUSG00000052942)	1.82578e-13	1.54333	Emilin2 (ENSMUSG00000024053)	5.8555e-124	1.98751	Hexa (ENSMUSG00000025232)	1.01067e-82	1.7801	Vmn2r104 (ENSMUSG00000090315)	0.00368453	2.27624	Cox7a1 (ENSMUSG00000074218)	9.75032e-11	1.63903	Stim1 (ENSMUSG00000030987)	4.65888e-60	3.20082	Hif1an (ENSMUSG00000036450)	4.83614e-26	1.60669
Ifit1 (ENSMUSG00000034459)	1.02286e-12	2.01588	Ifitm10 (ENSMUSG00000045777)	2.23673e-13	1.98006	Dynll1 (ENSMUSG00000009013)	6.19751e-124	1.53926	Vav2 (ENSMUSG00000009621)	1.03564e-82	1.97164	Serpina7 (ENSMUSG00000031271)	0.00375137	3.02976	Copg2 (ENSMUSG00000025607)	1.14896e-10	1.59761	Ppm1l (ENSMUSG00000027784)	1.61235e-59	3.19865	Fcgr3 (ENSMUSG00000059498)	5.53059e-26	1.93716
Nhsl2 (ENSMUSG00000079481)	1.06346e-12	1.80385	Plcg1 (ENSMUSG00000016933)	3.40553e-13	1.62184	Zfp36l2 (ENSMUSG00000045817)	1.38535e-123	1.60809	Tns3 (ENSMUSG00000020422)	1.06698e-82	1.52534	Olfr710 (ENSMUSG00000045581)	0.0037917	2.57083	Snrpd1 (ENSMUSG00000002477)	1.18059e-10	1.81786	Pdha1 (ENSMUSG00000031299)	2.4417e-59	2.47511	Cpxm2 (ENSMUSG00000030862)	6.04225e-26	1.51584
Irf7 (ENSMUSG00000025498)	1.08372e-12	1.57851	Tcf7l2 (ENSMUSG00000024985)	4.61783e-13	2.38493	Adam12 (ENSMUSG00000054555)	3.38705e-123	1.51584	Srsf2 (ENSMUSG00000034120)	1.29781e-82	1.51111	4921507P07Rik (ENSMUSG00000029828)	0.00391566	1.79187	Cnep1r1 (ENSMUSG00000036810)	1.31127e-10	1.78533	Stard7 (ENSMUSG00000027367)	3.75225e-59	2.4872	Dmd (ENSMUSG00000045103)	6.24408e-26	1.50889
Wtip (ENSMUSG00000036459)	1.26316e-12	1.59824	Ror2 (ENSMUSG00000021464)	6.47433e-13	2.03819	Ly6e (ENSMUSG00000022587)	4.91381e-123	1.84288	Slc38a10 (ENSMUSG00000061306)	1.45261e-82	1.57633	Gpr101 (ENSMUSG00000036357)	0.0039227	2.13522	Pip4p2 (ENSMUSG00000028221)	1.5185e-10	1.90506	Fxr1 (ENSMUSG00000027680)	4.1964e-59	3.39297	Ganc (ENSMUSG00000062646)	6.36679e-26	1.7426
Atp8b1 (ENSMUSG00000039529)	1.45177e-12	1.70449	H13 (ENSMUSG00000019188)	8.32293e-13	1.5747	Crabp2 (ENSMUSG00000004885)	5.12746e-123	1.81879	Wipi1 (ENSMUSG00000041895)	2.30312e-82	1.50283	Akr1c20 (ENSMUSG00000054757)	0.00393653	2.29112	Ube2ql1 (ENSMUSG00000052981)	1.58886e-10	1.54713	Musk (ENSMUSG00000057280)	4.38131e-59	4.115	Pkig (ENSMUSG00000035268)	9.67753e-26	1.55575
Smoc1 (ENSMUSG00000021136)	1.46496e-12	1.75291	Dixdc1 (ENSMUSG00000032064)	1.00488e-12	2.27914	Ssr4 (ENSMUSG00000002014)	5.717e-123	1.5037	Ripor3 (ENSMUSG00000074577)	2.47443e-82	1.89018	Slc22a14 (ENSMUSG00000070280)	0.00393803	2.7138	Fyb (ENSMUSG00000022148)	1.63298e-10	1.63764	Mief2 (ENSMUSG00000018599)	2.18994e-58	4.18679	Pla2g4e (ENSMUSG00000050211)	1.0278e-25	1.59808
Cys1 (ENSMUSG00000062563)	1.5992e-12	1.5246	Efna1 (ENSMUSG00000027954)	1.02238e-12	1.72277	Runx1 (ENSMUSG00000022952)	8.04332e-123	1.90819	Fkbp7 (ENSMUSG00000002732)	2.88607e-82	1.5421	Gm4297 (ENSMUSG00000081218)	0.00396908	2.03565	Aptx (ENSMUSG00000028411)	1.64449e-10	1.66054	Rxrg (ENSMUSG00000015843)	2.43273e-58	3.52128	Tmem233 (ENSMUSG00000079278)	1.03586e-25	1.91898
Aff3 (ENSMUSG00000037138)	1.72512e-12	1.51018	Kif7 (ENSMUSG00000050382)	1.05909e-12	2.79486	Mcm3 (ENSMUSG00000041859)	9.50542e-123	1.82806	Cd200 (ENSMUSG00000022661)	2.94896e-82	1.80779	Grip1 (ENSMUSG00000034813)	0.00403335	2.19017	Cdc45 (ENSMUSG00000000028)	1.69422e-10	1.72321	Lmcd1 (ENSMUSG00000057604)	3.19669e-58	2.40127	Ctxn3 (ENSMUSG00000069372)	1.09833e-25	1.57561
Dkk2 (ENSMUSG00000028031)	1.88029e-12	1.83972	Tmem74b (ENSMUSG00000044364)	1.08047e-12	3.08481	Colec12 (ENSMUSG00000036103)	9.74267e-123	1.59643	Sec16b (ENSMUSG00000026589)	1.23972e-81	1.55484	Pate12 (ENSMUSG00000023093)	0.00405012	2.66058	Zc2hc1a (ENSMUSG00000043542)	1.81957e-10	1.64715	Myh14 (ENSMUSG00000030739)	3.44139e-58	4.59849	Dnase1l1 (ENSMUSG00000019088)	1.18292e-25	1.58348
Dram1 (ENSMUSG00000020057)	1.88159e-12	1.71494	Erg (ENSMUSG00000040732)	1.26208e-12	1.70702	Ror2 (ENSMUSG00000021464)	1.12936e-122	1.83313	Tnfsf11 (ENSMUSG00000022015)	2.33429e-81	2.31352	Prokr2 (ENSMUSG00000050558)	0.00406685	2.50161	Riox1 (ENSMUSG00000046791)	1.86493e-10	1.66645	Dtna (ENSMUSG00000024302)	1.02407e-57	3.40128	Lpar1 (ENSMUSG00000038668)	1.78229e-25	1.77687
Fcgr2b (ENSMUSG00000026656)	1.90758e-12	1.74609	Shroom1 (ENSMUSG00000018387)	1.80882e-12	2.15117	Golga7 (ENSMUSG00000015341)	1.27596e-122	1.52008	Smad6 (ENSMUSG00000036867)	5.43592e-81	2.56905	Cfap221 (ENSMUSG00000036962)	0.00407235	2.39309	Psmd14 (ENSMUSG00000026914)	2.06371e-10	1.9154	Mpz (ENSMUSG00000056569)	4.68755e-57	4.75634	Ndn (ENSMUSG00000033585)	2.30941e-25	2.0087
Sh3rf3 (ENSMUSG00000037990)	2.17986e-12	1.89736	Six5 (ENSMUSG00000040841)	1.94627e-12	1.53891	H2bc12 (ENSMUSG00000062727)	1.49684e-122	2.68187	Syvn1 (ENSMUSG00000024807)	6.35279e-81	1.58194	Defb22 (ENSMUSG00000027468)	0.00409694	2.25132	Smpdl3a (ENSMUSG00000019872)	2.07886e-10	1.55074	Cacna1s (ENSMUSG00000026407)	6.51396e-56	4.33223	Itgb6 (ENSMUSG00000026971)	2.959e-25	1.92318
Fnbp1 (ENSMUSG00000075415)	2.51788e-12	1.52865	Atp1b3 (ENSMUSG00000032412)	2.11492e-12	1.71772	Runx1t1 (ENSMUSG00000006586)	2.54442e-122	1.78559	Rreb1 (ENSMUSG00000039087)	7.22236e-81	1.50095	BC051665 (ENSMUSG00000042243)	0.00411036	2.12058	Mis18a (ENSMUSG00000022978)	2.1056e-10	1.56958	Ghitm (ENSMUSG00000041028)	8.48276e-56	2.55524	Sult5a1 (ENSMUSG00000000739)	4.33173e-25	1.90628
Penk (ENSMUSG00000045573)	2.61775e-12	1.57645	Ptp4a1 (ENSMUSG00000117310,ENSMUSG00000026064)	2.30518e-12	1.69172	Slc3a2 (ENSMUSG00000010095)	2.89147e-122	1.55338	Dpm3 (ENSMUSG00000042737)	1.25182e-80	1.53487	Olfr982 (ENSMUSG00000049010)	0.00419273	2.47714	Ahcyl2 (ENSMUSG00000029772)	2.26522e-10	1.67135	Slc16a3 (ENSMUSG00000025161)	1.05261e-55	3.03128	Lama2 (ENSMUSG00000019899)	4.33293e-25	1.98483
Col28a1 (ENSMUSG00000068794)	3.41334e-12	2.15425	Nyap1 (ENSMUSG00000045348)	2.78142e-12	2.68253	Tnmd (ENSMUSG00000031250)	2.96511e-122	2.06727	Mbd2 (ENSMUSG00000024513)	1.93791e-80	1.56631	2810459M11Rik (ENSMUSG00000026227)	0.00420224	2.89673	Uchl5 (ENSMUSG00000018189)	2.27445e-10	1.5841	Tsc22d3 (ENSMUSG00000031431)	1.70002e-55	2.18709	Sec14l5 (ENSMUSG00000091712)	5.45478e-25	1.56254
Mlkl (ENSMUSG00000012519)	4.04564e-12	1.97089	Tmco3 (ENSMUSG00000038497)	2.88278e-12	2.15083	Auts2 (ENSMUSG00000029673)	3.85291e-122	1.65859	Impdh1 (ENSMUSG00000003500)	2.66078e-80	1.85841	Olfr1356 (ENSMUSG00000051190)	0.00420315	2.60694	Slc49a4 (ENSMUSG00000022848)	2.35362e-10	2.1999	Ndufa2 (ENSMUSG00000014294)	2.9075e-55	2.3406	Eln (ENSMUSG00000029675)	5.79386e-25	1.62736
Ctxn1 (ENSMUSG00000048644)	4.16074e-12	1.56042	Fgfr2 (ENSMUSG00000030849)	2.91768e-12	1.51281	Pld3 (ENSMUSG00000003363)	4.13183e-122	1.7205	Rcn3 (ENSMUSG00000019539)	2.68864e-80	1.73077	Cilp (ENSMUSG00000042254)	0.00420663	1.61186	Chek2 (ENSMUSG00000029521)	2.45792e-10	2.64115	Lsmem1 (ENSMUSG00000071342)	8.68403e-55	3.75044	Mymk (ENSMUSG00000009214)	6.46651e-25	1.69136
Fcgr1 (ENSMUSG00000015947)	4.30603e-12	1.84297	Pxdc1 (ENSMUSG00000021411)	2.94412e-12	1.5142	Lgals3 (ENSMUSG00000050335)	9.72139e-122	1.91296	Bdh1 (ENSMUSG00000046598)	5.07113e-80	2.6158	4930470P17Rik (ENSMUSG00000043583)	0.00421512	2.69112	Tctn3 (ENSMUSG00000025008)	2.52209e-10	1.60808	Ndufs1 (ENSMUSG00000025968)	1.00265e-54	2.88688	Uchl1 (ENSMUSG00000029223)	9.44513e-25	2.21566
Gfra2 (ENSMUSG00000022103)	7.67383e-12	1.68336	Mthfd1l (ENSMUSG00000040675)	3.00125e-12	2.04358	Thbs2 (ENSMUSG00000023885)	2.84195e-121	2.71238	Heyl (ENSMUSG00000032744)	5.5525e-80	1.71998	Dnaaf6b (ENSMUSG00000042433)	0.004244	1.89464	Cog7 (ENSMUSG00000034951)	2.5366e-10	1.62904	Vegfb (ENSMUSG00000024962)	2.26054e-54	2.98803	Fhip1a (ENSMUSG00000051000)	1.26273e-24	1.64004
Sox10 (ENSMUSG00000033006)	8.39318e-12	2.02634	Maco1 (ENSMUSG00000028826)	3.26101e-12	1.51077	Scpep1 (ENSMUSG00000000278)	3.59597e-121	1.73683	Klf4 (ENSMUSG00000003032)	7.06958e-80	1.67222	Cntn2 (ENSMUSG00000053024)	0.00430033	2.39482	Klf11 (ENSMUSG00000020653)	2.58621e-10	1.76243	Yipf7 (ENSMUSG00000029158)	3.36719e-54	3.70472	Spry2 (ENSMUSG00000022114)	1.36675e-24	2.25318
Brsk2 (ENSMUSG00000053046)	8.44029e-12	1.99983	Vill (ENSMUSG00000038775)	3.59232e-12	2.0298	Snx7 (ENSMUSG00000028007)	4.21259e-121	1.67753	Nav2 (ENSMUSG00000052512)	8.76066e-80	1.84922	Chrna5 (ENSMUSG00000035594)	0.00432743	2.38328	Fermt3 (ENSMUSG00000024965)	2.85491e-10	1.91863	Map2k3 (ENSMUSG00000018932)	4.11621e-54	3.14836	Art5 (ENSMUSG00000070424)	1.62084e-24	1.84333
Pld4 (ENSMUSG00000052160)	8.90701e-12	1.60378	Ehd3 (ENSMUSG00000024065)	3.87815e-12	1.83759	Acly (ENSMUSG00000020917)	4.36181e-121	1.50428	Zfp362 (ENSMUSG00000028799)	8.77102e-80	1.59316	Tyk2 (ENSMUSG00000032175)	0.00438129	1.53106	Smim20 (ENSMUSG00000061461)	2.87168e-10	1.84782	Aimp2 (ENSMUSG00000029610)	4.40829e-54	2.89954	Ctnna3 (ENSMUSG00000060843)	4.62392e-24	2.35329
Gja4 (ENSMUSG00000050234)	9.75576e-12	1.68058	Cnnm4 (ENSMUSG00000037408)	4.62066e-12	2.11391	P3h4 (ENSMUSG00000006931)	4.66958e-121	1.56634	Ppa1 (ENSMUSG00000020089)	1.25233e-79	1.55651	Frem3 (ENSMUSG00000042353)	0.00439505	2.40176	Nlrx1 (ENSMUSG00000032109)	2.98408e-10	2.04781	Mn1 (ENSMUSG00000070576)	8.28312e-54	2.58698	Ccdc141 (ENSMUSG00000044033)	5.14573e-24	1.78684
Rtp4 (ENSMUSG00000033355)	9.9929e-12	1.7892	Pfkl (ENSMUSG00000020277)	4.71533e-12	1.98208	Ier5l (ENSMUSG00000089762)	5.13267e-121	1.86281	Slc30a7 (ENSMUSG00000054414)	2.06222e-79	1.77668	Olfr112 (ENSMUSG00000051611)	0.00442408	2.07245	Marchf8 (ENSMUSG00000025702)	3.15558e-10	2.15482	Ablim2 (ENSMUSG00000029095)	3.11008e-53	3.8495	Car3 (ENSMUSG00000027559)	5.1832e-24	1.50601
Pcdh19 (ENSMUSG00000051323)	1.00363e-11	1.67231	Plxnb1 (ENSMUSG00000053646)	4.99624e-12	2.06703	Lsp1 (ENSMUSG00000018819)	5.36327e-121	1.99217	Serpinf1 (ENSMUSG00000000753)	2.47589e-79	1.56701	Olfr1450 (ENSMUSG00000062892)	0.00443679	2.60977	Htatsf1 (ENSMUSG00000067873)	3.19815e-10	1.68101	Slc25a25 (ENSMUSG00000026819)	6.46033e-53	3.06307	Ehd4 (ENSMUSG00000027293)	6.90064e-24	1.59209
Cybb (ENSMUSG00000015340)	1.31689e-11	1.5979	P3h2 (ENSMUSG00000038168)	6.56352e-12	2.09026	Aff3 (ENSMUSG00000037138)	6.04264e-121	1.7055	Strap (ENSMUSG00000030224)	3.89587e-79	1.55801	Slc7a13 (ENSMUSG00000041052)	0.00444534	2.48157	Ubxn2b (ENSMUSG00000028243)	3.44099e-10	1.53485	Art3 (ENSMUSG00000034842)	2.95159e-52	3.21835	Cav1 (ENSMUSG00000007655)	8.79109e-24	1.50197
Ms4a7 (ENSMUSG00000024672)	1.31951e-11	1.80707	Rbm17 (ENSMUSG00000037197)	7.80701e-12	1.83664	Gng8 (ENSMUSG00000063594)	6.64975e-121	2.10651	Gnptab (ENSMUSG00000035311)	5.19609e-79	1.58256	Alppl2 (ENSMUSG00000026246)	0.00445116	2.23356	Dmtn (ENSMUSG00000022099)	3.48567e-10	7.7242	Cobl (ENSMUSG00000020173)	3.02169e-52	3.94183	Musk (ENSMUSG00000057280)	1.20734e-23	1.64094
Gda (ENSMUSG00000058624)	1.33354e-11	1.63848	4930523C07Rik (ENSMUSG00000090394)	8.079e-12	1.61424	Myl9 (ENSMUSG00000067818)	7.45081e-121	1.65717	Gm266 (ENSMUSG00000010529)	1.33126e-78	1.93578	Olfr862 (ENSMUSG00000063842)	0.00448696	2.00234	Chchd10 (ENSMUSG00000049422)	5.0701e-10	1.68293	Dlat (ENSMUSG00000000168)	3.74594e-52	2.67766	Sln (ENSMUSG00000042045)	1.23082e-23	2.59304
Rem1 (ENSMUSG00000000359)	1.37327e-11	1.63121	Srp19 (ENSMUSG00000014504)	8.58891e-12	1.72008	Tnfaip8 (ENSMUSG00000062210)	1.04179e-120	1.66183	D16Ertd472e (ENSMUSG00000022864)	2.49579e-78	2.45664	Rp1l1 (ENSMUSG00000046049)	0.00455402	2.26767	Tm6sf1 (ENSMUSG00000038623)	5.10791e-10	1.73392	Ndufa13 (ENSMUSG00000036199)	4.40046e-52	2.17293	Vtn (ENSMUSG00000017344)	1.36459e-23	2.64668
Akap12 (ENSMUSG00000038587)	1.45841e-11	1.91856	Eef1akmt3 (ENSMUSG00000080115)	9.06779e-12	1.85951	Arhgef19 (ENSMUSG00000028919)	1.60911e-120	1.60143	Plekhm1 (ENSMUSG00000034247)	2.64242e-78	1.89498	Olfr1048 (ENSMUSG00000075195)	0.00457671	1.94233	Abcb10 (ENSMUSG00000031974)	5.68838e-10	2.17075	Ndufs2 (ENSMUSG00000013593)	1.63998e-51	2.41519	Fzd4 (ENSMUSG00000049791)	1.40098e-23	1.60166
Procr (ENSMUSG00000027611)	1.48865e-11	1.83292	Rasgrf2 (ENSMUSG00000021708)	1.0244e-11	3.01777	Myo9b (ENSMUSG00000004677)	1.63014e-120	1.54865	Tomm6 (ENSMUSG00000033475)	2.6957e-78	1.60119	Pcdhb21 (ENSMUSG00000044022)	0.00462084	2.90283	Trim24 (ENSMUSG00000029833)	5.98414e-10	1.71242	Plekhb1 (ENSMUSG00000030701)	4.07554e-51	3.87821	Trp63 (ENSMUSG00000022510)	1.45473e-23	2.49282
Cd14 (ENSMUSG00000051439)	1.50449e-11	1.75617	Golga5 (ENSMUSG00000021192)	1.39148e-11	2.11885	Fblim1 (ENSMUSG00000006219)	1.7338e-120	1.68345	Mdfi (ENSMUSG00000032717)	4.41626e-78	1.61361	Olfr453 (ENSMUSG00000095831)	0.00464584	2.4302	Uba6 (ENSMUSG00000035898)	6.02076e-10	2.54107	Ndufb5 (ENSMUSG00000027673)	6.60821e-51	2.50234	Adamts15 (ENSMUSG00000033453)	2.95632e-23	1.68682
Cd33 (ENSMUSG00000004609)	1.54864e-11	1.6016	Nxph4 (ENSMUSG00000040258)	1.48601e-11	2.70887	Fam83d (ENSMUSG00000027654)	2.68743e-120	2.69051	Tmod3 (ENSMUSG00000058587)	5.10232e-78	1.50236	Gm26657 (ENSMUSG00000096930)	0.00471842	2.50327	St3gal6 (ENSMUSG00000022747)	6.22475e-10	1.68145	Pxmp2 (ENSMUSG00000029499)	7.63987e-51	3.9319	Aif1 (ENSMUSG00000024397)	3.06465e-23	1.74972
Adcy7 (ENSMUSG00000031659)	1.7578e-11	1.87689	Egln1 (ENSMUSG00000031987)	2.09294e-11	1.68953	Vgll3 (ENSMUSG00000091243)	2.76705e-120	1.97082	Gnb5 (ENSMUSG00000032192)	1.31887e-77	1.56221	Olfr924 (ENSMUSG00000062103)	0.00472768	2.30646	Rpain (ENSMUSG00000018449)	7.09839e-10	1.90867	Phtf2 (ENSMUSG00000039987)	9.28441e-51	3.08291	F830016B08Rik (ENSMUSG00000090942)	3.32967e-23	1.84685
Cbx6 (ENSMUSG00000089715)	1.87743e-11	1.52327	Klhl21 (ENSMUSG00000073700)	2.61053e-11	1.86625	Ubap2l (ENSMUSG00000042520)	4.81708e-120	1.50368	Ptpn12 (ENSMUSG00000028771)	3.48388e-77	1.52425	Olfr954 (ENSMUSG00000094745)	0.00474285	2.27983	Mapkbp1 (ENSMUSG00000033902)	7.17713e-10	1.55108	Mss51 (ENSMUSG00000021815)	2.37189e-50	3.23082	Prune2 (ENSMUSG00000039126)	3.3963e-23	2.49828
Pias3 (ENSMUSG00000028101)	2.01195e-11	1.74491	Arhgef19 (ENSMUSG00000028919)	2.80844e-11	1.7248	Pofut2 (ENSMUSG00000020260)	9.35077e-120	1.51764	Smim4 (ENSMUSG00000058351)	3.82488e-77	1.5489	Cr2 (ENSMUSG00000026616)	0.00475548	2.19867	Qtrt2 (ENSMUSG00000022704)	7.24293e-10	2.35908	Rilp (ENSMUSG00000038195)	5.05629e-50	4.12199	Lsmem1 (ENSMUSG00000071342)	4.77409e-23	1.55714
Myh11 (ENSMUSG00000018830)	2.09417e-11	1.72718	Ldlr (ENSMUSG00000032193)	3.43064e-11	2.15307	Arap1 (ENSMUSG00000032812)	1.21474e-119	1.64006	Stx5a (ENSMUSG00000010110)	6.51284e-77	1.65783	Fshr (ENSMUSG00000032937)	0.00482335	2.33155	Smim19 (ENSMUSG00000031534)	7.6232e-10	1.61144	Myadml2 (ENSMUSG00000025141)	9.10213e-50	4.50733	Tspan13 (ENSMUSG00000020577)	5.00427e-23	1.64025
Add3 (ENSMUSG00000025026)	2.13561e-11	1.54664	Aldh18a1 (ENSMUSG00000025007)	3.86516e-11	1.5716	Xylt1 (ENSMUSG00000030657)	2.18035e-119	1.85621	Gpr137b (ENSMUSG00000021306)	8.77456e-77	2.38724	Olfr1132 (ENSMUSG00000068818)	0.00484053	2.58023	Epb41 (ENSMUSG00000028906)	7.69126e-10	2.1963	Acss2 (ENSMUSG00000027605)	9.21503e-50	3.44602	Mgl2 (ENSMUSG00000040950)	5.5596e-23	1.87574
Slco2b1 (ENSMUSG00000030737)	2.21032e-11	1.9666	Prss50 (ENSMUSG00000048752)	3.97649e-11	2.74008	Zdhhc1 (ENSMUSG00000039199)	2.92142e-119	1.62139	Ppm1e (ENSMUSG00000046442)	2.56327e-76	2.94336	Vmn1r237 (ENSMUSG00000058030)	0.00489315	2.24693	Isy1 (ENSMUSG00000030056)	7.80228e-10	1.7795	Tspan8 (ENSMUSG00000034127)	1.40578e-49	3.42095	Pitx3 (ENSMUSG00000025229)	5.68069e-23	2.25443
Ldlrad4 (ENSMUSG00000024544)	2.45188e-11	1.57928	Ube2j1 (ENSMUSG00000028277)	5.4801e-11	1.57666	Robo1 (ENSMUSG00000022883)	4.66019e-119	1.89855	Slc8a3 (ENSMUSG00000079055)	1.20736e-75	1.71619	Grid2 (ENSMUSG00000071424)	0.00490511	2.44042	Ccdc85a (ENSMUSG00000032878)	8.1569e-10	1.78796	Chchd3 (ENSMUSG00000053768)	3.8317e-49	2.36514	Nfia (ENSMUSG00000028565)	7.16464e-23	1.53971
Ccbe1 (ENSMUSG00000046318)	2.67146e-11	1.71256	Lrp1 (ENSMUSG00000040249)	7.11149e-11	1.9702	Tmed9 (ENSMUSG00000058569)	4.74303e-119	1.74932	Tusc1 (ENSMUSG00000054000)	1.24882e-75	1.90166	Brs3 (ENSMUSG00000031130)	0.00491377	2.18841	Galnt5 (ENSMUSG00000026828)	8.23189e-10	2.21957	Pfn2 (ENSMUSG00000027805)	7.75586e-49	2.91106	Ifi27l2a (ENSMUSG00000079017)	8.04019e-23	1.95391
Susd2 (ENSMUSG00000006342)	2.79582e-11	1.7089	Polr3d (ENSMUSG00000000776)	9.36488e-11	1.54899	Fhl2 (ENSMUSG00000008136)	5.41135e-119	1.67947	Vstm4 (ENSMUSG00000050666)	9.10885e-75	1.66221	Olfr1413 (ENSMUSG00000058904)	0.00492977	2.65514	Wdr90 (ENSMUSG00000073434)	8.45387e-10	1.60339	Mapt (ENSMUSG00000018411)	1.06476e-48	4.09614	Fgl2 (ENSMUSG00000039899)	8.74787e-23	1.66723
Slc1a3 (ENSMUSG00000005360)	2.91933e-11	1.68036	Ruvbl2 (ENSMUSG00000003868)	1.04359e-10	1.76307	Tnfrsf12a (ENSMUSG00000023905)	5.59806e-119	1.6411	Gnai1 (ENSMUSG00000057614)	1.69353e-74	2.14155	4930404H24Rik (ENSMUSG00000079001)	0.00494365	2.71894	Zfp317 (ENSMUSG00000057551)	8.75895e-10	1.8248	Xirp1 (ENSMUSG00000079243)	1.22877e-48	3.59802	Adamts5 (ENSMUSG00000022894)	1.19306e-22	1.9623
Slc35f1 (ENSMUSG00000038602)	3.62568e-11	2.98992	Nos2 (ENSMUSG00000020826)	1.09386e-10	2.71344	Notch2 (ENSMUSG00000027878)	8.80391e-119	1.73419	Tsku (ENSMUSG00000049580)	1.9894e-74	1.76183	Olfr734 (ENSMUSG00000045306)	0.00498054	2.92406	Cfap74 (ENSMUSG00000078490)	9.01694e-10	1.75525	Fh1 (ENSMUSG00000026526)	1.30963e-48	2.78614	Sox11 (ENSMUSG00000063632)	1.32256e-22	2.78359
Septin8 (ENSMUSG00000018398)	4.36111e-11	1.52392	2310039H08Rik (ENSMUSG00000062619)	1.43158e-10	1.59971	Rnh1 (ENSMUSG00000038650)	1.0594e-118	1.50087	Gns (ENSMUSG00000034707)	2.99391e-74	1.5962	Lypd11 (ENSMUSG00000058717)	0.00498077	2.08958	Rbm7 (ENSMUSG00000042396)	1.06992e-09	1.51146	Smarcd3 (ENSMUSG00000028949)	1.44566e-48	2.71538	Cd52 (ENSMUSG00000000682)	1.56918e-22	1.64777
Syt11 (ENSMUSG00000068923)	5.13355e-11	2.34893	P4ha1 (ENSMUSG00000019916)	1.6082e-10	1.58336	Kpnb1 (ENSMUSG00000001440)	1.51552e-118	1.54483	Whrn (ENSMUSG00000039137)	7.24388e-74	2.05904	Atp13a4 (ENSMUSG00000038094)	0.00499683	2.63046	Rasgrp2 (ENSMUSG00000032946)	1.08138e-09	1.84064	9330159F19Rik (ENSMUSG00000004360)	1.47566e-48	5.12595	Zbtb20 (ENSMUSG00000022708)	1.59246e-22	1.71083
Tpsab1 (ENSMUSG00000024173)	5.8773e-11	2.29118	Gga2 (ENSMUSG00000030872)	2.25846e-10	1.66279	Tcaf1 (ENSMUSG00000036667)	2.83095e-118	1.66518	Scrn1 (ENSMUSG00000019124)	1.85032e-73	2.06935	Gabrq (ENSMUSG00000031344)	0.00505285	2.30538	Slc2a4 (ENSMUSG00000018566)	1.24584e-09	1.73728	Ccdc85a (ENSMUSG00000032878)	1.60603e-48	2.99952	Capn3 (ENSMUSG00000079110)	2.20472e-22	1.53425
Shfl (ENSMUSG00000038884)	6.43359e-11	1.53268	Cmtm5 (ENSMUSG00000040759)	2.62575e-10	2.42792	Farp1 (ENSMUSG00000025555)	3.11368e-118	1.62343	Tcf7 (ENSMUSG00000000782)	2.14332e-73	3.06673	Olfr716 (ENSMUSG00000073896)	0.00506402	2.41905	Polr2j (ENSMUSG00000039771)	1.28659e-09	2.67979	Csrp3 (ENSMUSG00000030470)	3.3877e-48	2.72953	Cybb (ENSMUSG00000015340)	3.39278e-22	1.54125
Irf1 (ENSMUSG00000018899)	6.76043e-11	1.58263	Arfip1 (ENSMUSG00000074513)	2.91233e-10	1.61534	Loxl3 (ENSMUSG00000000693)	1.06452e-117	1.55438	Kcnh2 (ENSMUSG00000038319)	2.64566e-73	2.759	Urah (ENSMUSG00000025481)	0.0050749	2.36974	Zfp280c (ENSMUSG00000036916)	1.32513e-09	1.75351	Flnc (ENSMUSG00000068699)	4.63046e-48	2.58964	Pnma8b (ENSMUSG00000070802)	3.63217e-22	2.27183
Cxcl16 (ENSMUSG00000018920)	8.01499e-11	1.60184	Mogs (ENSMUSG00000030036)	3.36919e-10	1.50631	Jag1 (ENSMUSG00000027276)	1.52809e-117	1.70326	Eif4a3 (ENSMUSG00000025580)	3.04822e-73	1.71072	Olfr19 (ENSMUSG00000048101)	0.00507652	2.26859	Ttll3 (ENSMUSG00000030276)	1.46907e-09	1.56215	Atl2 (ENSMUSG00000059811)	4.67981e-48	3.12776	Igfbp5 (ENSMUSG00000026185)	5.40409e-22	1.57891
Tnfaip6 (ENSMUSG00000053475)	8.91545e-11	1.71314	Hdac1 (ENSMUSG00000028800)	3.49369e-10	1.67018	Lxn (ENSMUSG00000047557)	1.62286e-117	1.89072	Ptpn18 (ENSMUSG00000026126)	4.81656e-73	1.51716	Adora3 (ENSMUSG00000000562)	0.00515293	2.33332	Syt15 (ENSMUSG00000041479)	1.49021e-09	1.87644	Ppip5k1 (ENSMUSG00000033526)	6.15529e-48	3.90485	Fgd2 (ENSMUSG00000024013)	5.86598e-22	2.1626
Klf14 (ENSMUSG00000073209)	9.41651e-11	2.10313	B4galt7 (ENSMUSG00000021504)	5.65223e-10	1.95756	Nop58 (ENSMUSG00000026020)	2.2651e-117	1.68583	Inpp4a (ENSMUSG00000026113)	5.63501e-73	1.6681	1700020N01Rik (ENSMUSG00000050844)	0.00521557	2.91515	Ypel4 (ENSMUSG00000034059)	1.75795e-09	1.57022	Gatd3a (ENSMUSG00000053329)	8.27842e-48	2.7404	Fabp4 (ENSMUSG00000062515)	7.86377e-22	1.5534
Gpsm3 (ENSMUSG00000034786)	9.64354e-11	1.57384	Frmd8 (ENSMUSG00000024816)	5.98863e-10	1.7455	Eya2 (ENSMUSG00000017897)	3.07901e-117	2.26461	Idh3b (ENSMUSG00000027406)	6.8407e-73	1.72521	Olfr139 (ENSMUSG00000047444)	0.0052236	2.60075	Dpp7 (ENSMUSG00000026958)	1.77583e-09	1.79211	E2f6 (ENSMUSG00000057469)	7.07313e-47	4.3126	Col26a1 (ENSMUSG00000004415)	1.40934e-21	2.87973
Gas2 (ENSMUSG00000030498)	1.0308e-10	1.58012	Inafm2 (ENSMUSG00000074918)	5.99667e-10	1.83867	Lum (ENSMUSG00000036446)	3.5842e-117	1.87659	Kank1 (ENSMUSG00000032702)	8.91949e-73	1.91132	Ceacam9 (ENSMUSG00000007209)	0.00523183	2.95066	Tmod1 (ENSMUSG00000028328)	1.94521e-09	1.55467	Egf (ENSMUSG00000028017)	7.57371e-47	3.95179	Pamr1 (ENSMUSG00000027188)	1.54038e-21	1.69824
Scd1 (ENSMUSG00000037071)	1.06319e-10	2.00519	Lrp8 (ENSMUSG00000028613)	6.14765e-10	1.81987	Mmp2 (ENSMUSG00000031740)	5.21595e-117	1.9725	Cpz (ENSMUSG00000036596)	3.71291e-72	2.42406	Oog3 (ENSMUSG00000050810)	0.00527065	2.19591	Tceanc2 (ENSMUSG00000028619)	1.99883e-09	3.41658	Mtfp1 (ENSMUSG00000004748)	1.17592e-46	4.07867	Slco2b1 (ENSMUSG00000030737)	1.56798e-21	2.15003
Lrrc15 (ENSMUSG00000052316)	1.08846e-10	1.55096	Hrct1 (ENSMUSG00000071001)	6.29921e-10	1.71741	Sec61b (ENSMUSG00000053317)	5.32009e-117	1.70233	Farp2 (ENSMUSG00000034066)	4.26264e-72	2.3005	Calhm3 (ENSMUSG00000094219)	0.0052855	2.32803	Mrm1 (ENSMUSG00000018405)	2.37242e-09	1.62115	Mdh2 (ENSMUSG00000019179)	1.20624e-46	2.52266	Pik3r1 (ENSMUSG00000041417)	2.83001e-21	1.61095
Mgst1 (ENSMUSG00000008540)	1.39229e-10	1.82613	Myo5a (ENSMUSG00000034593)	6.74049e-10	1.6314	Rnf144a (ENSMUSG00000020642)	5.33389e-117	1.68823	Cdr2 (ENSMUSG00000030878)	4.54122e-72	1.55339	Pramel46 (ENSMUSG00000096066)	0.00528752	2.10221	Ntn4 (ENSMUSG00000020019)	2.43816e-09	2.62145	Drap1 (ENSMUSG00000024914)	5.19684e-46	2.01632	Kcnq4 (ENSMUSG00000028631)	3.19373e-21	2.07852
Id4 (ENSMUSG00000021379)	1.46188e-10	1.70871	Smim6 (ENSMUSG00000075420)	7.1322e-10	2.52181	Lmf2 (ENSMUSG00000022614)	5.59756e-117	1.60274	Map4k3 (ENSMUSG00000024242)	5.99527e-72	1.52547	Olfr1384 (ENSMUSG00000044170)	0.00529282	2.12251	Slc25a37 (ENSMUSG00000034248)	2.5206e-09	2.06412	Pde4d (ENSMUSG00000021699)	8.65283e-46	3.696	Pitx2 (ENSMUSG00000028023)	4.32233e-21	1.69848
P4ha3 (ENSMUSG00000051048)	1.62306e-10	1.5568	Mpped2 (ENSMUSG00000016386)	7.32562e-10	2.29649	Fbn1 (ENSMUSG00000027204)	5.64107e-117	1.74044	Gpx7 (ENSMUSG00000028597)	6.38032e-72	1.53806	Spink6 (ENSMUSG00000055095)	0.00531499	2.80505	Apip (ENSMUSG00000010911)	2.54892e-09	1.75782	Fth1 (ENSMUSG00000024661)	9.60725e-46	1.52352	Sbk2 (ENSMUSG00000030433)	4.47703e-21	1.78837
Crtc3 (ENSMUSG00000030527)	1.68007e-10	1.5801	Calml3 (ENSMUSG00000063130)	8.24431e-10	2.72556	Dtx3 (ENSMUSG00000040415)	7.56943e-117	1.55259	Man2b2 (ENSMUSG00000029119)	7.69275e-72	1.55877	Fcrl6 (ENSMUSG00000070504)	0.0053264	1.78577	Fbxo4 (ENSMUSG00000022184)	2.68781e-09	1.7007	Kif1b (ENSMUSG00000063077)	1.33733e-45	2.24851	Naaa (ENSMUSG00000029413)	4.91305e-21	1.73139
Ifi27l2a (ENSMUSG00000079017)	1.80124e-10	1.64919	Entpd7 (ENSMUSG00000025192)	8.87122e-10	1.66629	Islr (ENSMUSG00000037206)	1.33538e-116	1.53935	Lpar3 (ENSMUSG00000036832)	7.70173e-72	3.07954	Mucl2 (ENSMUSG00000036925)	0.00533003	2.01421	Zfp174 (ENSMUSG00000054939)	2.7113e-09	1.86998	Hspb2 (ENSMUSG00000038086)	2.77153e-45	2.98852	Tmod2 (ENSMUSG00000032186)	5.13322e-21	1.80712
Clmp (ENSMUSG00000032024)	1.81556e-10	1.62923	Grb14 (ENSMUSG00000026888)	1.08917e-09	2.06289	Rab34 (ENSMUSG00000002059)	2.36388e-116	1.65301	Pappa (ENSMUSG00000028370)	1.72794e-71	1.74815	Olfr877 (ENSMUSG00000066749)	0.00533827	2.10432	Fam111a (ENSMUSG00000024691)	3.08407e-09	1.81897	Ndufv3 (ENSMUSG00000024038)	5.20713e-45	2.0452	Spry1 (ENSMUSG00000037211)	6.12102e-21	1.54854
Lama5 (ENSMUSG00000015647)	2.49451e-10	1.56677	Srebf2 (ENSMUSG00000022463)	1.15702e-09	1.54385	Kirrel (ENSMUSG00000041734)	3.17244e-116	1.66182	Cdk18 (ENSMUSG00000026437)	2.04463e-71	2.17696	Fam47e (ENSMUSG00000057068)	0.00534456	2.22927	Myb (ENSMUSG00000019982)	3.16719e-09	6.82704	Dusp27 (ENSMUSG00000026564)	5.56818e-45	3.64513	Ciita (ENSMUSG00000022504)	6.68212e-21	2.07927
Ror2 (ENSMUSG00000021464)	2.57024e-10	1.78399	Pkp1 (ENSMUSG00000026413)	1.32564e-09	3.17892	Mvb12a (ENSMUSG00000031813)	4.35289e-116	1.64144	Hnrnpu (ENSMUSG00000039630)	2.54769e-71	1.61134	Mael (ENSMUSG00000040629)	0.00534572	2.33852	Ankrd37 (ENSMUSG00000050914)	3.40901e-09	1.61742	Trim7 (ENSMUSG00000040350)	7.00199e-45	2.5068	Ebf1 (ENSMUSG00000057098)	1.33348e-20	1.50116
Tbkbp1 (ENSMUSG00000038517)	2.91424e-10	1.72487	Cdsn (ENSMUSG00000039518)	1.54461e-09	2.85858	Ifnar1 (ENSMUSG00000022967)	4.50803e-116	1.5488	Nckap5l (ENSMUSG00000023009)	2.95022e-71	1.60642	Ccdc18 (ENSMUSG00000056531)	0.0053612	2.37342	Stag1 (ENSMUSG00000037286)	3.51472e-09	1.65832	Tmem233 (ENSMUSG00000079278)	9.0835e-45	3.33996	Acsl6 (ENSMUSG00000020333)	1.69902e-20	1.98017
Vcan (ENSMUSG00000021614)	3.37061e-10	1.73085	Agpat4 (ENSMUSG00000023827)	1.60804e-09	1.57197	Crlf1 (ENSMUSG00000007888)	4.93839e-116	1.83591	Ppfibp2 (ENSMUSG00000036528)	6.93696e-71	1.84546	Gm9376 (ENSMUSG00000092109)	0.00545687	2.18047	Fam107b (ENSMUSG00000026655)	3.53525e-09	1.5457	Kcnj2 (ENSMUSG00000041695)	1.31804e-44	2.72558	Mlip (ENSMUSG00000032355)	2.11894e-20	1.62502
Etnk1 (ENSMUSG00000030275)	3.9956e-10	1.57247	Ypel5 (ENSMUSG00000039770)	1.65225e-09	1.52565	Rap2a (ENSMUSG00000051615)	6.17799e-116	1.96705	C77080 (ENSMUSG00000050390)	9.6546e-71	1.97519	Defb3 (ENSMUSG00000039775)	0.00549941	2.88043	H1f5 (ENSMUSG00000058773)	3.55265e-09	2.93959	Ndufa12 (ENSMUSG00000020022)	2.67919e-44	2.21934	Gm4951 (ENSMUSG00000073555)	2.98367e-20	2.55167
Arhgef28 (ENSMUSG00000021662)	4.14922e-10	1.5837	Sft2d3 (ENSMUSG00000044982)	1.78889e-09	2.54171	Irs1 (ENSMUSG00000055980)	8.83388e-116	1.55297	Samd1 (ENSMUSG00000079003)	2.54537e-70	1.50814	Hes7 (ENSMUSG00000023781)	0.00562	2.41305	Mphosph10 (ENSMUSG00000030521)	3.58634e-09	1.52651	Ndufv1 (ENSMUSG00000037916)	3.78226e-44	2.21681	Irgm2 (ENSMUSG00000069874)	3.14413e-20	1.72957
Dapk1 (ENSMUSG00000021559)	4.30875e-10	1.56254	Pebp1 (ENSMUSG00000032959)	1.98132e-09	1.52982	Pdia5 (ENSMUSG00000022844)	1.19524e-115	1.59617	H2ax (ENSMUSG00000049932)	4.14557e-70	1.6079	Ppbp (ENSMUSG00000029372)	0.00565566	2.7208	Frg1 (ENSMUSG00000031590)	3.6167e-09	1.98371	Rbm38 (ENSMUSG00000027510)	7.60109e-44	3.48257	Gbgt1 (ENSMUSG00000026829)	4.46627e-20	1.85616
Hbegf (ENSMUSG00000024486)	4.76588e-10	1.67737	Slc35e3 (ENSMUSG00000060181)	2.01387e-09	1.89571	Pamr1 (ENSMUSG00000027188)	1.26509e-115	2.0205	Pi4k2a (ENSMUSG00000025178)	1.02538e-69	1.61096	Ighg3 (ENSMUSG00000076615)	0.00567366	2.17818	Chm (ENSMUSG00000025531)	3.73415e-09	1.55641	Tle5 (ENSMUSG00000054452)	1.66039e-43	1.79396	Tfeb (ENSMUSG00000023990)	4.50429e-20	1.51057
Ifi211 (ENSMUSG00000026536)	4.93742e-10	2.14287	Slc1a1 (ENSMUSG00000024935)	2.17603e-09	3.51693	Rflnb (ENSMUSG00000020846)	2.19148e-115	1.97607	4930523C07Rik (ENSMUSG00000090394)	1.06107e-69	1.63213	Trbv17 (ENSMUSG00000076474)	0.00568779	2.31825	Cyfip2 (ENSMUSG00000020340)	3.73439e-09	1.77371	Cisd1 (ENSMUSG00000037710)	2.1658e-43	3.42197	Npr1 (ENSMUSG00000027931)	4.89288e-20	1.58607
Smim3 (ENSMUSG00000038059)	5.46923e-10	1.55874	Atg9b (ENSMUSG00000038295)	2.67286e-09	2.37825	Slpi (ENSMUSG00000017002)	2.35938e-115	1.92861	Zfp710 (ENSMUSG00000048897)	1.22862e-69	1.56329	Krt24 (ENSMUSG00000020913)	0.00569382	1.76734	Tfdp1 (ENSMUSG00000038482)	3.74439e-09	2.11696	Fbxo32 (ENSMUSG00000022358)	2.82023e-43	3.61905	Ace (ENSMUSG00000020681)	5.41458e-20	1.53016
Cd300c2 (ENSMUSG00000044811)	5.90415e-10	1.76331	Spata1 (ENSMUSG00000028188)	3.36297e-09	2.66141	Gli1 (ENSMUSG00000025407)	2.85434e-115	1.91029	Ccn4 (ENSMUSG00000005124)	1.53114e-69	2.03876	Catsper1 (ENSMUSG00000038498)	0.0057159	1.84328	Sys1 (ENSMUSG00000045503)	3.89247e-09	1.64502	Rragd (ENSMUSG00000028278)	7.31573e-43	3.99908	Sh3rf2 (ENSMUSG00000057719)	5.53781e-20	1.65185
Trf (ENSMUSG00000032554)	6.38997e-10	1.59586	Slc30a9 (ENSMUSG00000029221)	3.94335e-09	1.62234	Postn (ENSMUSG00000027750)	2.97185e-115	2.2053	Atp8b2 (ENSMUSG00000060671)	3.17776e-69	1.55713	Spam1 (ENSMUSG00000029682)	0.00572877	1.81683	Pwp1 (ENSMUSG00000001785)	4.29199e-09	1.78378	Trim72 (ENSMUSG00000042828)	9.26379e-43	2.7734	H2-T23 (ENSMUSG00000067212)	7.39208e-20	1.67173
Dpep2 (ENSMUSG00000053687,ENSMUSG00000115067)	8.18886e-10	1.55518	Chit1 (ENSMUSG00000026450)	4.77015e-09	3.21574	Tmem158 (ENSMUSG00000054871)	3.00289e-115	1.71698	Prkab1 (ENSMUSG00000029513)	4.69453e-69	1.55108	Ica1 (ENSMUSG00000062995)	0.00574051	1.52566	Sh3rf1 (ENSMUSG00000031642)	4.41004e-09	1.54715	Pnmt (ENSMUSG00000038216)	2.22984e-42	5.13122	Tnfaip8l2 (ENSMUSG00000013707)	8.5438e-20	2.05737
Helz2 (ENSMUSG00000027580)	9.41276e-10	1.55037	Tgfa (ENSMUSG00000029999)	7.55717e-09	2.51945	Hyou1 (ENSMUSG00000032115)	4.66545e-115	1.6094	Gimap6 (ENSMUSG00000047867)	4.81391e-69	1.57627	Fbll1 (ENSMUSG00000051062)	0.00579532	2.31172	Cacna1g (ENSMUSG00000020866)	4.52335e-09	1.90467	Suclg1 (ENSMUSG00000052738)	4.51111e-42	2.87204	Castor2 (ENSMUSG00000015944)	8.76913e-20	1.59182
Egfr (ENSMUSG00000020122)	9.79885e-10	1.61268	Hs3st3b1 (ENSMUSG00000070407)	8.41504e-09	2.0869	1810055G02Rik (ENSMUSG00000035372)	4.90184e-115	1.51182	Pacsin1 (ENSMUSG00000040276)	1.44026e-68	3.34616	Olfm4 (ENSMUSG00000022026)	0.0058288	2.77983	Tmod2 (ENSMUSG00000032186)	4.77841e-09	2.01328	Smco1 (ENSMUSG00000046345)	4.88111e-42	4.32714	Exoc6 (ENSMUSG00000053799)	1.02396e-19	1.65753
Arhgap28 (ENSMUSG00000024043)	1.00623e-09	1.70287	Ip6k1 (ENSMUSG00000032594)	9.22282e-09	1.60644	Vasn (ENSMUSG00000039646)	7.68396e-115	1.52491	Cdk5r1 (ENSMUSG00000048895)	1.60924e-68	2.53662	Krtap13 (ENSMUSG00000050224)	0.00591247	2.14832	Aifm2 (ENSMUSG00000020085)	5.14191e-09	1.88648	Pgk1 (ENSMUSG00000062070)	5.88185e-42	2.64671	Kcne1l (ENSMUSG00000090122)	1.37827e-19	3.47362
Ier5l (ENSMUSG00000089762)	1.02161e-09	1.64533	Trip6 (ENSMUSG00000023348)	9.63629e-09	1.50347	Cebpa (ENSMUSG00000034957)	8.4896e-115	1.61477	Sox18 (ENSMUSG00000046470)	4.28607e-68	1.54976	Olfr1256 (ENSMUSG00000075073)	0.00591886	2.07423	Ano5 (ENSMUSG00000055489)	5.3078e-09	1.65441	Amotl1 (ENSMUSG00000013076)	6.28209e-42	1.85815	Mlxipl (ENSMUSG00000005373)	1.65916e-19	1.51758
Syt15 (ENSMUSG00000041479)	1.11929e-09	1.63886	B4galnt3 (ENSMUSG00000041372)	1.00727e-08	1.77514	Vcam1 (ENSMUSG00000027962)	3.01018e-114	1.91477	Rnpep (ENSMUSG00000041926)	1.01333e-67	1.61324	Rfpl4 (ENSMUSG00000035191)	0.00602053	2.60855	Utp23 (ENSMUSG00000022313)	5.88756e-09	1.50911	Lmod3 (ENSMUSG00000044086)	6.74977e-42	3.09871	Aif1l (ENSMUSG00000001864)	1.72233e-19	2.05694
Plp1 (ENSMUSG00000031425)	1.19836e-09	1.87713	Plpp5 (ENSMUSG00000031570)	1.02618e-08	1.50033	Pdpn (ENSMUSG00000028583)	3.19359e-114	1.64478	Chmp1b (ENSMUSG00000109901)	2.47211e-67	1.59177	Iqcf6 (ENSMUSG00000091129)	0.00608294	2.08675	Was (ENSMUSG00000031165)	6.12461e-09	1.80388	Ldhd (ENSMUSG00000031958)	9.95669e-42	3.68361	Ccr2 (ENSMUSG00000049103)	1.93839e-19	1.83761
Prickle2 (ENSMUSG00000030020)	1.31762e-09	1.67093	Cited2 (ENSMUSG00000039910)	1.03232e-08	1.70787	Ltbp3 (ENSMUSG00000024940)	3.96922e-114	1.50849	Psip1 (ENSMUSG00000028484)	3.12119e-67	1.54318	Krt75 (ENSMUSG00000022986)	0.00618482	3.07461	Msmo1 (ENSMUSG00000031604)	6.44553e-09	1.72899	Wwp1 (ENSMUSG00000041058)	1.49629e-41	2.42814	Btg2 (ENSMUSG00000020423)	2.26944e-19	1.65808
Kirrel (ENSMUSG00000041734)	1.33869e-09	1.5634	Kif12 (ENSMUSG00000028357)	1.10362e-08	1.90671	H3c2 (ENSMUSG00000069267)	5.95587e-114	1.77493	Tpst2 (ENSMUSG00000029344)	5.64236e-67	1.51514	Oog4 (ENSMUSG00000047799)	0.00621028	2.68176	2510002D24Rik (ENSMUSG00000071632)	6.60817e-09	1.54463	Cacnb1 (ENSMUSG00000020882)	1.5896e-41	2.79799	Rfx2 (ENSMUSG00000024206)	2.69385e-19	2.14176
Fabp4 (ENSMUSG00000062515)	1.40197e-09	1.76355	Hilpda (ENSMUSG00000043421)	1.31714e-08	2.20603	Myc (ENSMUSG00000022346)	1.2018e-113	1.63579	Acap2 (ENSMUSG00000049076)	9.90204e-67	1.60841	Irs4 (ENSMUSG00000054667)	0.00630203	2.60809	Tmem255b (ENSMUSG00000038457)	6.95339e-09	2.05686	Dcaf11 (ENSMUSG00000022214)	1.74462e-41	2.5175	Cfb (ENSMUSG00000090231)	3.46179e-19	1.79846
Fgf7 (ENSMUSG00000027208)	1.58929e-09	1.62742	Cyp51 (ENSMUSG00000001467)	1.60941e-08	2.06884	Cpt1c (ENSMUSG00000007783)	1.31175e-113	1.58116	Csnk1g3 (ENSMUSG00000073563)	1.6126e-66	1.90766	Olfr672 (ENSMUSG00000051172)	0.00633428	1.95189	Vsig2 (ENSMUSG00000001943)	7.11391e-09	1.5291	Mettl22 (ENSMUSG00000039345)	2.39142e-41	3.5493	Frem2 (ENSMUSG00000037016)	4.08969e-19	2.59079
Fcrls (ENSMUSG00000015852)	1.64993e-09	1.93798	Rhod (ENSMUSG00000041845)	1.64986e-08	2.12906	Hmox1 (ENSMUSG00000005413)	2.64047e-113	1.97863	Spi1 (ENSMUSG00000002111)	1.84394e-66	2.03863	Sh2d7 (ENSMUSG00000046460)	0.00634957	2.31284	Drd4 (ENSMUSG00000025496)	7.89426e-09	1.62622	Itgb6 (ENSMUSG00000026971)	5.3928e-41	3.72205	Tmem38b (ENSMUSG00000028420)	6.30453e-19	1.73595
Fmo1 (ENSMUSG00000040181)	1.71354e-09	1.65762	Gale (ENSMUSG00000028671)	1.78434e-08	1.65975	Wtip (ENSMUSG00000036459)	2.7316e-113	1.53207	Hint1 (ENSMUSG00000020267)	2.84909e-66	1.60531	Olfr729 (ENSMUSG00000049011)	0.00635538	2.11624	Ncoa1 (ENSMUSG00000020647)	7.96108e-09	1.65745	Ube2d1 (ENSMUSG00000019927)	7.95044e-41	3.03845	Lst1 (ENSMUSG00000073412)	6.88765e-19	1.96451
Slfn2 (ENSMUSG00000072620)	1.79617e-09	1.63889	Eif4a3 (ENSMUSG00000025580)	1.86918e-08	1.66155	Cnn2 (ENSMUSG00000004665)	7.83973e-113	1.56102	Daam2 (ENSMUSG00000040260)	3.49898e-66	1.58254	Olfr418 (ENSMUSG00000049605)	0.0063871	2.60091	Rfc4 (ENSMUSG00000022881)	8.05274e-09	1.54964	Sod2 (ENSMUSG00000006818)	1.07548e-40	2.55494	Cntfr (ENSMUSG00000028444)	9.14113e-19	1.61942
Zbp1 (ENSMUSG00000027514)	1.89148e-09	1.97612	Rapgefl1 (ENSMUSG00000038020)	1.89828e-08	2.2433	Mcm5 (ENSMUSG00000005410)	8.46277e-113	1.98973	Tmem98 (ENSMUSG00000035413)	5.18609e-66	1.67435	Cldn18 (ENSMUSG00000032473)	0.00639447	2.93978	Mpp3 (ENSMUSG00000052373)	8.21617e-09	1.55001	Sync (ENSMUSG00000001333)	1.29008e-40	3.43382	Shisal1 (ENSMUSG00000062760)	9.6174e-19	2.75838
Igfbp2 (ENSMUSG00000039323)	1.92418e-09	1.70304	Gab1 (ENSMUSG00000031714)	2.4222e-08	1.55314	Dact1 (ENSMUSG00000044548)	9.89035e-113	1.86538	Specc1 (ENSMUSG00000042331)	7.62852e-66	1.64138	Sohlh1 (ENSMUSG00000059625)	0.00646822	2.69649	Tubgcp3 (ENSMUSG00000000759)	8.65522e-09	1.7802	Amy1 (ENSMUSG00000074264)	2.02036e-40	3.83169	Ramp2 (ENSMUSG00000001240)	1.27504e-18	1.54332
Stard13 (ENSMUSG00000016128)	2.11401e-09	1.54442	Apln (ENSMUSG00000037010)	2.63867e-08	2.01818	Mmp19 (ENSMUSG00000025355)	1.1763e-112	2.04115	Col10a1 (ENSMUSG00000039462)	9.9245e-66	1.97122	Il18rap (ENSMUSG00000026068)	0.0065128	2.3387	Cd300a (ENSMUSG00000034652)	1.02628e-08	2.04011	Speg (ENSMUSG00000026207)	3.32859e-40	2.27718	Dpep1 (ENSMUSG00000019278)	1.3584e-18	1.78596
Plin1 (ENSMUSG00000030546)	2.31433e-09	2.47574	Agrn (ENSMUSG00000041936)	3.27632e-08	1.52675	Erg (ENSMUSG00000040732)	1.32029e-112	1.56326	Lfng (ENSMUSG00000029570)	1.54254e-65	1.77893	H2ab1 (ENSMUSG00000067441)	0.00666355	2.21596	Pik3cd (ENSMUSG00000039936)	1.04203e-08	1.74513	Chrnb1 (ENSMUSG00000041189)	6.56196e-40	3.29197	Cd209a (ENSMUSG00000031494)	1.56423e-18	2.08963
Sema4f (ENSMUSG00000000627)	2.5049e-09	2.05709	Sobp (ENSMUSG00000038248)	3.53529e-08	1.53192	Cmtm7 (ENSMUSG00000032436)	2.33919e-112	1.68248	Maml1 (ENSMUSG00000050567)	5.3078e-65	1.55637	Olfr127 (ENSMUSG00000058114)	0.00671237	2.78376	Clic5 (ENSMUSG00000023959)	1.05559e-08	2.04306	Rcsd1 (ENSMUSG00000040723)	8.53193e-40	2.34265	Cecr2 (ENSMUSG00000071226)	1.8148e-18	1.69745
Osmr (ENSMUSG00000022146)	2.76095e-09	1.56074	Fads1 (ENSMUSG00000010663)	4.02173e-08	1.62677	Smoc2 (ENSMUSG00000023886)	2.46887e-112	1.91901	Pip5k1c (ENSMUSG00000034902)	5.83614e-65	1.5032	Olfr1350 (ENSMUSG00000056696)	0.00671719	2.10191	Slc9a6 (ENSMUSG00000060681)	1.06011e-08	1.72081	Trp53inp2 (ENSMUSG00000038375)	1.21443e-39	2.14811	Olfml1 (ENSMUSG00000051041)	1.86205e-18	1.80876
Ms4a6c (ENSMUSG00000079419)	2.98015e-09	1.77182	Tnfrsf11b (ENSMUSG00000063727)	4.20233e-08	1.81538	H2bc11 (ENSMUSG00000069300)	2.50282e-112	1.88294	Ptpn13 (ENSMUSG00000034573)	9.30859e-65	1.7505	H2-DMb2 (ENSMUSG00000037548)	0.00671822	2.33291	Hopx (ENSMUSG00000059325)	1.22099e-08	1.7177	Chac1 (ENSMUSG00000027313)	1.46841e-39	3.47208	Clec10a (ENSMUSG00000000318)	1.97871e-18	2.18425
Dip2b (ENSMUSG00000023026)	3.18354e-09	1.50457	Snapc3 (ENSMUSG00000028483)	4.379e-08	1.82452	Agrn (ENSMUSG00000041936)	3.57269e-112	1.56325	Src (ENSMUSG00000027646)	1.25118e-64	1.78991	Stra8 (ENSMUSG00000029848)	0.00681026	2.44713	Pkmyt1 (ENSMUSG00000023908)	1.23729e-08	2.81637	Sucla2 (ENSMUSG00000022110)	1.71147e-39	2.81003	Nedd4l (ENSMUSG00000024589)	2.21309e-18	1.56645
Steap4 (ENSMUSG00000012428)	3.33646e-09	1.50315	Cdc42bpa (ENSMUSG00000026490)	5.04282e-08	1.64759	H1f4 (ENSMUSG00000051627)	3.72348e-112	1.54183	Tgfbr1 (ENSMUSG00000007613)	2.28833e-64	1.72728	Ajap1 (ENSMUSG00000039546)	0.00681292	2.38188	Exosc2 (ENSMUSG00000039356)	1.28373e-08	1.60613	Ache (ENSMUSG00000023328)	1.731e-39	3.29754	Igtp (ENSMUSG00000078853)	2.70418e-18	1.77086
Cadm3 (ENSMUSG00000005338)	3.51359e-09	1.90411	Gfod1 (ENSMUSG00000051335)	5.43811e-08	1.89789	Selenom (ENSMUSG00000075702)	4.03168e-112	1.5262	Slc9a5 (ENSMUSG00000014786)	4.05775e-64	1.55319	Gk2 (ENSMUSG00000050553)	0.00682682	2.06045	Usp28 (ENSMUSG00000032267)	1.35143e-08	2.04851	Atp5g3 (ENSMUSG00000018770)	3.03939e-39	2.15784	Hic1 (ENSMUSG00000043099)	3.49899e-18	1.5672
Slc8a1 (ENSMUSG00000054640)	3.52879e-09	1.51528	Tbc1d1 (ENSMUSG00000029174)	5.72407e-08	1.52431	Zfhx4 (ENSMUSG00000025255)	4.23509e-112	1.52659	Arl4d (ENSMUSG00000034936)	6.71111e-64	2.34237	Il20 (ENSMUSG00000026416)	0.0070794	2.04069	Mospd1 (ENSMUSG00000023074)	1.45094e-08	1.7465	Plpp7 (ENSMUSG00000051373)	3.44187e-39	2.6229	Ifi207 (ENSMUSG00000073490)	5.93044e-18	2.30824
Rgs16 (ENSMUSG00000026475)	3.54653e-09	1.90863	Slc17a9 (ENSMUSG00000023393)	6.20702e-08	1.9278	Raly (ENSMUSG00000027593)	4.33184e-112	1.62416	Nr2f6 (ENSMUSG00000002393)	8.49471e-64	1.52722	Prph2 (ENSMUSG00000023978)	0.0071285	2.18109	Alkbh7 (ENSMUSG00000002661)	1.49576e-08	1.91705	Atp5c1 (ENSMUSG00000025781)	5.37265e-39	2.38932	Chp2 (ENSMUSG00000030865)	6.2823e-18	2.272
Hoxd4 (ENSMUSG00000101174)	3.77818e-09	1.8353	Slc13a5 (ENSMUSG00000020805)	6.21345e-08	1.51229	Ctsd (ENSMUSG00000007891)	4.97222e-112	1.54833	Hdac1 (ENSMUSG00000028800)	2.0676e-63	1.64578	Vmn1r51 (ENSMUSG00000062818)	0.00713676	2.33102	Zfp213 (ENSMUSG00000071256)	1.52803e-08	1.708	Popdc3 (ENSMUSG00000019848)	6.40055e-39	3.56373	Zhx2 (ENSMUSG00000071757)	6.28368e-18	1.5169
Farp1 (ENSMUSG00000025555)	3.82886e-09	1.52017	Tsc22d2 (ENSMUSG00000027806)	6.81453e-08	1.72335	Lrp1 (ENSMUSG00000040249)	5.61589e-112	1.81171	Ydjc (ENSMUSG00000041774)	2.15812e-63	1.65213	Fndc11 (ENSMUSG00000047841)	0.00713957	2.17849	Fstl3 (ENSMUSG00000020325)	1.58396e-08	1.61468	Cd36 (ENSMUSG00000002944)	7.74289e-39	1.98701	Nrros (ENSMUSG00000052384)	6.96759e-18	1.60696
Lrrn4cl (ENSMUSG00000071656)	4.83507e-09	1.72753	Fbxl2 (ENSMUSG00000032507)	6.84966e-08	1.92321	Gsc (ENSMUSG00000021095)	5.6756e-112	1.95778	Mpnd (ENSMUSG00000003199)	2.61721e-63	1.62708	Trgv4 (ENSMUSG00000076745)	0.00718865	2.05156	Plrg1 (ENSMUSG00000027998)	1.67913e-08	1.88604	Zbtb16 (ENSMUSG00000066687)	1.90749e-38	4.04471	Ggt5 (ENSMUSG00000006344)	7.17446e-18	1.50821
S100a9 (ENSMUSG00000056071)	5.06068e-09	1.73894	Pcp4 (ENSMUSG00000090223)	7.26793e-08	2.0566	Cep295nl (ENSMUSG00000076433)	7.38932e-112	1.59309	Pcdh7 (ENSMUSG00000029108)	3.63721e-63	1.73409	Olfr655 (ENSMUSG00000051182)	0.00719282	2.13778	Tmem120b (ENSMUSG00000054434)	1.69054e-08	1.5324	Man2a2 (ENSMUSG00000038886)	2.36993e-38	2.32467	Fras1 (ENSMUSG00000034687)	8.78835e-18	2.33988
Plce1 (ENSMUSG00000024998)	5.20226e-09	1.64842	Thrb (ENSMUSG00000021779)	9.05185e-08	1.87758	Tpst1 (ENSMUSG00000034118)	1.15578e-111	1.68737	Ccnd1 (ENSMUSG00000070348)	4.21809e-63	1.55738	Tmem150b (ENSMUSG00000046456)	0.00721715	2.26759	Chka (ENSMUSG00000024843)	1.73764e-08	1.53002	Lpin1 (ENSMUSG00000020593)	3.47313e-38	2.96218	Ly86 (ENSMUSG00000021423)	9.76196e-18	1.86967
Pax1 (ENSMUSG00000037034)	5.81568e-09	2.60725	Resf1 (ENSMUSG00000032712)	1.22299e-07	1.6985	Clptm1l (ENSMUSG00000021610)	1.51797e-111	1.57474	Cd276 (ENSMUSG00000035914)	4.28277e-63	1.7135	Olfr1213 (ENSMUSG00000075111)	0.00723234	1.74714	Kcna7 (ENSMUSG00000038201)	1.87045e-08	1.56262	Park7 (ENSMUSG00000028964)	3.95382e-38	1.92021	Dok7 (ENSMUSG00000044716)	1.20044e-17	2.12063
Csf3r (ENSMUSG00000028859)	6.75044e-09	1.67473	Map7d3 (ENSMUSG00000067878)	1.2264e-07	2.28468	Tagln2 (ENSMUSG00000026547)	2.16211e-111	1.73575	Mepe (ENSMUSG00000053863)	1.62162e-62	2.07558	Amelx (ENSMUSG00000031354)	0.0072439	2.17041	Scn4b (ENSMUSG00000046480)	1.89739e-08	1.50741	Nr4a1 (ENSMUSG00000023034)	4.64371e-38	2.54572	Cavin4 (ENSMUSG00000028348)	1.20201e-17	2.13609
Parp12 (ENSMUSG00000038507)	7.37624e-09	1.53299	Galnt18 (ENSMUSG00000038296)	1.46834e-07	1.78538	Rpn2 (ENSMUSG00000027642)	2.54078e-111	1.52755	Atp6v1h (ENSMUSG00000033793)	1.72624e-62	1.82819	Hsfy2 (ENSMUSG00000045336)	0.00729299	2.10916	Plcl2 (ENSMUSG00000038910)	2.0503e-08	1.90932	Nol3 (ENSMUSG00000014776)	7.08024e-38	2.92962	C3 (ENSMUSG00000024164)	1.2895e-17	1.77699
Angptl4 (ENSMUSG00000002289)	7.39493e-09	1.64114	Tom1l2 (ENSMUSG00000000538)	1.50453e-07	1.50202	Ecm1 (ENSMUSG00000028108)	2.69421e-111	1.51767	Gdpd2 (ENSMUSG00000019359)	1.76224e-62	3.05611	Olfr780 (ENSMUSG00000049573)	0.00730455	2.11224	Adat1 (ENSMUSG00000031949)	2.08057e-08	1.53964	Reep1 (ENSMUSG00000052852)	9.53156e-38	2.49099	Pcdh19 (ENSMUSG00000051323)	1.36724e-17	1.59455
Arl4c (ENSMUSG00000049866)	7.61084e-09	1.53581	Map3k4 (ENSMUSG00000014426)	1.56749e-07	2.12935	Ydjc (ENSMUSG00000041774)	3.34564e-111	1.60201	Tmem86a (ENSMUSG00000010307)	1.83918e-62	1.92489	Olfr1002 (ENSMUSG00000075214)	0.00738473	1.98076	Gbp2 (ENSMUSG00000028270)	2.14615e-08	1.54583	Pnpla2 (ENSMUSG00000025509)	1.50603e-37	2.28549	Lrrn4cl (ENSMUSG00000071656)	1.56679e-17	1.69421
Akr1b8 (ENSMUSG00000029762)	7.65649e-09	1.63431	Nebl (ENSMUSG00000053702)	1.63369e-07	1.84644	Zbed3 (ENSMUSG00000041995)	4.0081e-111	1.8632	Rhobtb1 (ENSMUSG00000019944)	2.3672e-62	1.84659	Olfr693 (ENSMUSG00000051680)	0.00749216	2.15779	Mocos (ENSMUSG00000039616)	2.23697e-08	1.58785	Ankrd40 (ENSMUSG00000020864)	3.58468e-37	2.02982	Trf (ENSMUSG00000032554)	2.38669e-17	1.51572
Spred3 (ENSMUSG00000037239)	7.66985e-09	1.639	Zdhhc23 (ENSMUSG00000036304)	1.67914e-07	2.06706	Plagl1 (ENSMUSG00000019817)	7.36524e-111	1.60195	Arhgap31 (ENSMUSG00000022799)	3.15053e-62	1.56267	Accsl (ENSMUSG00000075023)	0.00773733	2.09012	Cbx7 (ENSMUSG00000053411)	2.28957e-08	2.14405	Ttll7 (ENSMUSG00000036745)	4.31606e-37	3.88118	Ablim1 (ENSMUSG00000025085)	5.67713e-17	1.65369
Parp9 (ENSMUSG00000022906)	8.22508e-09	1.60736	Ndrg4 (ENSMUSG00000036564)	1.71895e-07	1.55948	Angptl1 (ENSMUSG00000033544)	1.25317e-110	1.86604	Smad7 (ENSMUSG00000025880)	3.38627e-62	1.76124	Olfr1366 (ENSMUSG00000048996)	0.00774279	2.66154	Pacc1 (ENSMUSG00000026627)	2.3706e-08	1.5601	Mrln (ENSMUSG00000019933)	5.24655e-37	3.81029	Per2 (ENSMUSG00000055866)	6.59943e-17	1.5081
Adam23 (ENSMUSG00000025964)	8.69927e-09	1.96135	Avpi1 (ENSMUSG00000018821)	1.73876e-07	1.61819	Scarf2 (ENSMUSG00000012017)	1.26878e-110	1.72817	Tmem176b (ENSMUSG00000029810)	3.69881e-62	1.52043	Vmn2r24 (ENSMUSG00000072780)	0.00779254	2.09253	Helz (ENSMUSG00000020721)	2.45685e-08	2.09993	Uqcrc2 (ENSMUSG00000030884)	7.65272e-37	2.67264	Rnf115 (ENSMUSG00000028098)	7.52767e-17	1.86665
Adra2a (ENSMUSG00000033717)	8.84473e-09	1.76201	Raf1 (ENSMUSG00000000441)	1.9727e-07	1.60675	Fgfr2 (ENSMUSG00000030849)	2.05844e-110	1.72205	Kazn (ENSMUSG00000040606)	4.45465e-62	1.84097	Tex101 (ENSMUSG00000062773)	0.0077951	2.30781	Myo9a (ENSMUSG00000039585)	2.48138e-08	1.57029	Ndufa9 (ENSMUSG00000000399)	1.79881e-36	2.50448	Ntrk2 (ENSMUSG00000055254)	7.73676e-17	2.09872
Elf4 (ENSMUSG00000031103)	8.91372e-09	1.58617	Stk32b (ENSMUSG00000029123)	1.97603e-07	2.40417	Olfml2b (ENSMUSG00000038463)	2.24176e-110	1.52343	Nudt22 (ENSMUSG00000037349)	5.44114e-62	1.97435	Rgs20 (ENSMUSG00000002459)	0.00779733	2.13695	Kif3b (ENSMUSG00000027475)	2.48891e-08	1.56895	Slc25a34 (ENSMUSG00000040740)	6.10428e-36	6.36636	Jpt1 (ENSMUSG00000020737)	9.6714e-17	1.72511
Socs5 (ENSMUSG00000037104)	9.46795e-09	1.73983	Fam102a (ENSMUSG00000039157)	2.06811e-07	1.50943	Plaur (ENSMUSG00000046223)	3.0929e-110	1.57021	Hecw2 (ENSMUSG00000042807)	8.69637e-62	1.80376	Fbxw18 (ENSMUSG00000074059)	0.00779838	2.09091	Armc8 (ENSMUSG00000032468)	2.53009e-08	2.4895	Ndufb1 (ENSMUSG00000113902)	9.65858e-36	2.19174	Zfp641 (ENSMUSG00000022987)	1.47268e-16	1.727
Gbp2 (ENSMUSG00000028270)	9.58942e-09	1.75702	Inafm1 (ENSMUSG00000091811)	2.35899e-07	1.64666	Lrrc59 (ENSMUSG00000020869)	5.44587e-110	1.55385	Fblim1 (ENSMUSG00000006219)	9.13688e-62	1.55233	Gm11437 (ENSMUSG00000051452)	0.00787098	1.8275	Pidd1 (ENSMUSG00000025507)	2.59131e-08	1.60907	Phkb (ENSMUSG00000036879)	3.5207e-35	2.89465	Snai3 (ENSMUSG00000006587)	1.88828e-16	1.93425
Prkar2b (ENSMUSG00000002997)	1.00425e-08	1.84819	Plod1 (ENSMUSG00000019055)	2.7373e-07	1.53767	Bcat1 (ENSMUSG00000030268)	6.04202e-110	1.9615	Dstn (ENSMUSG00000015932)	2.41266e-61	1.68972	Apol11b (ENSMUSG00000091694)	0.00788869	2.0083	Ezh2 (ENSMUSG00000029687)	2.61484e-08	2.10308	Mapk12 (ENSMUSG00000022610)	3.79079e-35	2.48565	Tm6sf1 (ENSMUSG00000038623)	1.91855e-16	1.6837
Gng8 (ENSMUSG00000063594)	1.0114e-08	1.68153	Map7d2 (ENSMUSG00000041020)	3.01082e-07	1.8623	Ssr1 (ENSMUSG00000021427)	7.54805e-110	1.56112	Snai2 (ENSMUSG00000022676)	3.06424e-61	1.60911	Olfr93 (ENSMUSG00000091601)	0.00791548	2.11367	Ppm1d (ENSMUSG00000020525)	2.62635e-08	1.99492	Dusp15 (ENSMUSG00000042662)	5.10904e-35	6.70575	Trak1 (ENSMUSG00000032536)	2.01327e-16	1.50421
Hdc (ENSMUSG00000027360)	1.03841e-08	2.86392	Dcaf10 (ENSMUSG00000035572)	3.35833e-07	1.50039	Zfpl1 (ENSMUSG00000024792)	9.46295e-110	1.66937	Slc25a39 (ENSMUSG00000018677)	4.37574e-61	1.5649	Slc6a14 (ENSMUSG00000031089)	0.00793043	1.75867	Hdhd2 (ENSMUSG00000025421)	2.63226e-08	1.57503	Tigar (ENSMUSG00000038028)	5.33905e-35	3.45205	Pid1 (ENSMUSG00000045658)	2.21908e-16	1.57314
Ddah1 (ENSMUSG00000028194)	1.11593e-08	1.64686	Ntan1 (ENSMUSG00000022681)	3.56159e-07	1.54259	Prss35 (ENSMUSG00000033491)	1.17363e-109	1.70194	Mt1 (ENSMUSG00000031765)	1.05169e-60	1.52991	Psca (ENSMUSG00000022598)	0.00801358	2.22606	Mecom (ENSMUSG00000027684)	2.72802e-08	1.54838	Art5 (ENSMUSG00000070424)	5.60693e-35	3.69642	Rapsn (ENSMUSG00000002104)	2.27262e-16	1.98859
Ppp1r14a (ENSMUSG00000037166)	1.15265e-08	1.65691	Plekhg1 (ENSMUSG00000040624)	3.86004e-07	1.90405	Plxdc2 (ENSMUSG00000026748)	1.18596e-109	1.73211	Id4 (ENSMUSG00000021379)	1.36851e-60	1.55715	Glod5 (ENSMUSG00000031163)	0.00803407	2.30014	Poc5 (ENSMUSG00000021671)	2.91081e-08	1.5229	Pdlim7 (ENSMUSG00000021493)	6.39391e-35	1.82834	Trim30a (ENSMUSG00000030921)	2.40949e-16	1.66154
Clip3 (ENSMUSG00000013921)	1.19129e-08	1.64034	Kdm5b (ENSMUSG00000042207)	4.37112e-07	1.60075	Ndnf (ENSMUSG00000049001)	1.38038e-109	1.95461	Mast3 (ENSMUSG00000031833)	1.38033e-60	1.60035	Olfr1347 (ENSMUSG00000034583)	0.00806933	2.10731	Thnsl2 (ENSMUSG00000054474)	2.97523e-08	2.08143	Cuedc1 (ENSMUSG00000018378)	6.8306e-35	2.07289	Gbp4 (ENSMUSG00000079363)	2.48274e-16	1.65063
Rasgrp4 (ENSMUSG00000030589)	1.19455e-08	1.97765	Slc37a3 (ENSMUSG00000029924)	5.25075e-07	1.66656	Ssrp1 (ENSMUSG00000027067)	3.97936e-109	1.55472	Itm2b (ENSMUSG00000022108)	2.3361e-60	1.66127	Ubxn10 (ENSMUSG00000043621)	0.00815621	2.85904	Slc6a9 (ENSMUSG00000028542)	2.99867e-08	1.89317	Tuba4a (ENSMUSG00000026202)	8.71013e-35	5.25707	Tril (ENSMUSG00000043496)	2.52588e-16	1.56558
Cgnl1 (ENSMUSG00000032232)	1.2172e-08	1.59963	Sox5 (ENSMUSG00000041540)	5.57334e-07	1.6763	Tapbp (ENSMUSG00000024308)	5.03459e-109	1.65829	Cemip (ENSMUSG00000052353)	5.6503e-60	1.92593	Ppp1r42 (ENSMUSG00000025916)	0.00816578	2.54166	Ogfrl1 (ENSMUSG00000026158)	3.01471e-08	1.51175	Agpat3 (ENSMUSG00000001211)	1.67325e-34	2.41775	Ms4a6c (ENSMUSG00000079419)	2.65487e-16	1.75908
Lgi2 (ENSMUSG00000039252)	1.29989e-08	2.601	Acd (ENSMUSG00000038000)	6.58497e-07	1.78799	Thbs3 (ENSMUSG00000028047)	5.29059e-109	1.60429	Bmp4 (ENSMUSG00000021835)	1.01717e-59	2.14743	Ahi1 (ENSMUSG00000019986)	0.00818815	1.56121	Nipal3 (ENSMUSG00000028803)	3.07507e-08	1.56801	Cand2 (ENSMUSG00000030319)	2.43869e-34	2.34665	Lmo2 (ENSMUSG00000032698)	2.80519e-16	1.80764
Sema3c (ENSMUSG00000028780)	1.66343e-08	1.52034	Vps37b (ENSMUSG00000066278)	6.87379e-07	1.66466	Glis2 (ENSMUSG00000014303)	7.19986e-109	1.67281	Macroh2a2 (ENSMUSG00000020086)	1.05558e-59	1.60316	Vwa2 (ENSMUSG00000025082)	0.00821942	2.39701	Slc19a1 (ENSMUSG00000001436)	3.14744e-08	1.91506	Atp5d (ENSMUSG00000003072)	5.20033e-34	1.83574	Stom (ENSMUSG00000026880)	3.31679e-16	1.50874
Micall2 (ENSMUSG00000036718)	1.81822e-08	1.56006	Ctla4 (ENSMUSG00000026011)	6.96849e-07	2.96901	Shank1 (ENSMUSG00000038738)	9.57054e-109	2.25452	Grk3 (ENSMUSG00000042249)	1.26515e-59	2.57321	Slc30a2 (ENSMUSG00000028836)	0.00826793	2.38226	Sec11c (ENSMUSG00000024516)	3.40888e-08	3.36425	Rorc (ENSMUSG00000028150)	8.89735e-34	4.08039	Tifab (ENSMUSG00000049625)	3.72392e-16	2.0355
Tmem252 (ENSMUSG00000048572)	2.05832e-08	1.89696	Enc1 (ENSMUSG00000041773)	7.30345e-07	2.15565	Plekhg4 (ENSMUSG00000014782)	1.02744e-108	1.918	Pou6f1 (ENSMUSG00000009739)	1.52574e-59	1.65783	1700067P10Rik (ENSMUSG00000021545)	0.0082986	2.18853	Emid1 (ENSMUSG00000034164)	3.88417e-08	1.90241	Ndufa8 (ENSMUSG00000026895)	2.07994e-33	2.26504	Vwf (ENSMUSG00000001930)	4.25418e-16	1.78665
Scpep1 (ENSMUSG00000000278)	2.2361e-08	1.60671	Arf2 (ENSMUSG00000062421)	7.39443e-07	1.67506	H2ax (ENSMUSG00000049932)	1.33482e-108	1.69931	Psat1 (ENSMUSG00000024640)	1.77337e-59	2.0745	Patl2 (ENSMUSG00000027233)	0.00835872	2.76276	Lin52 (ENSMUSG00000085793)	4.05789e-08	1.55647	Tob2 (ENSMUSG00000048546)	2.64715e-33	2.58395	Parp9 (ENSMUSG00000022906)	4.44872e-16	1.55959
Fam102b (ENSMUSG00000040339)	2.24441e-08	1.66499	Elavl1 (ENSMUSG00000040028)	8.57033e-07	1.6815	Arhgap28 (ENSMUSG00000024043)	2.03246e-108	1.90671	Ptprj (ENSMUSG00000025314)	2.10151e-59	1.64477	Tpte (ENSMUSG00000031481)	0.0083713	2.2554	Lrp1b (ENSMUSG00000049252)	4.19845e-08	8.51881	Ugp2 (ENSMUSG00000001891)	4.23171e-33	2.46813	Ift27 (ENSMUSG00000016637)	5.72759e-16	1.57166
Irak3 (ENSMUSG00000020227)	2.77317e-08	1.57146	Nrtn (ENSMUSG00000039481)	8.991e-07	2.42033	Kctd12 (ENSMUSG00000098557)	2.42332e-108	1.61679	Spen (ENSMUSG00000040761)	2.49306e-59	1.50534	Tmprss11e (ENSMUSG00000054537)	0.00839548	2.79381	Cnot7 (ENSMUSG00000031601)	4.42672e-08	1.73894	Txnip (ENSMUSG00000038393)	4.63178e-33	1.89745	Tead4 (ENSMUSG00000030353)	7.66875e-16	1.71873
Ebf3 (ENSMUSG00000010476)	2.84953e-08	1.62928	Hs3st3a1 (ENSMUSG00000047759)	9.32486e-07	1.84871	Peg3 (ENSMUSG00000002265)	3.13193e-108	1.55009	Tanc1 (ENSMUSG00000035168)	3.94248e-59	1.86426	Olfr985 (ENSMUSG00000049073)	0.00841941	2.41396	Nkap (ENSMUSG00000016409)	4.53526e-08	1.53591	Asb12 (ENSMUSG00000031204)	9.87526e-33	3.51967	Prkn (ENSMUSG00000023826)	8.09589e-16	1.55417
Gsto1 (ENSMUSG00000025068)	2.95105e-08	1.52263	Katnal1 (ENSMUSG00000041298)	1.08599e-06	1.74242	Angptl2 (ENSMUSG00000004105)	4.36555e-108	1.82111	Mcfd2 (ENSMUSG00000024150)	7.92662e-59	1.55128	Tff1 (ENSMUSG00000024032)	0.00845768	2.80671	Smtnl1 (ENSMUSG00000027077)	4.78478e-08	1.73152	Asb10 (ENSMUSG00000038204)	2.11537e-32	4.70663	Napb (ENSMUSG00000027438)	1.00054e-15	1.90955
Ackr1 (ENSMUSG00000037872)	3.43287e-08	2.10507	Magel2 (ENSMUSG00000056972)	1.17067e-06	2.95964	Il13ra1 (ENSMUSG00000017057)	7.76193e-108	1.76021	Cenpa (ENSMUSG00000029177)	1.40986e-58	1.73485	Gm5678 (ENSMUSG00000082815)	0.00848048	1.98135	Gphn (ENSMUSG00000047454)	5.20607e-08	1.83854	Myl3 (ENSMUSG00000059741)	2.59085e-32	7.38947	Ifi47 (ENSMUSG00000078920)	1.03084e-15	1.93895
Crabp1 (ENSMUSG00000032291)	3.50241e-08	1.50836	Fbp1 (ENSMUSG00000069805)	1.23269e-06	1.96065	Epb41l3 (ENSMUSG00000024044)	9.8793e-108	1.81617	Efna1 (ENSMUSG00000027954)	3.64606e-58	1.51584	Mrgpra3 (ENSMUSG00000078698)	0.00859142	2.52629	Ccdc82 (ENSMUSG00000079084)	5.43768e-08	1.60336	Sorl1 (ENSMUSG00000049313)	2.95477e-32	2.92869	Chrne (ENSMUSG00000014609)	1.10187e-15	1.58305
Cstad (ENSMUSG00000047363)	3.58781e-08	1.79452	Gramd2 (ENSMUSG00000074259)	1.25588e-06	1.89103	Prelp (ENSMUSG00000041577)	1.61349e-107	1.5753	Hnrnpab (ENSMUSG00000020358)	4.46663e-58	1.63047	Tcl1b2 (ENSMUSG00000060863)	0.00861283	2.52249	Tcea1 (ENSMUSG00000033813)	5.47805e-08	1.66548	Snta1 (ENSMUSG00000027488)	3.1872e-32	2.12331	Zfand6 (ENSMUSG00000030629)	1.6459e-15	1.53568
Nr2f2 (ENSMUSG00000030551)	3.79889e-08	1.68371	Tmem238 (ENSMUSG00000030431)	1.32542e-06	1.51658	Dock7 (ENSMUSG00000028556)	2.62338e-107	1.5036	Prr15 (ENSMUSG00000045725)	6.84754e-58	2.55985	Fam243 (ENSMUSG00000051728)	0.0086298	2.11187	Ccna2 (ENSMUSG00000027715)	5.48689e-08	2.39738	Agbl1 (ENSMUSG00000025754)	4.82995e-32	5.54363	Aoc3 (ENSMUSG00000019326)	1.64765e-15	1.51189
Ptch2 (ENSMUSG00000028681)	3.85261e-08	2.15895	Mfap3 (ENSMUSG00000020522)	1.34054e-06	1.67712	Gli3 (ENSMUSG00000021318)	4.04179e-107	1.87238	Frrs1 (ENSMUSG00000033386)	8.20567e-58	2.27287	Mov10l1 (ENSMUSG00000015365)	0.0087493	2.30968	B3gnt3 (ENSMUSG00000031803)	5.4941e-08	1.86265	Cyp27a1 (ENSMUSG00000026170)	5.37185e-32	2.48305	Fgfr4 (ENSMUSG00000005320)	1.66171e-15	2.73122
Fam13c (ENSMUSG00000043259)	4.37466e-08	1.56071	Pde1b (ENSMUSG00000022489)	1.83551e-06	1.63524	Pnp (ENSMUSG00000115338)	4.20607e-107	1.50582	Gtf2ird1 (ENSMUSG00000023079)	1.59784e-57	1.71007	Olfr1287 (ENSMUSG00000095586)	0.00883027	1.51009	Dennd6b (ENSMUSG00000015377)	5.66655e-08	1.72853	Mcrip2 (ENSMUSG00000025732)	5.67038e-32	3.04001	Gbp7 (ENSMUSG00000040253)	2.04371e-15	1.68181
Runx1 (ENSMUSG00000022952)	4.72206e-08	1.56606	Map4k5 (ENSMUSG00000034761)	2.03858e-06	1.54373	Usp22 (ENSMUSG00000042506)	4.48257e-107	1.52848	Rapgefl1 (ENSMUSG00000038020)	2.88633e-57	2.52347	Ivl (ENSMUSG00000049128)	0.00886961	2.1328	Abtb1 (ENSMUSG00000030083)	5.79188e-08	2.60142	Prr29 (ENSMUSG00000009210)	1.34188e-31	4.58411	Rap1gap2 (ENSMUSG00000038807)	2.17648e-15	2.17425
Ddhd1 (ENSMUSG00000037697)	4.7624e-08	1.50672	Map3k21 (ENSMUSG00000031853)	2.81835e-06	2.24711	Snai2 (ENSMUSG00000022676)	7.20532e-107	1.55651	Aldh18a1 (ENSMUSG00000025007)	5.28599e-57	1.52102	4933405O20Rik (ENSMUSG00000084234)	0.00887806	1.89927	Thoc6 (ENSMUSG00000041319)	5.8266e-08	1.99848	Tnnc1 (ENSMUSG00000091898)	1.64283e-31	4.08008	Nr3c2 (ENSMUSG00000031618)	2.21314e-15	2.08492
Stard5 (ENSMUSG00000046027)	4.94701e-08	1.75033	D630003M21Rik (ENSMUSG00000037813)	2.87134e-06	2.1035	Cdc25b (ENSMUSG00000027330)	8.13735e-107	1.82886	Nhsl1 (ENSMUSG00000039835)	5.47226e-57	1.8563	Scn3b (ENSMUSG00000049281)	0.0088891	2.87813	Mettl14 (ENSMUSG00000028114)	6.16482e-08	1.87132	Ddo (ENSMUSG00000063428)	1.82421e-31	3.5687	Dusp23 (ENSMUSG00000026544)	2.28345e-15	1.53673
Camk4 (ENSMUSG00000038128)	5.08122e-08	1.65008	Tnfrsf13c (ENSMUSG00000068105)	3.19988e-06	2.22967	Ebf1 (ENSMUSG00000057098)	9.93393e-107	1.63275	Mapre2 (ENSMUSG00000024277)	9.32223e-57	1.54566	Olfr194 (ENSMUSG00000063020)	0.00907548	2.13793	Haspin (ENSMUSG00000050107)	6.31584e-08	1.53791	Rsrp1 (ENSMUSG00000037266)	1.94742e-31	1.72483	Gprc5b (ENSMUSG00000008734)	2.43951e-15	1.66767
Cyp2f2 (ENSMUSG00000052974)	5.26486e-08	1.85641	Il11 (ENSMUSG00000004371)	3.22069e-06	2.77122	Gnb2 (ENSMUSG00000029713)	1.08977e-106	1.57831	Sh3bgrl2 (ENSMUSG00000032261)	1.04039e-56	2.10272	P2ry10 (ENSMUSG00000050921)	0.00913575	2.24906	Zfp26 (ENSMUSG00000063108)	6.33318e-08	1.95153	P2ry2 (ENSMUSG00000032860)	2.06916e-31	3.23973	Tbxas1 (ENSMUSG00000029925)	2.46964e-15	1.979
Il1rl2 (ENSMUSG00000070942)	5.32644e-08	2.16871	Srp54a (ENSMUSG00000073079)	3.31079e-06	1.91209	Fkbp11 (ENSMUSG00000003355)	1.16912e-106	1.58447	Arhgap27 (ENSMUSG00000034255)	1.18359e-56	1.58982	Ssmem1 (ENSMUSG00000029784)	0.00923241	2.40145	Cebpzos (ENSMUSG00000062691)	6.34581e-08	1.65506	Ankrd33b (ENSMUSG00000022237)	3.11728e-31	2.33383	Efemp1 (ENSMUSG00000020467)	3.27625e-15	2.07406
Fam172a (ENSMUSG00000064138)	5.65325e-08	1.55858	Sox8 (ENSMUSG00000024176)	3.46512e-06	1.82239	Cdk14 (ENSMUSG00000028926)	1.1744e-106	1.75061	Col25a1 (ENSMUSG00000058897)	1.4109e-56	2.79715	Grik1 (ENSMUSG00000022935)	0.00923763	2.76777	Fmr1 (ENSMUSG00000000838)	6.61737e-08	2.55073	Lynx1 (ENSMUSG00000022594)	3.85406e-31	2.71457	Pacsin3 (ENSMUSG00000027257)	3.56462e-15	1.58542
Afap1l2 (ENSMUSG00000025083)	6.4293e-08	1.61872	Ppp1r36 (ENSMUSG00000052221)	4.62424e-06	3.14852	Bmf (ENSMUSG00000040093)	1.63521e-106	1.53027	Dgki (ENSMUSG00000038665)	2.71912e-56	2.81952	Pdzk1ip1 (ENSMUSG00000028716)	0.00925474	1.57067	Snca (ENSMUSG00000025889)	6.85096e-08	7.03818	Thap12 (ENSMUSG00000030753)	5.51174e-31	2.37973	Rgs2 (ENSMUSG00000026360)	3.8914e-15	1.63703
Mgl2 (ENSMUSG00000040950)	6.52823e-08	1.54461	Prkcz (ENSMUSG00000029053)	4.84328e-06	2.46577	Man2b1 (ENSMUSG00000005142)	1.696e-106	1.64979	Tbc1d24 (ENSMUSG00000036473)	3.01945e-56	1.67744	Olfr965 (ENSMUSG00000095839)	0.00929425	2.61304	Ngly1 (ENSMUSG00000021785)	6.86212e-08	1.98073	Uqcr11 (ENSMUSG00000020163)	8.90942e-31	2.02954	Trim55 (ENSMUSG00000060913)	3.91358e-15	1.77214
Itga1 (ENSMUSG00000042284)	7.29725e-08	1.55389	Unc5c (ENSMUSG00000059921)	6.15575e-06	1.96709	Htra3 (ENSMUSG00000029096)	1.90978e-106	1.53199	Ddx49 (ENSMUSG00000057788)	4.03158e-56	1.60973	Vmn2r32 (ENSMUSG00000096743)	0.00930102	2.47956	Mpo (ENSMUSG00000009350)	7.20158e-08	6.82329	Cep85 (ENSMUSG00000037443)	9.6118e-31	2.65746	Irf8 (ENSMUSG00000041515)	4.40118e-15	1.61116
Arhgef10 (ENSMUSG00000071176)	7.92077e-08	1.50056	Zfpl1 (ENSMUSG00000024792)	7.47487e-06	1.52364	Tet3 (ENSMUSG00000034832)	1.95981e-106	1.53138	Insig2 (ENSMUSG00000003721)	4.9485e-56	1.8238	Serpina16 (ENSMUSG00000071179)	0.00933843	2.22829	Pnpla7 (ENSMUSG00000036833)	7.24934e-08	1.97035	Slco5a1 (ENSMUSG00000025938)	1.41562e-30	4.12096	Nova1 (ENSMUSG00000021047)	5.63868e-15	2.12818
H2-DMa (ENSMUSG00000037649)	8.37856e-08	1.53947	Adgrg6 (ENSMUSG00000039116)	7.72846e-06	1.78448	Elavl1 (ENSMUSG00000040028)	2.20346e-106	1.56254	Gmppb (ENSMUSG00000070284)	5.31957e-56	1.53306	Vmn1r77 (ENSMUSG00000095864)	0.00934955	2.36019	Akap7 (ENSMUSG00000039166)	7.50797e-08	1.74356	Nup210 (ENSMUSG00000030091)	2.01502e-30	3.39365	Ddo (ENSMUSG00000063428)	6.52718e-15	1.52023
Cdh19 (ENSMUSG00000047216)	9.06459e-08	1.89983	Edem3 (ENSMUSG00000043019)	8.9398e-06	1.54626	Xaf1 (ENSMUSG00000040483)	2.73917e-106	1.58656	Abhd17c (ENSMUSG00000038459)	6.23715e-56	1.73098	St8sia1 (ENSMUSG00000030283)	0.00937647	2.58444	Olfr378 (ENSMUSG00000055971)	7.65689e-08	8.15963	Endog (ENSMUSG00000015337)	2.03643e-30	2.85472	Lysmd2 (ENSMUSG00000032184)	7.1239e-15	1.50736
Plek (ENSMUSG00000020120)	9.08318e-08	1.80559	Aspg (ENSMUSG00000037686)	9.7556e-06	1.71336	Mmp11 (ENSMUSG00000000901)	5.33115e-106	1.71506	Fhod1 (ENSMUSG00000014778)	8.50857e-56	1.53018	2310079G19Rik (ENSMUSG00000045331)	0.00941875	2.35809	Polr2k (ENSMUSG00000045996)	7.91453e-08	1.6536	Mllt11 (ENSMUSG00000053192)	2.17484e-30	2.69895	Ccdc88c (ENSMUSG00000021182)	7.67489e-15	1.57706
Arhgap29 (ENSMUSG00000039831)	9.22425e-08	1.57479	Cryba2 (ENSMUSG00000006546)	1.02411e-05	2.66581	Tulp3 (ENSMUSG00000001521)	6.38423e-106	1.52845	Yaf2 (ENSMUSG00000022634)	8.74163e-56	1.54471	Gfi1 (ENSMUSG00000029275)	0.0094828	2.37823	Cep70 (ENSMUSG00000056267)	7.99885e-08	1.63941	Dynll2 (ENSMUSG00000020483)	2.44804e-30	1.89333	A930003A15Rik (ENSMUSG00000075330)	9.19271e-15	2.19812
Cxcl5 (ENSMUSG00000029371)	9.39052e-08	2.17591	Rnf39 (ENSMUSG00000036492)	1.05515e-05	2.38172	Rbm15b (ENSMUSG00000074102)	1.06062e-105	1.65264	Eva1a (ENSMUSG00000035104)	3.75169e-55	2.1051	Slc5a1 (ENSMUSG00000011034)	0.00961755	2.2581	Gemin5 (ENSMUSG00000037275)	8.00934e-08	1.51659	Ndufv2 (ENSMUSG00000024099)	3.11282e-30	2.33521	Clec4a1 (ENSMUSG00000049037)	9.86039e-15	1.74
Shisa5 (ENSMUSG00000025647)	9.59699e-08	1.54883	Enox1 (ENSMUSG00000022012)	1.16173e-05	1.83707	Tenm3 (ENSMUSG00000031561)	1.85359e-105	1.58608	Ptch1 (ENSMUSG00000021466)	5.69612e-55	1.67795	Gm4131 (ENSMUSG00000100486)	0.00962631	2.4743	Rad9a (ENSMUSG00000024824)	8.42266e-08	1.60329	Dennd4b (ENSMUSG00000042404)	3.84227e-30	2.62524	Pdhb (ENSMUSG00000021748)	1.22825e-14	1.56412
Clec1a (ENSMUSG00000033082)	9.83044e-08	2.17736	Klhl5 (ENSMUSG00000054920)	1.17012e-05	1.70125	Lims1 (ENSMUSG00000019920)	2.3005e-105	1.5013	Rap1gap (ENSMUSG00000041351)	7.27833e-55	1.74396	Vmn1r157 (ENSMUSG00000095619)	0.00969841	1.94633	Nmnat3 (ENSMUSG00000032456)	8.53108e-08	1.73356	Gpam (ENSMUSG00000024978)	3.87091e-30	2.41487	Gbp5 (ENSMUSG00000105504)	1.458e-14	2.32905
Grik3 (ENSMUSG00000001985)	9.94416e-08	2.80317	Wnt10b (ENSMUSG00000022996)	1.29802e-05	1.56699	Ergic1 (ENSMUSG00000001576)	2.85628e-105	1.53411	Hps1 (ENSMUSG00000025188)	1.2306e-54	1.61959	Slc35f4 (ENSMUSG00000021852)	0.00971596	2.11906	Pgm2l1 (ENSMUSG00000030729)	8.62161e-08	1.53175	Gstp2 (ENSMUSG00000038155)	4.44724e-30	3.09915	Fam78a (ENSMUSG00000050592)	1.89138e-14	1.79305
Spaca6 (ENSMUSG00000080316)	1.06249e-07	1.50714	Bmper (ENSMUSG00000031963)	1.965e-05	1.56447	Slc16a2 (ENSMUSG00000033965)	3.10792e-105	2.0627	Drd4 (ENSMUSG00000025496)	1.39873e-54	2.22136	Cox7b2 (ENSMUSG00000049387)	0.00983531	2.76284	Stxbp2 (ENSMUSG00000004626)	8.66378e-08	2.48281	Phb (ENSMUSG00000038845)	6.79018e-30	2.93258	Six2 (ENSMUSG00000024134)	1.97713e-14	1.54755
AW551984 (ENSMUSG00000038112)	1.14664e-07	1.7188	Msmo1 (ENSMUSG00000031604)	2.14144e-05	1.56703	Syne3 (ENSMUSG00000054150)	4.52588e-105	1.54168	Eef1akmt3 (ENSMUSG00000080115)	1.88927e-54	1.97398	Wdr64 (ENSMUSG00000026523)	0.00989004	2.58509	Prep (ENSMUSG00000019849)	8.98796e-08	1.96269	Asb18 (ENSMUSG00000067081)	7.3331e-30	5.45447	Ifit3 (ENSMUSG00000074896)	1.97944e-14	2.48697
Ccdc74a (ENSMUSG00000041617)	1.25874e-07	1.85814	Rarres1 (ENSMUSG00000049404)	2.2955e-05	2.23511	Bst2 (ENSMUSG00000046718)	4.72555e-105	1.97296	Meis3 (ENSMUSG00000041420)	3.98729e-54	1.68893	Olfr113 (ENSMUSG00000092292)	0.00989709	2.1329	Dhrs11 (ENSMUSG00000034449)	9.19672e-08	1.55083	2310022A10Rik (ENSMUSG00000049643)	1.78366e-29	2.20601	Ly6h (ENSMUSG00000022577)	1.99005e-14	2.64678
Msc (ENSMUSG00000025930)	1.25943e-07	1.85564	Lrrc75b (ENSMUSG00000046807)	2.39286e-05	1.56376	Gfra2 (ENSMUSG00000022103)	5.47464e-105	1.84809	Cp (ENSMUSG00000003617)	4.04844e-54	1.79795	Kcnj6 (ENSMUSG00000043301)	0.0100591	2.41014	Arpp21 (ENSMUSG00000032503)	1.05519e-07	1.54296	Gadd45g (ENSMUSG00000021453)	6.89196e-29	1.96859	Adra1d (ENSMUSG00000027335)	2.01187e-14	2.09099
Cyp4b1 (ENSMUSG00000028713)	1.28468e-07	1.9296	Bag2 (ENSMUSG00000042215)	2.6816e-05	1.64558	Tmem98 (ENSMUSG00000035413)	6.27689e-105	1.53691	Frmd4b (ENSMUSG00000030064)	4.47427e-54	1.53139	Sprr2e (ENSMUSG00000055030)	0.0101052	1.76815	Tmem230 (ENSMUSG00000027341)	1.09115e-07	1.73093	Hr (ENSMUSG00000022096)	9.9598e-29	2.29213	Sspn (ENSMUSG00000030255)	2.97832e-14	1.67259
Slfn1 (ENSMUSG00000078763)	1.34362e-07	1.91133	Gstcd (ENSMUSG00000028018)	2.78334e-05	1.52846	Mif (ENSMUSG00000033307)	6.5559e-105	1.6216	Bop1 (ENSMUSG00000022557)	4.98165e-54	1.54084	Vmn1r41 (ENSMUSG00000094586)	0.0102285	1.60624	Cbx2 (ENSMUSG00000025577)	1.1063e-07	1.59677	Best3 (ENSMUSG00000020169)	1.14522e-28	4.40647	Shisa2 (ENSMUSG00000044461)	3.42733e-14	1.62101
P2rx7 (ENSMUSG00000029468)	1.3478e-07	1.527	Gfap (ENSMUSG00000020932)	2.82011e-05	2.11644	Itm2a (ENSMUSG00000031239)	8.35559e-105	1.97873	Fap (ENSMUSG00000000392)	5.75698e-54	1.56184	9530003J23Rik (ENSMUSG00000020177)	0.010319	2.26514	Klhl40 (ENSMUSG00000074001)	1.26982e-07	1.76398	Trim55 (ENSMUSG00000060913)	2.88893e-28	4.82433	Dgkq (ENSMUSG00000004815)	3.71561e-14	1.52613
Pde3b (ENSMUSG00000030671)	1.35466e-07	1.53399	Gpld1 (ENSMUSG00000021340)	2.92809e-05	2.07566	Nkd1 (ENSMUSG00000031661)	1.34806e-104	1.74867	Csdc2 (ENSMUSG00000042109)	9.24582e-54	2.06884	Gsdmc4 (ENSMUSG00000055748)	0.0105176	2.12642	Asb16 (ENSMUSG00000034768)	1.3329e-07	1.60147	Ppargc1a (ENSMUSG00000029167)	3.35652e-28	4.28326	Ndufa6 (ENSMUSG00000022450)	4.19216e-14	1.71398
Pgap6 (ENSMUSG00000024180)	1.36749e-07	1.80548	Fam122b (ENSMUSG00000036022)	3.3686e-05	1.99128	Mcm2 (ENSMUSG00000002870)	1.45961e-104	1.53494	Ano1 (ENSMUSG00000031075)	1.27534e-53	1.99822	Cyp2ab1 (ENSMUSG00000022818)	0.0105297	2.29183	Lbx1 (ENSMUSG00000025216)	1.36555e-07	1.57693	Ppp2r3a (ENSMUSG00000043154)	3.43697e-28	2.88939	Tnfsf12 (ENSMUSG00000097328)	4.55643e-14	1.50141
Mfhas1 (ENSMUSG00000070056)	1.45623e-07	1.52455	Kirrel3 (ENSMUSG00000032036)	3.56164e-05	2.9206	Ltbp1 (ENSMUSG00000001870)	1.71548e-104	1.54491	Smad9 (ENSMUSG00000027796)	2.14158e-53	2.5536	Mtbp (ENSMUSG00000022369)	0.0105829	1.50586	Zscan12 (ENSMUSG00000036721)	1.38812e-07	1.79802	Plin5 (ENSMUSG00000011305)	3.91683e-28	5.11364	Asb18 (ENSMUSG00000067081)	5.27387e-14	1.76927
Itpr3 (ENSMUSG00000042644)	1.52846e-07	1.58304	Odf3l1 (ENSMUSG00000045620)	3.66592e-05	2.64796	Col16a1 (ENSMUSG00000040690)	2.69906e-104	2.03285	Birc5 (ENSMUSG00000017716)	2.14616e-53	1.65169	Cldn16 (ENSMUSG00000038148)	0.0105915	2.16766	Magt1 (ENSMUSG00000031232)	1.41078e-07	2.08814	Stat5b (ENSMUSG00000020919)	5.97684e-28	2.17074	Slc2a12 (ENSMUSG00000037490)	5.6535e-14	1.85921
Gem (ENSMUSG00000028214)	1.55899e-07	1.55851	Lss (ENSMUSG00000033105)	3.90076e-05	1.74495	Sdc2 (ENSMUSG00000022261)	3.00358e-104	1.6377	Rcan1 (ENSMUSG00000022951)	2.43445e-53	1.52219	Gm20741 (ENSMUSG00000116636)	0.0106265	2.11706	Utp18 (ENSMUSG00000054079)	1.58989e-07	1.88499	Gstm1 (ENSMUSG00000058135)	7.1603e-28	2.83491	Casz1 (ENSMUSG00000028977)	6.81664e-14	1.8306
Ctla2a (ENSMUSG00000044258)	1.81209e-07	1.67415	Per3 (ENSMUSG00000028957)	4.52917e-05	1.6364	Irf1 (ENSMUSG00000018899)	3.08566e-104	1.527	Myo19 (ENSMUSG00000020527)	4.64018e-53	1.81518	Bmp4 (ENSMUSG00000021835)	0.0106431	1.50165	Zfp961 (ENSMUSG00000052446)	1.6107e-07	1.52416	Amot (ENSMUSG00000041688)	7.37184e-28	2.95065	Thrsp (ENSMUSG00000035686)	7.0419e-14	2.03017
Trarg1 (ENSMUSG00000046275)	1.85078e-07	1.7968	Setd1b (ENSMUSG00000038384)	5.19461e-05	1.5363	Ripk3 (ENSMUSG00000022221)	3.1318e-104	1.74112	Entpd7 (ENSMUSG00000025192)	8.09011e-53	1.6231	Ptchd1 (ENSMUSG00000041552)	0.0106607	2.55819	Me2 (ENSMUSG00000024556)	1.67748e-07	1.74623	Rapsn (ENSMUSG00000002104)	1.02099e-27	4.23525	Irf5 (ENSMUSG00000029771)	7.35581e-14	1.55746
Adamts17 (ENSMUSG00000058145)	1.8581e-07	1.78642	Chil1 (ENSMUSG00000064246)	5.24402e-05	1.72273	Dpy19l1 (ENSMUSG00000043067)	5.618e-104	1.5874	Vps26b (ENSMUSG00000031988)	9.18255e-53	1.53392	Usp17le (ENSMUSG00000043073)	0.0106928	2.36472	Rfwd3 (ENSMUSG00000033596)	1.70209e-07	1.74145	Sel1l3 (ENSMUSG00000029189)	1.0225e-27	3.61229	Marchf1 (ENSMUSG00000036469)	1.0019e-13	1.7207
Hmga2 (ENSMUSG00000056758)	1.90126e-07	2.18727	Zfp526 (ENSMUSG00000046541)	5.55348e-05	1.72903	Vcan (ENSMUSG00000021614)	6.53938e-104	1.81837	Prdm15 (ENSMUSG00000014039)	4.80313e-52	1.80803	Apobr (ENSMUSG00000042759)	0.01087	1.52354	Hhip (ENSMUSG00000064325)	1.9552e-07	1.60759	Tnik (ENSMUSG00000027692)	1.04164e-27	2.97133	Eda2r (ENSMUSG00000034457)	1.02072e-13	2.39988
Epha3 (ENSMUSG00000052504)	1.91735e-07	1.68886	Insig1 (ENSMUSG00000045294)	6.33752e-05	1.92828	Nsf (ENSMUSG00000034187)	1.11856e-103	1.53829	Mad2l1 (ENSMUSG00000029910)	6.32304e-52	1.85647	Vmn1r53 (ENSMUSG00000057697)	0.0108855	2.0532	Rad51b (ENSMUSG00000059060)	2.04117e-07	1.50213	Epb41 (ENSMUSG00000028906)	1.32938e-27	2.07952	Fgf16 (ENSMUSG00000031230)	1.85059e-13	2.55375
Kdsr (ENSMUSG00000009905)	1.99763e-07	1.6109	Sqle (ENSMUSG00000022351)	6.95483e-05	1.70475	H3c3 (ENSMUSG00000069310)	1.75018e-103	1.95878	Pdzd2 (ENSMUSG00000022197)	8.95768e-52	1.69397	Onecut3 (ENSMUSG00000045518)	0.0109182	2.84359	Nit2 (ENSMUSG00000022751)	2.12058e-07	1.52959	Fndc5 (ENSMUSG00000001334)	2.83918e-27	3.51283	P2rx5 (ENSMUSG00000005950)	2.09207e-13	1.60751
Itgb8 (ENSMUSG00000025321)	2.09466e-07	1.79503	Vta1 (ENSMUSG00000019868)	7.57985e-05	1.56188	Fndc4 (ENSMUSG00000038552)	1.89451e-103	1.50718	Tspan18 (ENSMUSG00000027217)	4.26741e-51	1.60186	Fam205a1 (ENSMUSG00000078721)	0.0109732	2.60113	Omd (ENSMUSG00000048368)	2.52121e-07	1.62015	Prob1 (ENSMUSG00000073600)	3.06323e-27	3.72249	Oas2 (ENSMUSG00000032690)	2.47192e-13	1.83876
Ifi205 (ENSMUSG00000054203)	2.10776e-07	1.54646	Aire (ENSMUSG00000000731)	7.69434e-05	1.89005	Il4ra (ENSMUSG00000030748)	5.06561e-103	1.56069	Ppp1r37 (ENSMUSG00000051403)	8.41155e-51	1.51368	Olfr1402 (ENSMUSG00000051392)	0.0109844	2.67307	Lamtor5 (ENSMUSG00000087260)	2.57099e-07	2.01588	St3gal6 (ENSMUSG00000022747)	3.4562e-27	2.8973	Nr2f2 (ENSMUSG00000030551)	2.51334e-13	1.52602
Lhx6 (ENSMUSG00000026890)	2.38759e-07	1.71816	Gnb1l (ENSMUSG00000000884)	8.22225e-05	2.14495	Fndc3a (ENSMUSG00000033487)	9.65583e-103	1.5515	Kcne3 (ENSMUSG00000035165)	1.29171e-50	2.5028	Olfr376 (ENSMUSG00000063881)	0.0110362	2.46068	Btbd8 (ENSMUSG00000111375)	2.95252e-07	1.77934	Ndufb8 (ENSMUSG00000025204)	4.69115e-27	2.21802	Nudt2 (ENSMUSG00000028443)	2.8831e-13	1.77499
Fbxw17 (ENSMUSG00000037816)	2.40401e-07	1.65098	Cdkl5 (ENSMUSG00000031292)	8.29732e-05	2.44753	Tm7sf3 (ENSMUSG00000040234)	1.25723e-102	1.54975	Galnt6 (ENSMUSG00000037280)	2.5683e-50	2.16652	Tekt2 (ENSMUSG00000028845)	0.0110967	1.60259	Haus4 (ENSMUSG00000022177)	2.96613e-07	1.90451	Slc25a11 (ENSMUSG00000014606)	4.69945e-27	2.30374	Atxn7l2 (ENSMUSG00000048997)	3.05679e-13	1.63473
Bach2 (ENSMUSG00000040270)	2.63726e-07	2.07558	Pak3 (ENSMUSG00000031284)	0.000102318	1.6813	Wwp2 (ENSMUSG00000031930)	2.5266e-102	1.81744	Zfp469 (ENSMUSG00000043903)	3.9395e-50	1.6915	Cdh16 (ENSMUSG00000031881)	0.0111202	2.29647	Thap1 (ENSMUSG00000037214)	2.9923e-07	2.01281	Exd2 (ENSMUSG00000032705)	6.18443e-27	2.46914	Ccdc181 (ENSMUSG00000026578)	3.05882e-13	1.90547
Nfkbiz (ENSMUSG00000035356)	2.94827e-07	1.54494	Naa35 (ENSMUSG00000021555)	0.000107223	1.87402	Eno2 (ENSMUSG00000004267)	3.30152e-102	1.62257	Sh3bp1 (ENSMUSG00000022436)	4.81221e-50	1.67579	Olfr382 (ENSMUSG00000095312)	0.0112391	1.88828	Desi1 (ENSMUSG00000022472)	3.04762e-07	1.83221	Tpd52l1 (ENSMUSG00000000296)	8.15032e-27	3.58845	Ifih1 (ENSMUSG00000026896)	3.21748e-13	2.27155
Cpt1a (ENSMUSG00000024900)	2.96431e-07	1.50245	Isg20 (ENSMUSG00000039236)	0.000118261	1.6288	Rrbp1 (ENSMUSG00000027422)	3.61216e-102	1.61843	Srp19 (ENSMUSG00000014504)	8.66196e-50	1.55811	Tktl2 (ENSMUSG00000025519)	0.011273	2.45335	Gm1553 (ENSMUSG00000094186)	3.11296e-07	9.73184	Sdr39u1 (ENSMUSG00000022223)	9.62096e-27	2.82677	Tmem201 (ENSMUSG00000044700)	3.37828e-13	1.50739
Pla2g7 (ENSMUSG00000023913)	3.04223e-07	1.75239	Ddx18 (ENSMUSG00000001674)	0.000124637	1.58355	Fscn1 (ENSMUSG00000029581)	4.48261e-102	1.71518	Slc37a3 (ENSMUSG00000029924)	1.716e-49	1.72607	Tas2r120 (ENSMUSG00000059382)	0.011281	1.62988	Sox5 (ENSMUSG00000041540)	3.24134e-07	1.90601	Mlycd (ENSMUSG00000074064)	1.55416e-26	2.24604	Gem (ENSMUSG00000028214)	3.61624e-13	1.59357
Pcdh20 (ENSMUSG00000050505)	3.05415e-07	2.26075	Mycbp (ENSMUSG00000028647)	0.000133556	1.68515	Tagln (ENSMUSG00000032085)	7.04685e-102	1.5208	Tenm4 (ENSMUSG00000048078)	1.76367e-49	2.29077	St8sia3 (ENSMUSG00000056812)	0.0112902	2.25116	Mlst8 (ENSMUSG00000024142)	3.81423e-07	1.64997	Car4 (ENSMUSG00000000805)	1.74133e-26	4.28518	Cd83 (ENSMUSG00000015396)	4.51346e-13	2.32978
Casp4 (ENSMUSG00000033538)	3.29378e-07	1.56929	Hs3st6 (ENSMUSG00000039628)	0.000134648	3.81566	Fgfrl1 (ENSMUSG00000008090)	1.59319e-101	1.581	Dnajb14 (ENSMUSG00000074212)	3.19799e-49	1.63828	Sarnp (ENSMUSG00000078427)	0.0113303	2.27308	Ptpn3 (ENSMUSG00000038764)	4.03334e-07	2.25576	Dmd (ENSMUSG00000045103)	2.26353e-26	2.74621	Tmeff2 (ENSMUSG00000026109)	4.62178e-13	1.70797
Pgm2 (ENSMUSG00000029171)	3.57548e-07	1.51717	Car8 (ENSMUSG00000041261)	0.00014225	1.77099	Pawr (ENSMUSG00000035873)	2.24332e-101	1.52437	Tk1 (ENSMUSG00000025574)	5.08241e-49	1.60177	Taar3 (ENSMUSG00000069708)	0.0113386	2.35397	Msantd1 (ENSMUSG00000051246)	4.15687e-07	2.21831	Samm50 (ENSMUSG00000022437)	3.48993e-26	2.22228	Fcrls (ENSMUSG00000015852)	5.15224e-13	1.93235
Sult5a1 (ENSMUSG00000000739)	3.66515e-07	1.5817	Npas3 (ENSMUSG00000021010)	0.000148853	1.94833	Yeats2 (ENSMUSG00000041215)	2.71235e-101	1.52774	Tsc22d2 (ENSMUSG00000027806)	1.32817e-48	1.51071	Cfap97d2 (ENSMUSG00000090336)	0.0113667	2.7447	Fam216a (ENSMUSG00000029463)	4.18056e-07	1.71966	Tppp3 (ENSMUSG00000014846)	3.81999e-26	1.81931	Kcnn3 (ENSMUSG00000000794)	8.52314e-13	1.82072
Pcdhgb7 (ENSMUSG00000104063)	3.74907e-07	1.64395	Derl3 (ENSMUSG00000009092)	0.000149323	2.12409	Tgfb2 (ENSMUSG00000039239)	3.11277e-101	1.56232	Fam167b (ENSMUSG00000050493)	1.84579e-48	1.99083	Trbv30 (ENSMUSG00000076481)	0.0113867	2.76281	Mbip (ENSMUSG00000021028)	4.37847e-07	1.65951	Ndufab1 (ENSMUSG00000030869)	4.14876e-26	2.45892	Trim14 (ENSMUSG00000039853)	8.69692e-13	1.51785
Pla2g15 (ENSMUSG00000031903)	3.85795e-07	1.56455	Lpar4 (ENSMUSG00000049929)	0.000156778	2.00629	Emilin1 (ENSMUSG00000029163)	3.77099e-101	1.5427	Csf1 (ENSMUSG00000014599)	2.45641e-48	2.11118	Cracr2b (ENSMUSG00000048200)	0.0114032	1.51801	Fchsd1 (ENSMUSG00000038524)	4.49503e-07	2.28477	Pdzd7 (ENSMUSG00000074818)	4.45462e-26	3.98728	Fam124a (ENSMUSG00000035184)	8.86546e-13	1.83689
Il1b (ENSMUSG00000027398)	4.27714e-07	2.04963	Kctd4 (ENSMUSG00000046523)	0.000160579	2.08276	Rgs4 (ENSMUSG00000038530)	6.12434e-101	1.50079	Tmem176a (ENSMUSG00000023367)	3.43799e-48	1.50669	Zar1 (ENSMUSG00000063935)	0.0114122	2.00971	Nop14 (ENSMUSG00000036693)	4.50654e-07	5.10189	Rab10 (ENSMUSG00000020671)	4.78084e-26	2.11786	Podn (ENSMUSG00000028600)	9.96565e-13	1.59902
Stx1b (ENSMUSG00000030806)	4.31659e-07	1.72285	Gdf5 (ENSMUSG00000038259)	0.000176246	2.38171	Prrx1 (ENSMUSG00000026586)	6.47806e-101	1.53681	Zfp335 (ENSMUSG00000039834)	3.56502e-48	1.6372	Teddm1b (ENSMUSG00000043282)	0.0114281	2.5042	Ranbp2 (ENSMUSG00000003226)	4.51119e-07	1.51288	Egflam (ENSMUSG00000042961)	6.51549e-26	3.21777	Plce1 (ENSMUSG00000024998)	1.09387e-12	1.5897
Tmem88b (ENSMUSG00000073680)	4.40801e-07	2.38614	Spata25 (ENSMUSG00000017767)	0.000199392	2.14248	B2m (ENSMUSG00000060802)	7.81495e-101	1.79217	Hid1 (ENSMUSG00000034586)	4.13817e-48	2.0533	Olfr1396 (ENSMUSG00000047511)	0.0114515	2.37609	Cd79a (ENSMUSG00000003379)	4.61308e-07	5.33633	Pacsin3 (ENSMUSG00000027257)	6.75238e-26	3.64937	Tet2 (ENSMUSG00000040943)	1.15288e-12	1.58598
B4galt6 (ENSMUSG00000056124)	4.52888e-07	1.65745	Carmil1 (ENSMUSG00000021338)	0.000206911	1.5792	Pgm2 (ENSMUSG00000029171)	9.2479e-101	1.58447	Foxs1 (ENSMUSG00000074676)	8.63788e-48	1.71286	Olfr1009 (ENSMUSG00000043226)	0.0115146	2.24938	Pogk (ENSMUSG00000040596)	4.65966e-07	1.77162	F830016B08Rik (ENSMUSG00000090942)	7.51336e-26	2.85846	Tbc1d8 (ENSMUSG00000003134)	1.31982e-12	1.51039
Adam8 (ENSMUSG00000025473)	4.80562e-07	1.54486	Tcerg1 (ENSMUSG00000024498)	0.00022211	1.64327	Col11a1 (ENSMUSG00000027966)	1.30799e-100	1.68855	Rasl11a (ENSMUSG00000029641)	1.07124e-47	2.26132	Olfr937 (ENSMUSG00000094182)	0.0115302	1.62082	Bnip3l (ENSMUSG00000022051)	4.93155e-07	1.56567	5031439G07Rik (ENSMUSG00000036046)	7.90229e-26	1.99558	Prdm8 (ENSMUSG00000035456)	1.35963e-12	1.85743
Sbspon (ENSMUSG00000032719)	4.93185e-07	1.70035	Slc26a1 (ENSMUSG00000046959)	0.000230782	1.83455	Dzip1l (ENSMUSG00000037784)	1.35568e-100	1.71717	Rapgef3 (ENSMUSG00000022469)	2.3569e-47	1.57884	Serpina1f (ENSMUSG00000021081)	0.0115608	2.16983	Arrdc2 (ENSMUSG00000002910)	5.00126e-07	2.13308	Ndufa10 (ENSMUSG00000026260)	9.92442e-26	2.3105	Tst (ENSMUSG00000044986)	2.07459e-12	1.6794
Elfn1 (ENSMUSG00000048988)	5.01535e-07	2.14631	Tnfsf9 (ENSMUSG00000035678)	0.00024307	1.71535	Adamtsl1 (ENSMUSG00000066113)	1.7192e-100	1.91549	Nsf (ENSMUSG00000034187)	2.48059e-47	1.57921	Svs5 (ENSMUSG00000017004)	0.0115674	2.33557	Dusp13 (ENSMUSG00000021768)	5.09181e-07	1.61833	S100a1 (ENSMUSG00000044080)	1.25463e-25	2.02539	Slc9a9 (ENSMUSG00000031129)	2.13158e-12	1.67636
Rasgef1c (ENSMUSG00000020374)	5.03626e-07	1.95761	Syap1 (ENSMUSG00000031357)	0.000272109	1.61115	Ifi27l2a (ENSMUSG00000079017)	1.75458e-100	1.95868	Id2 (ENSMUSG00000020644)	4.76695e-47	1.83872	1700024G13Rik (ENSMUSG00000072473)	0.0116278	2.27198	Ston2 (ENSMUSG00000020961)	5.30345e-07	2.23528	Wfdc1 (ENSMUSG00000023336)	1.56706e-25	2.31849	Rasl10a (ENSMUSG00000034209)	5.04104e-12	2.22711
Plbd1 (ENSMUSG00000030214)	5.12833e-07	1.68178	Flvcr2 (ENSMUSG00000034258)	0.000278905	1.88618	Gpc6 (ENSMUSG00000058571)	2.35182e-100	1.66415	Srprb (ENSMUSG00000032553)	1.22318e-46	1.5229	Gulo (ENSMUSG00000034450)	0.0116972	2.17523	Zfp784 (ENSMUSG00000043290)	5.50375e-07	1.79612	Rtn4 (ENSMUSG00000020458)	2.54512e-25	2.51388	Sema4a (ENSMUSG00000028064)	5.06325e-12	1.80314
Rab36 (ENSMUSG00000020175)	5.30763e-07	1.6153	Fam71f2 (ENSMUSG00000079652)	0.00028986	1.69311	Lrrc32 (ENSMUSG00000090958)	2.91283e-100	1.68778	Pop4 (ENSMUSG00000030423)	1.97209e-46	1.53114	Hormad2 (ENSMUSG00000020419)	0.0117044	2.69109	Pklr (ENSMUSG00000041237)	5.53212e-07	6.87223	Crhr2 (ENSMUSG00000003476)	5.15306e-25	3.74678	Sh2d6 (ENSMUSG00000052631)	5.14367e-12	1.70531
Arhgap1 (ENSMUSG00000027247)	5.418e-07	1.50951	Ctsw (ENSMUSG00000024910)	0.000302137	2.74477	Shfl (ENSMUSG00000038884)	4.73278e-100	1.51635	Clcn7 (ENSMUSG00000036636)	2.40986e-46	1.89527	Gm13420 (ENSMUSG00000079497)	0.0117403	2.31127	Fam181b (ENSMUSG00000051515)	5.72161e-07	1.58059	Pcnt (ENSMUSG00000001151)	5.20481e-25	2.19446	Lmbr1 (ENSMUSG00000010721)	5.2185e-12	1.69396
Flt3l (ENSMUSG00000110206)	5.99939e-07	1.80488	Zfp24 (ENSMUSG00000051469)	0.000313954	1.83415	Nfkbiz (ENSMUSG00000035356)	8.92681e-100	1.76489	Ostc (ENSMUSG00000041084)	3.05667e-46	1.56618	Ftmt (ENSMUSG00000024510)	0.0117849	2.3664	Fsd1l (ENSMUSG00000054752)	5.78868e-07	2.44922	Pla2g12a (ENSMUSG00000027999)	5.61687e-25	2.34722	Ptafr (ENSMUSG00000056529)	5.28796e-12	1.75531
Ptger3 (ENSMUSG00000040016)	6.09426e-07	2.29334	Dync1i1 (ENSMUSG00000029757)	0.00032556	1.99953	Med30 (ENSMUSG00000038622)	1.20994e-99	1.55163	Ptprd (ENSMUSG00000028399)	3.46644e-46	1.60552	5730522E02Rik (ENSMUSG00000032985)	0.0119389	2.11637	Strada (ENSMUSG00000069631)	5.91488e-07	1.50086	Trip10 (ENSMUSG00000019487)	7.37998e-25	2.01587	Muc3a (ENSMUSG00000094840)	5.46095e-12	2.27919
Fbxw9 (ENSMUSG00000008167)	6.5099e-07	1.59595	Smpdl3b (ENSMUSG00000028885)	0.000348524	1.56512	Acvrl1 (ENSMUSG00000000530)	2.46317e-99	1.53828	Tcf7l2 (ENSMUSG00000024985)	5.56357e-46	1.63078	H2bc9 (ENSMUSG00000114456)	0.01205	2.29799	Gpn1 (ENSMUSG00000064037)	6.07353e-07	1.54569	Sdhc (ENSMUSG00000058076)	7.65123e-25	2.21744	Gm12216 (ENSMUSG00000081769)	5.56337e-12	1.60178
Plscr4 (ENSMUSG00000032377)	6.58103e-07	1.58903	Ptger1 (ENSMUSG00000019464)	0.000368288	2.0304	Rasl11b (ENSMUSG00000049907)	4.04624e-99	1.99685	Carmil1 (ENSMUSG00000021338)	7.79272e-46	1.95459	Obox8 (ENSMUSG00000099216)	0.0121012	2.31447	Xpo7 (ENSMUSG00000022100)	6.11671e-07	1.87505	Ankrd2 (ENSMUSG00000025172)	7.78446e-25	3.5814	D430019H16Rik (ENSMUSG00000094910)	6.3175e-12	1.94892
S1pr2 (ENSMUSG00000043895)	6.83e-07	1.70855	Baiap2l1 (ENSMUSG00000038859)	0.000424112	2.02126	Scx (ENSMUSG00000034161)	4.10684e-99	1.6317	Angpt4 (ENSMUSG00000027460)	1.17817e-45	2.1922	Olfr735 (ENSMUSG00000046210)	0.0121066	2.3704	Rab15 (ENSMUSG00000021062)	6.16714e-07	1.52178	Svip (ENSMUSG00000074093)	9.64704e-25	2.7437	Gm4841 (ENSMUSG00000068606)	7.03531e-12	1.82299
Il21r (ENSMUSG00000030745)	6.96228e-07	1.78561	Slc2a10 (ENSMUSG00000027661)	0.000448351	1.81698	Tuba1a (ENSMUSG00000072235)	4.22327e-99	1.53811	Ythdf2 (ENSMUSG00000040025)	3.85594e-45	1.58202	Olfr462 (ENSMUSG00000093839)	0.0121382	1.91843	Donson (ENSMUSG00000022960)	6.35079e-07	1.62631	Atp5j (ENSMUSG00000022890)	1.84788e-24	1.87803	Ebf2 (ENSMUSG00000022053)	7.19682e-12	1.66155
Mmp12 (ENSMUSG00000049723)	6.97017e-07	1.76744	Tmem74bos (ENSMUSG00000087035)	0.000510041	2.00084	Gmds (ENSMUSG00000038372)	4.64841e-99	1.67646	Dkk1 (ENSMUSG00000024868)	6.0924e-45	4.01825	Dmbt1 (ENSMUSG00000047517)	0.0121751	2.27255	Ampd3 (ENSMUSG00000005686)	6.46651e-07	1.51513	Mamstr (ENSMUSG00000042918)	1.9222e-24	2.00475	Arhgap6 (ENSMUSG00000031355)	7.94837e-12	1.86415
Aqp5 (ENSMUSG00000044217)	6.99399e-07	1.94938	Eif2s3x (ENSMUSG00000035150)	0.000519313	1.61723	Ppib (ENSMUSG00000032383)	8.22553e-99	1.66261	Snrpg (ENSMUSG00000057278)	6.16094e-45	1.50661	Cyct (ENSMUSG00000056436)	0.0122407	1.82128	Zfp788 (ENSMUSG00000074165)	6.56534e-07	1.7013	Fbxo31 (ENSMUSG00000052934)	1.95257e-24	2.43811	Wipf3 (ENSMUSG00000086040)	9.74618e-12	2.43246
Tnfrsf25 (ENSMUSG00000024793)	7.24619e-07	1.70131	Mmp21 (ENSMUSG00000030981)	0.000595177	2.94617	Lrg1 (ENSMUSG00000037095)	8.30916e-99	1.67715	Mmp16 (ENSMUSG00000028226)	9.71571e-45	2.42539	Olfr389 (ENSMUSG00000070383)	0.0122849	2.59233	Npr3 (ENSMUSG00000022206)	7.52149e-07	1.63597	Psmb7 (ENSMUSG00000026750)	2.29921e-24	2.2127	Ptgir (ENSMUSG00000043017)	1.01846e-11	2.14058
Ccl5 (ENSMUSG00000035042)	7.54012e-07	1.9862	Mthfd2 (ENSMUSG00000005667)	0.000606235	1.52116	Ccdc80 (ENSMUSG00000022665)	9.24305e-99	1.53821	Cblb (ENSMUSG00000022637)	1.08729e-44	1.68323	Ifnz (ENSMUSG00000096854)	0.0123132	2.56969	Gzf1 (ENSMUSG00000027439)	7.8555e-07	1.70389	Klhl30 (ENSMUSG00000026308)	3.91422e-24	2.57898	Dennd2c (ENSMUSG00000007379)	1.14567e-11	1.79392
Iah1 (ENSMUSG00000062054)	7.9681e-07	1.50073	Tmem151a (ENSMUSG00000061451)	0.000648365	1.93193	Tubb2b (ENSMUSG00000045136)	1.12032e-98	1.6254	Gse1 (ENSMUSG00000031822)	1.29255e-44	1.63222	Slco1a4 (ENSMUSG00000030237)	0.0124166	2.61126	Ptpn22 (ENSMUSG00000027843)	8.26286e-07	1.96123	Ehbp1l1 (ENSMUSG00000024937)	4.98408e-24	1.68791	Duox1 (ENSMUSG00000033268)	1.17014e-11	2.06745
Ggta1 (ENSMUSG00000035778)	8.31958e-07	1.99797	Zdhhc9 (ENSMUSG00000036985)	0.000653213	1.52969	Runx3 (ENSMUSG00000070691)	2.30064e-98	1.50544	Ctbp2 (ENSMUSG00000030970)	2.64621e-44	1.58322	Klhl34 (ENSMUSG00000047485)	0.012466	2.39988	Phlpp2 (ENSMUSG00000031732)	8.53084e-07	1.74218	Slc25a20 (ENSMUSG00000032602)	5.47762e-24	2.36187	Irgm1 (ENSMUSG00000046879)	1.20858e-11	1.75123
Pappa2 (ENSMUSG00000073530)	8.48878e-07	2.1763	Rhd (ENSMUSG00000028825)	0.000698634	2.04108	Cfb (ENSMUSG00000090231)	2.36459e-98	1.87039	Ankrd50 (ENSMUSG00000044864)	3.05182e-44	1.51547	Vmn2r30 (ENSMUSG00000070847)	0.0125544	2.39079	Zfp398 (ENSMUSG00000062519)	8.54949e-07	3.24305	Angptl7 (ENSMUSG00000028989)	6.74018e-24	2.01543	Cxcl10 (ENSMUSG00000034855)	1.23245e-11	2.19535
Hmgcs2 (ENSMUSG00000027875)	8.52154e-07	1.8888	Fosl1 (ENSMUSG00000024912)	0.000728305	1.59084	Oasl2 (ENSMUSG00000029561)	2.63709e-98	1.67909	Nlrc5 (ENSMUSG00000074151)	3.11816e-44	1.79233	Olfr569 (ENSMUSG00000062142)	0.012576	1.94481	Dnajc27 (ENSMUSG00000020657)	8.86721e-07	1.51717	Fmc1 (ENSMUSG00000019689)	8.59525e-24	2.45489	Erbb3 (ENSMUSG00000018166)	1.31574e-11	1.68042
Myo7a (ENSMUSG00000030761)	8.80711e-07	1.53094	Timm10b (ENSMUSG00000089847)	0.000775865	1.58235	Mxra8 (ENSMUSG00000029070)	5.81176e-98	1.57088	Efnb1 (ENSMUSG00000031217)	3.49213e-44	1.50013	Pate2 (ENSMUSG00000074452)	0.012615	2.52645	Txlnb (ENSMUSG00000039891)	9.23917e-07	1.5631	Plaat1 (ENSMUSG00000022525)	4.43076e-23	2.84096	Tmem260 (ENSMUSG00000036339)	1.74116e-11	1.57971
Isyna1 (ENSMUSG00000019139)	8.84894e-07	1.62477	Trpm8 (ENSMUSG00000036251)	0.000790648	1.81103	Tceal8 (ENSMUSG00000051579)	7.96717e-98	1.50433	Kcnn4 (ENSMUSG00000054342)	9.59504e-44	1.63212	Olfr609 (ENSMUSG00000046396)	0.0126304	2.20932	Phf6 (ENSMUSG00000025626)	9.2529e-07	1.69684	Aqp4 (ENSMUSG00000024411)	4.65487e-23	4.13576	Adora2b (ENSMUSG00000018500)	1.83543e-11	2.01042
Wfdc21 (ENSMUSG00000051748)	9.34364e-07	1.54217	Esm1 (ENSMUSG00000042379)	0.000835619	1.72891	Ifitm10 (ENSMUSG00000045777)	8.98006e-98	1.75592	Slc30a1 (ENSMUSG00000037434)	1.18599e-43	1.51334	Olfr894 (ENSMUSG00000070311)	0.0126387	1.81492	Dpf3 (ENSMUSG00000021221)	9.60967e-07	1.96004	Apoo (ENSMUSG00000079508)	5.43179e-23	4.31332	Ssc5d (ENSMUSG00000035279)	1.92325e-11	1.5699
Gpc6 (ENSMUSG00000058571)	1.02796e-06	1.62566	Traj23 (ENSMUSG00000076906)	0.000866083	2.1373	C1qb (ENSMUSG00000036905)	9.68708e-98	1.6667	Ackr4 (ENSMUSG00000079355)	1.739e-43	2.14645	Olfr159 (ENSMUSG00000044801)	0.0126842	2.40574	Acvr1b (ENSMUSG00000000532)	9.65279e-07	1.67423	Dok7 (ENSMUSG00000044716)	5.50162e-23	3.96767	Limch1 (ENSMUSG00000037736)	2.29971e-11	1.76169
Kcnk3 (ENSMUSG00000049265)	1.03901e-06	1.64998	Peg10 (ENSMUSG00000092035)	0.000903801	1.56767	Col18a1 (ENSMUSG00000001435)	1.04436e-97	1.55215	Ppfia2 (ENSMUSG00000053825)	1.96532e-43	2.69116	Prl3d3 (ENSMUSG00000062201)	0.0126916	1.94883	Dnm1l (ENSMUSG00000022789)	1.0735e-06	1.61894	Dyrk1b (ENSMUSG00000002409)	7.2602e-23	2.09771	Plekha6 (ENSMUSG00000041757)	2.346e-11	1.90071
P2rx1 (ENSMUSG00000020787)	1.08461e-06	1.92403	Ddx25 (ENSMUSG00000032101)	0.000925837	2.52733	Gas6 (ENSMUSG00000031451)	1.28999e-97	1.83689	Ranbp3l (ENSMUSG00000048424)	1.96639e-43	3.71735	Prss39 (ENSMUSG00000026125)	0.0127279	2.47628	Lpxn (ENSMUSG00000024696)	1.11715e-06	1.72601	Extl1 (ENSMUSG00000028838)	8.73079e-23	2.69074	Hoxd9 (ENSMUSG00000043342)	2.41907e-11	1.61557
Adamts4 (ENSMUSG00000006403)	1.17216e-06	1.50107	Iqgap3 (ENSMUSG00000028068)	0.000930038	1.62385	Mfap3 (ENSMUSG00000020522)	1.37618e-97	1.58196	Lcp2 (ENSMUSG00000002699)	3.65058e-43	1.56773	Slc17a6 (ENSMUSG00000030500)	0.0127439	2.48008	Chac1 (ENSMUSG00000027313)	1.11889e-06	1.5369	Epm2a (ENSMUSG00000055493)	1.37196e-22	3.13393	Lipe (ENSMUSG00000003123)	2.62065e-11	1.51668
Ccdc102a (ENSMUSG00000063605)	1.1755e-06	1.6313	Smarca1 (ENSMUSG00000031099)	0.000930572	1.69264	Frmd4a (ENSMUSG00000026657)	1.41384e-97	1.52568	Sorbs2 (ENSMUSG00000031626)	3.87513e-43	1.74534	Slc13a2 (ENSMUSG00000001095)	0.0127445	2.29188	Tent5c (ENSMUSG00000044468)	1.16113e-06	2.00965	Eci1 (ENSMUSG00000024132)	2.26938e-22	2.25096	Tap1 (ENSMUSG00000037321)	2.7171e-11	1.62697
Aldh3b1 (ENSMUSG00000024885)	1.26738e-06	1.62832	Slc27a6 (ENSMUSG00000024600)	0.00109841	1.60116	Rlim (ENSMUSG00000056537)	5.33458e-97	1.50172	Knstrn (ENSMUSG00000027331)	6.29264e-43	1.558	Dennd3 (ENSMUSG00000036661)	0.0127901	1.61033	Cdca3 (ENSMUSG00000023505)	1.18228e-06	2.37674	Ndufa1 (ENSMUSG00000016427)	2.48241e-22	2.03337	Gadl1 (ENSMUSG00000056880)	2.89544e-11	2.42046
Nkain4 (ENSMUSG00000027574)	1.34972e-06	2.39265	Gapdhs (ENSMUSG00000061099)	0.00110849	2.16032	Crip1 (ENSMUSG00000006360)	5.73803e-97	1.75224	Gale (ENSMUSG00000028671)	7.85816e-43	1.58933	Kcne1 (ENSMUSG00000039639)	0.0128947	2.12128	Zfp654 (ENSMUSG00000047141)	1.18771e-06	1.50165	Esrrg (ENSMUSG00000026610)	3.28447e-22	4.88481	H2-DMb2 (ENSMUSG00000037548)	3.06892e-11	1.58416
Pdcd1 (ENSMUSG00000026285)	1.44696e-06	2.63897	Cacna2d4 (ENSMUSG00000041460)	0.00114027	1.99456	Arhgef28 (ENSMUSG00000021662)	5.93652e-97	1.61415	Aagab (ENSMUSG00000037257)	2.25036e-42	1.58394	Taar2 (ENSMUSG00000059763)	0.0129023	2.51963	Zfp706 (ENSMUSG00000062397)	1.24904e-06	2.36929	Fem1a (ENSMUSG00000043683)	3.6926e-22	2.54797	Eya4 (ENSMUSG00000010461)	3.51692e-11	1.62642
Hhex (ENSMUSG00000024986)	1.49353e-06	1.73035	Tmem40 (ENSMUSG00000059900)	0.00114726	2.38512	Gpsm2 (ENSMUSG00000027883)	7.47785e-97	1.54388	Nfatc1 (ENSMUSG00000033016)	4.31342e-42	1.7741	A26c2 (ENSMUSG00000109344)	0.012928	2.71385	Churc1 (ENSMUSG00000090258)	1.28335e-06	2.14106	Ptp4a2 (ENSMUSG00000028788)	3.93575e-22	2.20821	Hoxd4 (ENSMUSG00000101174)	3.75849e-11	1.57751
Ephb3 (ENSMUSG00000005958)	1.55566e-06	1.5615	Gmcl1 (ENSMUSG00000001157)	0.00121141	1.51715	Dse (ENSMUSG00000039497)	1.31075e-96	1.59564	Lpin2 (ENSMUSG00000024052)	4.49244e-42	1.58978	Guca2b (ENSMUSG00000032978)	0.0129628	2.31326	Efna4 (ENSMUSG00000028040)	1.30056e-06	1.67513	Pstpip2 (ENSMUSG00000025429)	5.21025e-22	2.31627	Pthlh (ENSMUSG00000048776)	3.87228e-11	1.84989
Clec10a (ENSMUSG00000000318)	1.55972e-06	1.54192	Tlcd3a (ENSMUSG00000069808)	0.00121939	1.61694	Morf4l2 (ENSMUSG00000031422)	1.33005e-96	1.61865	Tmem120a (ENSMUSG00000039886)	5.55991e-42	1.75065	Ccdc96 (ENSMUSG00000050677)	0.0129807	2.26035	Lmod3 (ENSMUSG00000044086)	1.33757e-06	1.5301	Dnase1l1 (ENSMUSG00000019088)	5.92072e-22	2.42442	Smim8 (ENSMUSG00000028295)	4.17921e-11	1.7048
Sox12 (ENSMUSG00000051817)	1.58333e-06	1.53417	Inhba (ENSMUSG00000041324)	0.00124704	1.75431	Scube2 (ENSMUSG00000007279)	1.49451e-96	2.28259	Surf6 (ENSMUSG00000036160)	6.16302e-42	1.51413	Slc13a1 (ENSMUSG00000029700)	0.01299	2.27079	Phldb3 (ENSMUSG00000074277)	1.40168e-06	1.72665	Ccdc91 (ENSMUSG00000030301)	6.4624e-22	2.21137	Ermard (ENSMUSG00000036552)	5.09054e-11	1.73986
Klf5 (ENSMUSG00000005148)	1.59793e-06	1.58851	Mok (ENSMUSG00000056458)	0.00144966	1.85957	Pygb (ENSMUSG00000033059)	1.86517e-96	1.86225	Pcsk7 (ENSMUSG00000035382)	7.42531e-42	1.50152	Asprv1 (ENSMUSG00000033508)	0.012995	2.64681	Naaladl2 (ENSMUSG00000102758)	1.44788e-06	4.02978	Ktn1 (ENSMUSG00000021843)	6.78791e-22	1.87857	Ccdc69 (ENSMUSG00000049588)	7.64773e-11	1.95013
Itgax (ENSMUSG00000030789)	1.64476e-06	2.30133	Espn (ENSMUSG00000028943)	0.00158407	1.62242	Pycr1 (ENSMUSG00000025140)	2.02107e-96	1.59989	Robo1 (ENSMUSG00000022883)	8.84016e-42	1.57836	Klrb1 (ENSMUSG00000079299)	0.013026	1.9514	Aqp9 (ENSMUSG00000032204)	1.45796e-06	7.07159	Hook1 (ENSMUSG00000028572)	1.42483e-21	3.75182	Radil (ENSMUSG00000029576)	7.71683e-11	1.59707
Plk3 (ENSMUSG00000028680)	1.69097e-06	1.54352	Plekhh2 (ENSMUSG00000040852)	0.00159101	1.5138	Fbxl19 (ENSMUSG00000030811)	2.31046e-96	1.76059	Gmcl1 (ENSMUSG00000001157)	1.15724e-41	1.63311	Tmco5b (ENSMUSG00000041255)	0.0130697	2.15247	Cracdl (ENSMUSG00000026090)	1.50591e-06	2.0117	Carnmt1 (ENSMUSG00000024726)	1.67233e-21	3.62817	Glt8d2 (ENSMUSG00000020251)	8.02783e-11	1.87602
Ccl12 (ENSMUSG00000035352)	1.83511e-06	1.86737	Plxna1 (ENSMUSG00000030084)	0.00159693	1.51212	Angptl4 (ENSMUSG00000002289)	3.82563e-96	1.89395	Tfcp2 (ENSMUSG00000009733)	1.40207e-41	1.54509	Ly6g6e (ENSMUSG00000013766)	0.0130769	2.30636	Etfrf1 (ENSMUSG00000040370)	1.51388e-06	1.96517	Casz1 (ENSMUSG00000028977)	4.3958e-21	3.43686	Ophn1 (ENSMUSG00000031214)	8.48367e-11	1.82816
Col20a1 (ENSMUSG00000016356)	1.84441e-06	1.88049	Lyrm2 (ENSMUSG00000045854)	0.00163423	1.84232	Prss23 (ENSMUSG00000039405)	5.98054e-96	1.51002	Lpcat1 (ENSMUSG00000021608)	1.40948e-41	1.52622	Vstm2l (ENSMUSG00000037843)	0.0130842	2.4225	Tbc1d8 (ENSMUSG00000003134)	1.55106e-06	1.57996	Tbx15 (ENSMUSG00000027868)	4.64685e-21	1.87759	Vamp1 (ENSMUSG00000030337)	8.88622e-11	1.61045
Cyp20a1 (ENSMUSG00000049439)	1.8663e-06	1.5109	Hnf4a (ENSMUSG00000017950)	0.00165819	2.07235	Gfpt2 (ENSMUSG00000020363)	8.12125e-96	2.27969	Pgbd5 (ENSMUSG00000050751)	1.58031e-41	2.69757	Dntt (ENSMUSG00000025014)	0.0131636	1.91354	Slc25a26 (ENSMUSG00000045100)	1.58338e-06	1.73098	Ppm1j (ENSMUSG00000002228)	5.71491e-21	2.85117	Islr2 (ENSMUSG00000051243)	9.25228e-11	2.32634
H2-Q6 (ENSMUSG00000073409)	1.95445e-06	1.74587	Kcng2 (ENSMUSG00000059852)	0.00170707	1.81241	Coq8b (ENSMUSG00000003762)	9.07908e-96	1.71381	Ica1 (ENSMUSG00000062995)	3.19441e-41	1.91937	Olfr290 (ENSMUSG00000070459)	0.013176	1.96273	Pcyox1l (ENSMUSG00000024579)	1.6202e-06	1.53355	Dnaja4 (ENSMUSG00000032285)	7.32449e-21	2.05605	Slco5a1 (ENSMUSG00000025938)	9.95586e-11	1.57941
Gpr34 (ENSMUSG00000040229)	2.0209e-06	1.82585	Plcxd1 (ENSMUSG00000064247)	0.0017385	1.67945	Elovl1 (ENSMUSG00000006390)	9.74521e-96	1.5001	Gpr183 (ENSMUSG00000051212)	4.04677e-41	1.79438	Slc19a3 (ENSMUSG00000038496)	0.0132271	2.02575	Cd19 (ENSMUSG00000030724)	1.66228e-06	5.15887	Ip6k3 (ENSMUSG00000024210)	7.96731e-21	3.11258	Msc (ENSMUSG00000025930)	1.15246e-10	1.54808
Cmklr1 (ENSMUSG00000042190)	2.03478e-06	1.64105	Unc13a (ENSMUSG00000034799)	0.00175048	1.70127	Armcx2 (ENSMUSG00000033436)	1.36455e-95	1.72467	Lgr6 (ENSMUSG00000042793)	4.31893e-41	2.02857	Olfr649 (ENSMUSG00000044899)	0.0132931	1.90926	Yes1 (ENSMUSG00000014932)	1.73127e-06	2.05523	Pknox2 (ENSMUSG00000035934)	1.43225e-20	2.68273	Themis2 (ENSMUSG00000037731)	1.37511e-10	1.54161
Pign (ENSMUSG00000056536)	2.03923e-06	1.67019	Zfp457 (ENSMUSG00000055341)	0.00176276	1.94168	Cxcl16 (ENSMUSG00000018920)	1.62451e-95	1.94645	Trpc6 (ENSMUSG00000031997)	6.04726e-41	2.58172	Spopfm1 (ENSMUSG00000089696)	0.0133021	1.7201	Olfr606 (ENSMUSG00000073949)	1.8026e-06	7.14609	Asph (ENSMUSG00000028207)	1.85979e-20	1.77582	Msln (ENSMUSG00000063011)	1.78712e-10	2.33549
F10 (ENSMUSG00000031444)	2.07087e-06	2.04389	Mip (ENSMUSG00000025389)	0.00178985	2.31283	Samd5 (ENSMUSG00000060487)	1.65011e-95	2.09696	Ralgps2 (ENSMUSG00000026594)	6.27818e-41	2.29162	A630001G21Rik (ENSMUSG00000052760)	0.0133125	1.5196	Car2 (ENSMUSG00000027562)	1.84747e-06	5.65075	Chpt1 (ENSMUSG00000060002)	2.22154e-20	2.4659	Tefm (ENSMUSG00000046909)	1.8975e-10	1.69182
Stx3 (ENSMUSG00000041488)	2.17755e-06	1.57676	Plekhd1 (ENSMUSG00000066438)	0.00182529	2.28633	Map6 (ENSMUSG00000055407)	1.81217e-95	1.55894	Shtn1 (ENSMUSG00000041362)	1.07114e-40	1.78603	Dusp6 (ENSMUSG00000019960)	0.0134009	1.51623	Pter (ENSMUSG00000026730)	1.87725e-06	1.78391	Cers1 (ENSMUSG00000087408)	2.60545e-20	2.80024	Sirt3 (ENSMUSG00000025486)	2.12153e-10	1.53918
Tm7sf3 (ENSMUSG00000040234)	2.19563e-06	1.54897	Ccn6 (ENSMUSG00000062074)	0.00187114	2.15413	Trp53i13 (ENSMUSG00000044328)	4.16707e-95	1.50397	Syt6 (ENSMUSG00000027849)	1.11163e-40	2.60156	2310034C09Rik (ENSMUSG00000068078)	0.0134171	2.17683	Prxl2c (ENSMUSG00000021482)	1.89967e-06	1.80882	Tmc7 (ENSMUSG00000042246)	3.55818e-20	3.61435	Zbp1 (ENSMUSG00000027514)	2.56314e-10	1.5333
Tek (ENSMUSG00000006386)	2.20025e-06	1.56112	Gjb5 (ENSMUSG00000042357)	0.00190574	1.66031	Akr1a1 (ENSMUSG00000028692)	5.27195e-95	1.52583	Aldh1l2 (ENSMUSG00000020256)	1.14317e-40	2.06692	Orm3 (ENSMUSG00000028359)	0.013418	1.86071	Nmrk1 (ENSMUSG00000037847)	1.9116e-06	1.57454	Krba1 (ENSMUSG00000042810)	5.93365e-20	2.18647	Trib1 (ENSMUSG00000032501)	2.93541e-10	1.69928
Cxcl9 (ENSMUSG00000029417)	2.25946e-06	1.89588	Bmp6 (ENSMUSG00000039004)	0.00194623	1.65791	Ephb4 (ENSMUSG00000029710)	6.08804e-95	1.58633	Slc39a11 (ENSMUSG00000041654)	1.19053e-40	1.61636	1700016D06Rik (ENSMUSG00000031509)	0.0134284	2.24889	Rad51 (ENSMUSG00000027323)	2.0039e-06	1.58451	Sbk2 (ENSMUSG00000030433)	7.77056e-20	2.58192	Il10ra (ENSMUSG00000032089)	3.16351e-10	2.04938
Kctd11 (ENSMUSG00000046731)	2.28483e-06	1.74791	Ikbkg (ENSMUSG00000004221)	0.00211654	2.37021	Igf2 (ENSMUSG00000048583)	9.54767e-95	1.60084	Tiam2 (ENSMUSG00000023800)	1.5673e-40	1.59884	Olfr3 (ENSMUSG00000075384)	0.0134364	2.53789	Clasp2 (ENSMUSG00000033392)	2.04973e-06	1.70637	Mettl21c (ENSMUSG00000047343)	7.81832e-20	3.65965	Klhl13 (ENSMUSG00000036782)	3.36301e-10	1.52151
Syt17 (ENSMUSG00000058420)	2.28767e-06	2.10408	Rfx8 (ENSMUSG00000057173)	0.00211769	2.13494	Adra2a (ENSMUSG00000033717)	1.47355e-94	1.84343	Aldh1a2 (ENSMUSG00000013584)	3.33512e-40	2.15338	Qrfp (ENSMUSG00000043102)	0.0134811	2.65433	Esm1 (ENSMUSG00000042379)	2.17856e-06	1.52633	Slc37a4 (ENSMUSG00000032114)	9.90622e-20	2.7494	Tmem81 (ENSMUSG00000048174)	4.15874e-10	2.16919
Bahd1 (ENSMUSG00000040007)	2.31855e-06	1.54661	Osbp2 (ENSMUSG00000020435)	0.00218107	1.65502	Fbxw9 (ENSMUSG00000008167)	1.68878e-94	1.68198	Nt5dc2 (ENSMUSG00000071547)	5.34025e-40	1.50975	Capn11 (ENSMUSG00000058626)	0.0134822	2.35764	Ccnf (ENSMUSG00000072082)	2.25594e-06	2.3984	Sgcd (ENSMUSG00000020354)	1.10058e-19	2.13804	Medag (ENSMUSG00000029659)	5.14741e-10	1.50039
Car6 (ENSMUSG00000028972)	2.54801e-06	2.39331	Slc16a8 (ENSMUSG00000032988)	0.00224859	2.71857	Arpc5 (ENSMUSG00000008475)	1.78654e-94	1.55297	Slc11a2 (ENSMUSG00000023030)	6.25104e-40	1.52237	Ces3b (ENSMUSG00000062181)	0.0134956	1.64816	Gm37240 (ENSMUSG00000102805)	2.40799e-06	1.69557	Bhlhe40 (ENSMUSG00000030103)	1.10781e-19	1.83791	6330403K07Rik (ENSMUSG00000018451)	6.79127e-10	1.80523
Brinp1 (ENSMUSG00000028351)	2.63996e-06	2.37324	Wnt11 (ENSMUSG00000015957)	0.00252894	1.61971	Sart3 (ENSMUSG00000018974)	2.10234e-94	1.61312	Adcy3 (ENSMUSG00000020654)	6.67016e-40	1.88017	Pde1c (ENSMUSG00000004347)	0.013688	1.73915	Slc22a15 (ENSMUSG00000033147)	2.44099e-06	1.93426	Asb4 (ENSMUSG00000042607)	1.97448e-19	3.05979	Masp1 (ENSMUSG00000022887)	7.39819e-10	1.57525
Ttyh3 (ENSMUSG00000036565)	2.69472e-06	1.52389	Tecta (ENSMUSG00000037705)	0.00254855	2.1547	Iqce (ENSMUSG00000036555)	2.32729e-94	1.54605	Pheta2 (ENSMUSG00000049687)	6.87148e-40	1.61746	Mgam (ENSMUSG00000068587)	0.0138063	2.18694	Cc2d2a (ENSMUSG00000039765)	2.59266e-06	2.05571	Lmod1 (ENSMUSG00000048096)	2.0158e-19	2.75776	Rasgrp4 (ENSMUSG00000030589)	9.02009e-10	1.83593
Ednra (ENSMUSG00000031616)	2.69883e-06	1.9924	Slc1a2 (ENSMUSG00000005089)	0.00259476	1.98876	Ugdh (ENSMUSG00000029201)	2.76462e-94	1.57111	Tyms (ENSMUSG00000025747)	2.81378e-39	1.54241	Igsf9 (ENSMUSG00000037995)	0.0138371	2.23955	St3gal5 (ENSMUSG00000056091)	2.63899e-06	1.56306	Cnbp (ENSMUSG00000030057)	3.69428e-19	1.68599	Il34 (ENSMUSG00000031750)	9.83851e-10	1.78644
Ttyh1 (ENSMUSG00000030428)	2.98167e-06	1.73534	Sema4f (ENSMUSG00000000627)	0.0026174	1.56382	Calr (ENSMUSG00000003814)	2.81066e-94	1.63757	Gne (ENSMUSG00000028479)	3.4864e-39	1.95025	Gm47969 (ENSMUSG00000113267)	0.0139703	2.34281	Pramel19 (ENSMUSG00000070890)	2.68987e-06	6.97486	Larp1b (ENSMUSG00000025762)	4.39818e-19	2.06675	Slc12a9 (ENSMUSG00000037344)	1.10177e-09	1.60359
Psmb9 (ENSMUSG00000096727)	3.02488e-06	1.57768	Rab26 (ENSMUSG00000079657)	0.00269577	2.28049	Spats2 (ENSMUSG00000051934)	3.6359e-94	1.52387	Lacc1 (ENSMUSG00000044350)	3.66163e-39	1.5739	Defb29 (ENSMUSG00000044249)	0.0140157	2.67299	Dennd1c (ENSMUSG00000002668)	2.69038e-06	1.61816	Me3 (ENSMUSG00000030621)	4.48333e-19	3.81069	Gbp6 (ENSMUSG00000104713)	1.19057e-09	1.97095
Vmn1r25 (ENSMUSG00000115668)	3.16813e-06	2.32078	Zpr1 (ENSMUSG00000032078)	0.00274039	1.50099	Yipf1 (ENSMUSG00000057375)	5.9549e-94	1.59799	Prkch (ENSMUSG00000021108)	6.52446e-39	1.67919	Ifne (ENSMUSG00000045364)	0.0140613	2.02061	E2f5 (ENSMUSG00000027552)	2.6946e-06	2.43309	Idh3g (ENSMUSG00000002010)	5.79217e-19	2.15124	C1ra (ENSMUSG00000055172)	1.57378e-09	1.56172
Scart1 (ENSMUSG00000025461)	3.18203e-06	2.253	Arv1 (ENSMUSG00000031982)	0.00277449	1.52408	Prc1 (ENSMUSG00000038943)	7.78217e-94	1.5064	Notum (ENSMUSG00000042988)	1.38861e-38	2.28539	Dlg3 (ENSMUSG00000000881)	0.014179	1.50044	Pcdhga3 (ENSMUSG00000104346)	2.73696e-06	5.05908	Mllt3 (ENSMUSG00000028496)	6.18802e-19	2.57969	Slc16a9 (ENSMUSG00000037762)	1.68835e-09	1.56386
Mpg (ENSMUSG00000020287)	3.21461e-06	1.62878	Cldn7 (ENSMUSG00000018569)	0.00285197	1.71983	Fads2 (ENSMUSG00000024665)	9.16831e-94	1.61012	Wdr91 (ENSMUSG00000058486)	1.71832e-38	1.73912	Olfr913 (ENSMUSG00000059189)	0.0142116	1.69023	Alad (ENSMUSG00000028393)	2.75816e-06	3.00156	Iftap (ENSMUSG00000027165)	8.57453e-19	2.60888	Cd209c (ENSMUSG00000040165)	1.8489e-09	2.05872
Pde1b (ENSMUSG00000022489)	3.34994e-06	1.62824	Med30 (ENSMUSG00000038622)	0.00292159	1.50951	Ctxn1 (ENSMUSG00000048644)	9.18377e-94	1.50828	Slc2a13 (ENSMUSG00000036298)	2.62657e-38	1.83378	Olfr1123 (ENSMUSG00000043274)	0.0143733	2.84281	Prkcq (ENSMUSG00000026778)	2.87355e-06	1.59312	Myo5c (ENSMUSG00000033590)	9.20689e-19	3.21112	Pdp1 (ENSMUSG00000049225)	2.10386e-09	1.65033
Tnfsf12 (ENSMUSG00000097328)	3.38829e-06	1.63774	Neurl2 (ENSMUSG00000039873)	0.00298497	1.51743	Glipr2 (ENSMUSG00000028480)	1.45382e-93	1.5247	Rnd3 (ENSMUSG00000017144)	3.19311e-38	1.54978	Pth (ENSMUSG00000059077)	0.014375	2.26143	Nup98 (ENSMUSG00000063550)	3.22898e-06	1.95499	Oaz2 (ENSMUSG00000040652)	9.67851e-19	2.02898	Ccdc171 (ENSMUSG00000052407)	2.11671e-09	1.75711
Gskip (ENSMUSG00000044715)	3.48519e-06	1.59686	Foxl1 (ENSMUSG00000097084)	0.00303427	2.03831	Plau (ENSMUSG00000021822)	3.35428e-93	1.62096	Kif22 (ENSMUSG00000030677)	3.29695e-38	1.60784	Ankrd22 (ENSMUSG00000024774)	0.0146324	2.00541	Nup37 (ENSMUSG00000035351)	3.23301e-06	2.44147	Tmem64 (ENSMUSG00000043252)	1.20862e-18	2.17261	Card14 (ENSMUSG00000013483)	2.5309e-09	1.67903
Sugct (ENSMUSG00000055137)	3.54116e-06	1.60843	Foxf2 (ENSMUSG00000038402)	0.0030581	1.85952	Fzd8 (ENSMUSG00000036904)	3.73477e-93	1.82126	Ankrd6 (ENSMUSG00000040183)	1.12532e-37	1.70665	Tmem163 (ENSMUSG00000026347)	0.0146398	1.95419	Gmeb2 (ENSMUSG00000038705)	3.3259e-06	1.72742	Rbm20 (ENSMUSG00000043639)	1.59735e-18	3.2276	Cadm3 (ENSMUSG00000005338)	2.64953e-09	1.64932
Nynrin (ENSMUSG00000075592)	3.62549e-06	1.51782	Tbx6 (ENSMUSG00000030699)	0.00309976	1.56957	Ep400 (ENSMUSG00000029505)	4.66703e-93	1.52698	Tmed8 (ENSMUSG00000034111)	2.38404e-37	1.73831	Gm14862 (ENSMUSG00000079694)	0.0147231	3.03025	Fitm2 (ENSMUSG00000048486)	3.42101e-06	1.57222	Tmem25 (ENSMUSG00000002032)	1.83678e-18	2.8673	Apol10b (ENSMUSG00000050014)	2.74859e-09	2.90286
Inava (ENSMUSG00000041605)	3.65212e-06	2.133	Ifnl2 (ENSMUSG00000059128)	0.00314132	1.82164	Tmem132a (ENSMUSG00000024736)	9.14837e-93	1.51776	Prcp (ENSMUSG00000061119)	2.41859e-37	1.66082	Dcdc2a (ENSMUSG00000035910)	0.0147324	2.08142	Igsf6 (ENSMUSG00000035004)	3.43129e-06	1.76395	Tlcd3b (ENSMUSG00000058966)	2.08251e-18	3.00262	Sash3 (ENSMUSG00000031101)	2.77271e-09	1.64746
Masp1 (ENSMUSG00000022887)	3.66809e-06	1.70213	Ripk2 (ENSMUSG00000041135)	0.00316788	1.62884	Ikbip (ENSMUSG00000019975)	1.01266e-92	1.60317	Cdca8 (ENSMUSG00000028873)	3.29289e-37	1.5777	Cdhr3 (ENSMUSG00000035860)	0.0147394	2.10942	Tnni3k (ENSMUSG00000040086)	3.43622e-06	8.11684	Myorg (ENSMUSG00000046312)	2.67299e-18	2.82697	D430041D05Rik (ENSMUSG00000068373)	2.80653e-09	1.62048
Ddx58 (ENSMUSG00000040296)	3.92124e-06	1.74505	Acat2 (ENSMUSG00000023832)	0.00327196	1.92516	Rtp4 (ENSMUSG00000033355)	2.12574e-92	1.86896	Gabrb3 (ENSMUSG00000033676)	3.48169e-37	2.91805	Olfr1335 (ENSMUSG00000066061)	0.0147674	1.92957	Nek1 (ENSMUSG00000031644)	3.48927e-06	1.6438	Casq2 (ENSMUSG00000027861)	2.80227e-18	2.271	Dgke (ENSMUSG00000000276)	2.99193e-09	1.60097
Fam124a (ENSMUSG00000035184)	3.92764e-06	1.6663	Sh3yl1 (ENSMUSG00000020669)	0.00340929	1.58133	Osmr (ENSMUSG00000022146)	2.58572e-92	1.58027	Galnt7 (ENSMUSG00000031608)	3.51606e-37	1.82206	A030014E15Rik (ENSMUSG00000113973)	0.0147787	2.58399	Tmem233 (ENSMUSG00000079278)	3.68902e-06	1.82222	Rhbdl1 (ENSMUSG00000025735)	2.90188e-18	2.60623	Rnase6 (ENSMUSG00000021880)	3.11818e-09	1.95712
Ephb4 (ENSMUSG00000029710)	3.94014e-06	1.53256	Tssk2 (ENSMUSG00000045521)	0.00342874	1.96219	Stat2 (ENSMUSG00000040033)	3.22925e-92	1.64388	Nog (ENSMUSG00000048616)	5.06391e-37	2.05707	Adgrg7 (ENSMUSG00000022755)	0.0148375	2.43402	Zswim3 (ENSMUSG00000045822)	3.69246e-06	1.61115	Uqcrh (ENSMUSG00000063882)	3.05547e-18	1.98591	Mettl7a1 (ENSMUSG00000054619)	3.41267e-09	1.52939
B3galnt1 (ENSMUSG00000043300)	3.96695e-06	1.62486	Olfr1277 (ENSMUSG00000074965)	0.00356072	2.30446	Tgfb3 (ENSMUSG00000021253)	3.51583e-92	1.51785	Nrarp (ENSMUSG00000078202)	5.28297e-37	1.52875	Magea4 (ENSMUSG00000033343)	0.0149099	1.97433	Dzip3 (ENSMUSG00000064061)	4.01862e-06	1.88399	Prkab2 (ENSMUSG00000038205)	3.32251e-18	3.80385	Prrg3 (ENSMUSG00000033361)	3.581e-09	2.02954
Cd300ld (ENSMUSG00000034641)	4.09111e-06	1.95467	Tedc1 (ENSMUSG00000037466)	0.00357834	1.70003	Akr1b8 (ENSMUSG00000029762)	3.52414e-92	1.71991	Bfsp1 (ENSMUSG00000027420)	7.40974e-37	1.75885	Oprk1 (ENSMUSG00000025905)	0.0149656	1.92465	Srbd1 (ENSMUSG00000024135)	4.15572e-06	2.07982	Tceal5 (ENSMUSG00000054034)	3.41343e-18	2.59095	Golga7b (ENSMUSG00000042532)	3.63244e-09	1.54173
Nfkbie (ENSMUSG00000023947)	4.17374e-06	1.59813	Tmem120a (ENSMUSG00000039886)	0.0038809	1.66237	Bgn (ENSMUSG00000031375)	3.96162e-92	1.95178	Slc45a3 (ENSMUSG00000026435)	7.54159e-37	1.84565	Glra1 (ENSMUSG00000000263)	0.0149686	2.08452	Espl1 (ENSMUSG00000058290)	4.17131e-06	2.0498	Hipk3 (ENSMUSG00000027177)	3.5076e-18	1.95592	Fcf1 (ENSMUSG00000021243)	3.75704e-09	1.82815
Aopep (ENSMUSG00000021458)	4.23925e-06	1.59144	Adamts18 (ENSMUSG00000053399)	0.00399194	1.50239	H2ac20 (ENSMUSG00000068855)	5.02618e-92	1.51327	Naglu (ENSMUSG00000001751)	1.07048e-36	1.5519	Mpl (ENSMUSG00000006389)	0.0149791	2.42799	Krtcap3 (ENSMUSG00000029149)	4.4163e-06	1.53716	Gstm7 (ENSMUSG00000004035)	3.87723e-18	4.02108	Sac3d1 (ENSMUSG00000024790)	3.88711e-09	1.58691
Hoxb6 (ENSMUSG00000000690)	4.26685e-06	1.58837	Scgb3a2 (ENSMUSG00000038791)	0.00421849	1.74114	Fah (ENSMUSG00000030630)	5.48776e-92	2.08542	Zc3h15 (ENSMUSG00000027091)	1.89371e-36	1.50225	Cyp4f39 (ENSMUSG00000061126)	0.0149865	1.93309	Primpol (ENSMUSG00000038225)	4.98572e-06	1.65057	Otop1 (ENSMUSG00000051596)	9.72603e-18	5.27411	Ackr1 (ENSMUSG00000037872)	3.89968e-09	1.88579
Pisd (ENSMUSG00000023452)	4.4951e-06	1.5594	Olfr557 (ENSMUSG00000073967)	0.00427571	1.88355	C3 (ENSMUSG00000024164)	6.74103e-92	2.01289	Sstr2 (ENSMUSG00000047904)	2.62898e-36	2.98321	Actl9 (ENSMUSG00000092519)	0.0150879	2.30837	Glce (ENSMUSG00000032252)	5.06781e-06	1.62395	Stradb (ENSMUSG00000026027)	9.93849e-18	2.57469	Traf3ip3 (ENSMUSG00000037318)	4.46224e-09	1.82078
Pcdh1 (ENSMUSG00000051375)	4.66112e-06	1.63084	Olfr1410 (ENSMUSG00000063583)	0.00455477	2.37434	C1qc (ENSMUSG00000036896)	1.20631e-91	1.61554	Golga5 (ENSMUSG00000021192)	4.24724e-36	1.60033	Cldn4 (ENSMUSG00000047501)	0.0152011	2.36542	Chil6 (ENSMUSG00000027902)	5.07962e-06	8.16687	Etfa (ENSMUSG00000032314)	1.11712e-17	2.36523	Dpyd (ENSMUSG00000033308)	4.69867e-09	1.91292
Pygb (ENSMUSG00000033059)	5.38281e-06	1.8062	Atg12 (ENSMUSG00000032905)	0.00463971	1.65984	Mcm4 (ENSMUSG00000022673)	2.19296e-91	1.66304	Mcm4 (ENSMUSG00000022673)	4.98643e-36	1.60916	Nfe2l3 (ENSMUSG00000029832)	0.0152017	1.96151	Spata5 (ENSMUSG00000027722)	5.13617e-06	1.5144	Rnf123 (ENSMUSG00000041528)	1.34459e-17	2.02089	Dhdh (ENSMUSG00000011382)	4.86888e-09	1.57529
Pld2 (ENSMUSG00000020828)	5.39101e-06	1.55529	Cd27 (ENSMUSG00000030336)	0.00487218	2.03816	Pde3a (ENSMUSG00000041741)	2.75471e-91	1.79892	Atad2 (ENSMUSG00000022360)	7.35219e-36	1.72876	Shc2 (ENSMUSG00000020312)	0.0152444	1.5673	2310002L09Rik (ENSMUSG00000028396)	5.22157e-06	3.56997	Tns1 (ENSMUSG00000055322)	1.92359e-17	1.56962	Me3 (ENSMUSG00000030621)	5.75265e-09	1.64033
Arsj (ENSMUSG00000046561)	5.44576e-06	2.15006	Aasdhppt (ENSMUSG00000025894)	0.00509022	1.59599	Fam117b (ENSMUSG00000041040)	3.14155e-91	1.53333	Lurap1l (ENSMUSG00000048706)	8.05643e-36	1.80077	Sval1 (ENSMUSG00000029865)	0.0152785	2.13631	Magohb (ENSMUSG00000030188)	5.29686e-06	1.92218	Ubr3 (ENSMUSG00000044308)	1.95122e-17	1.9758	Grap2 (ENSMUSG00000042351)	6.35778e-09	1.93459
Gm1673 (ENSMUSG00000070858)	5.54755e-06	1.59604	Nlrp1a (ENSMUSG00000069830)	0.00526185	1.90947	Mtmr11 (ENSMUSG00000045934)	3.34265e-91	1.62923	Ift57 (ENSMUSG00000032965)	1.37322e-35	1.59979	Vmn2r8 (ENSMUSG00000090961)	0.0152854	2.20289	Usp20 (ENSMUSG00000026854)	5.60528e-06	1.81165	Ppara (ENSMUSG00000022383)	2.51044e-17	2.95342	Wnt11 (ENSMUSG00000015957)	6.54326e-09	1.84751
Cxcl10 (ENSMUSG00000034855)	5.7777e-06	2.26444	Myrf (ENSMUSG00000036098)	0.0054158	1.64579	Aqp5 (ENSMUSG00000044217)	3.63033e-91	3.0877	Lrrc75b (ENSMUSG00000046807)	2.94255e-35	1.85875	Csnka2ip (ENSMUSG00000068167)	0.0152968	2.46933	Casp1 (ENSMUSG00000025888)	5.79474e-06	1.54738	Aldh1a1 (ENSMUSG00000053279)	3.96553e-17	2.65364	Eif2ak2 (ENSMUSG00000024079)	7.19806e-09	1.59805
Hoxd9 (ENSMUSG00000043342)	5.81998e-06	1.56554	A930033H14Rik (ENSMUSG00000090622)	0.00553207	1.60922	Lpcat2 (ENSMUSG00000033192)	3.69513e-91	1.7979	Fetub (ENSMUSG00000022871)	4.6151e-35	2.45603	Vmn1r204 (ENSMUSG00000094637)	0.0153552	1.52946	Thada (ENSMUSG00000024251)	6.03218e-06	1.60669	Hspb3 (ENSMUSG00000051456)	4.68071e-17	2.73604	Tmem80 (ENSMUSG00000025505)	8.03247e-09	1.58405
Sntb1 (ENSMUSG00000060429)	5.85156e-06	1.62149	Has2 (ENSMUSG00000022367)	0.00637522	1.64605	Phf13 (ENSMUSG00000047777)	3.88371e-91	1.62108	Robo2 (ENSMUSG00000052516)	6.69126e-35	2.12318	Olfr792 (ENSMUSG00000094496)	0.0154977	2.13841	Plac8 (ENSMUSG00000029322)	6.50208e-06	2.58914	Klf9 (ENSMUSG00000033863)	5.07684e-17	1.93622	Trappc2 (ENSMUSG00000079317)	8.45201e-09	1.59258
Flrt2 (ENSMUSG00000047414)	5.87849e-06	1.61645	Slc16a4 (ENSMUSG00000027896)	0.00648772	1.60569	Nelfe (ENSMUSG00000024369)	2.44207e-90	1.57353	Chst15 (ENSMUSG00000030930)	6.71877e-35	1.54297	Mcpt2 (ENSMUSG00000022226)	0.0155467	1.86193	Atxn3 (ENSMUSG00000021189)	6.50418e-06	2.14119	Pdlim5 (ENSMUSG00000028273)	5.33203e-17	1.73219	Zdbf2 (ENSMUSG00000027520)	9.19257e-09	1.70555
Coq8b (ENSMUSG00000003762)	5.93502e-06	1.61905	Artn (ENSMUSG00000028539)	0.00650619	2.06633	Trem2 (ENSMUSG00000023992)	3.03985e-90	1.86851	Cdt1 (ENSMUSG00000006585)	9.74065e-35	1.6445	Olfr914 (ENSMUSG00000047050)	0.0155558	2.06954	Ikzf1 (ENSMUSG00000018654)	6.52053e-06	2.20063	Fundc2 (ENSMUSG00000031198)	5.88271e-17	2.21093	Il17d (ENSMUSG00000050222)	9.1986e-09	1.55649
Ly86 (ENSMUSG00000021423)	5.94749e-06	1.67309	Wfdc10 (ENSMUSG00000070529)	0.00670711	1.79766	Ndn (ENSMUSG00000033585)	5.42839e-90	1.58574	Klhl25 (ENSMUSG00000055652)	1.73649e-34	2.08255	Lef1 (ENSMUSG00000027985)	0.0155748	2.55429	E130308A19Rik (ENSMUSG00000045071)	6.69167e-06	1.61836	Mlip (ENSMUSG00000032355)	6.71402e-17	2.53298	P2ry6 (ENSMUSG00000048779)	1.03443e-08	1.99412
Chga (ENSMUSG00000021194)	6.48475e-06	1.58311	Pld6 (ENSMUSG00000043648)	0.0067939	1.86306	Plcb3 (ENSMUSG00000024960)	8.21775e-90	1.52242	Bcar1 (ENSMUSG00000031955)	2.0987e-34	1.51131	Olfr1182 (ENSMUSG00000090097)	0.0155755	2.01462	Rmdn3 (ENSMUSG00000070730)	7.36521e-06	1.92352	Chrna1 (ENSMUSG00000027107)	6.92456e-17	2.76449	Mfsd6 (ENSMUSG00000041439)	1.07553e-08	1.77074
Cmpk2 (ENSMUSG00000020638)	6.68655e-06	1.69609	Taf6 (ENSMUSG00000036980)	0.00700267	1.57587	H2-T23 (ENSMUSG00000067212)	1.18481e-89	1.59475	Rtn4rl1 (ENSMUSG00000045287)	2.5642e-34	1.77231	Hgd (ENSMUSG00000022821)	0.0157052	2.68907	Lrrc14b (ENSMUSG00000021579)	7.42743e-06	1.54249	Aldh4a1 (ENSMUSG00000028737)	7.61788e-17	2.42174	Slc38a7 (ENSMUSG00000036534)	1.26447e-08	1.55853
Ablim1 (ENSMUSG00000025085)	7.07723e-06	1.52146	Shank1 (ENSMUSG00000038738)	0.00728344	1.5753	Serpine1 (ENSMUSG00000037411)	1.20081e-89	1.6029	Pknox1 (ENSMUSG00000006705)	3.70454e-34	1.53491	Calb1 (ENSMUSG00000028222)	0.0157736	1.88518	Tmem38b (ENSMUSG00000028420)	7.61311e-06	1.50775	Ecsit (ENSMUSG00000066839)	8.65586e-17	2.72816	Tas1r1 (ENSMUSG00000028950)	1.2979e-08	2.05647
Sema4a (ENSMUSG00000028064)	7.36231e-06	1.64956	Cdh22 (ENSMUSG00000053166)	0.00799905	1.83697	Chaf1a (ENSMUSG00000002835)	1.20662e-89	1.65447	Ednrb (ENSMUSG00000022122)	3.91889e-34	1.50836	Skor1 (ENSMUSG00000022245)	0.0158038	2.9026	Gins4 (ENSMUSG00000031546)	8.18982e-06	2.31531	Gucd1 (ENSMUSG00000033416)	9.46163e-17	2.67127	Map1b (ENSMUSG00000052727)	1.45693e-08	1.50849
Olfr1419 (ENSMUSG00000067545)	7.66667e-06	1.81944	Mtmr2 (ENSMUSG00000031918)	0.0084389	1.99374	Gpm6b (ENSMUSG00000031342)	2.11866e-89	1.52153	Chaf1a (ENSMUSG00000002835)	4.35972e-34	1.54896	Gprc6a (ENSMUSG00000019905)	0.0158425	2.07935	Dtd1 (ENSMUSG00000027430)	9.15791e-06	1.51539	Clip4 (ENSMUSG00000024059)	1.00556e-16	2.40592	Hepacam2 (ENSMUSG00000044156)	1.46283e-08	2.33119
Birc3 (ENSMUSG00000032000)	7.91137e-06	1.59152	Reep6 (ENSMUSG00000035504)	0.00880156	1.57029	Olfml1 (ENSMUSG00000051041)	2.13702e-89	1.85161	Itga2 (ENSMUSG00000015533)	4.70961e-34	2.39307	Ceacam5 (ENSMUSG00000008789)	0.0158907	1.66455	Pdxp (ENSMUSG00000116165)	9.84426e-06	1.5948	Asb15 (ENSMUSG00000029685)	1.09435e-16	4.03123	Col6a6 (ENSMUSG00000043719)	1.60197e-08	1.50429
Rnasel (ENSMUSG00000066800)	8.23234e-06	1.54524	Ints12 (ENSMUSG00000028016)	0.00881935	1.56312	Mob1a (ENSMUSG00000043131)	3.97354e-89	1.5665	Cerk (ENSMUSG00000035891)	5.00796e-34	1.53669	Rnf183 (ENSMUSG00000063851)	0.0159875	2.20188	Galm (ENSMUSG00000035473)	9.94076e-06	5.76193	Bod1 (ENSMUSG00000044502)	1.1995e-16	2.13514	Gpr161 (ENSMUSG00000040836)	1.70582e-08	1.85134
Smc4 (ENSMUSG00000034349)	8.41503e-06	1.56255	Rfc5 (ENSMUSG00000029363)	0.00909981	2.06912	Gm1673 (ENSMUSG00000070858)	4.00719e-89	1.94452	Cep55 (ENSMUSG00000024989)	5.02654e-34	1.70333	Hnf1b (ENSMUSG00000020679)	0.016009	1.77727	Relt (ENSMUSG00000008318)	9.95784e-06	2.0694	Magix (ENSMUSG00000031147)	1.24763e-16	2.94844	Fbxl22 (ENSMUSG00000050503)	1.74381e-08	1.65313
Epsti1 (ENSMUSG00000022014)	8.50058e-06	1.7407	Gjb6 (ENSMUSG00000040055)	0.00921768	2.10036	Cers6 (ENSMUSG00000027035)	4.71471e-89	1.67826	Dcbld1 (ENSMUSG00000019891)	5.34757e-34	2.15984	Olfr283 (ENSMUSG00000056184)	0.0160287	2.39074	Aspm (ENSMUSG00000033952)	9.96259e-06	1.6214	Cluh (ENSMUSG00000020741)	1.36703e-16	2.04476	Neu2 (ENSMUSG00000079434)	1.95624e-08	1.9609
Dclre1c (ENSMUSG00000026648)	8.59987e-06	1.55346	Zglp1 (ENSMUSG00000079681)	0.0098612	2.44883	Col6a1 (ENSMUSG00000001119)	5.29243e-89	2.01041	Heatr6 (ENSMUSG00000000976)	7.84277e-34	1.61979	Olfr1411 (ENSMUSG00000062497)	0.0160452	2.30051	Obi1 (ENSMUSG00000022120)	1.00299e-05	2.02324	Acadvl (ENSMUSG00000018574)	1.40881e-16	2.064	Pax7 (ENSMUSG00000028736)	2.03231e-08	1.80002
Adcy5 (ENSMUSG00000022840)	8.7857e-06	1.66568	Slc10a7 (ENSMUSG00000031684)	0.00999976	1.54256	Acan (ENSMUSG00000030607)	5.99869e-89	1.89212	Gchfr (ENSMUSG00000046814)	1.3512e-33	2.29578	Olfr1446 (ENSMUSG00000057817)	0.0160496	1.61637	AI467606 (ENSMUSG00000045165)	1.02381e-05	2.31722	Akap1 (ENSMUSG00000018428)	1.65515e-16	2.34491	Ddx60 (ENSMUSG00000037921)	2.28646e-08	1.65228
Gbp7 (ENSMUSG00000040253)	8.89842e-06	1.54192	Klk10 (ENSMUSG00000030693)	0.010131	1.57556	Socs1 (ENSMUSG00000038037)	7.07245e-89	1.57894	Chst13 (ENSMUSG00000056643)	3.58462e-33	2.30022	Prok2 (ENSMUSG00000030069)	0.0160784	2.17559	Nebl (ENSMUSG00000053702)	1.03586e-05	1.51976	Ss18l2 (ENSMUSG00000032526)	1.74785e-16	2.08419	Wdr66 (ENSMUSG00000029442)	2.43894e-08	2.10924
Dnttip1 (ENSMUSG00000017299)	9.00316e-06	1.66664	Pip (ENSMUSG00000058499)	0.0103031	1.74932	Ccn1 (ENSMUSG00000028195)	7.12969e-89	1.58493	Bmp2 (ENSMUSG00000027358)	4.11749e-33	1.88888	Vmn1r80 (ENSMUSG00000115744)	0.0161558	1.94721	Wrn (ENSMUSG00000031583)	1.06261e-05	1.63257	Syngr2 (ENSMUSG00000048277)	1.96327e-16	1.77229	Septin3 (ENSMUSG00000022456)	2.4499e-08	1.96315
Sgpp1 (ENSMUSG00000021054)	9.19025e-06	1.769	Fam186a (ENSMUSG00000045350)	0.0113021	1.8281	Uxs1 (ENSMUSG00000057363)	8.83167e-89	1.65575	Exoc3l (ENSMUSG00000043251)	4.8816e-33	1.58085	Ifitm7 (ENSMUSG00000065968)	0.0161703	2.35407	Cnot2 (ENSMUSG00000020166)	1.07733e-05	1.72084	B3galnt2 (ENSMUSG00000039242)	1.98431e-16	2.17756	St6galnac2 (ENSMUSG00000110170,ENSMUSG00000057286)	2.52536e-08	1.68281
Pcp4l1 (ENSMUSG00000038370)	9.41992e-06	1.71483	Arsg (ENSMUSG00000020604)	0.0113371	1.84544	Adgrl1 (ENSMUSG00000013033)	1.24865e-88	1.58874	Prss35 (ENSMUSG00000033491)	7.10104e-33	1.50731	Hesx1 (ENSMUSG00000040726)	0.016252	2.19948	Kctd9 (ENSMUSG00000034327)	1.08064e-05	1.66836	Zic1 (ENSMUSG00000032368)	2.69475e-16	2.80246	Unc13b (ENSMUSG00000028456)	2.56528e-08	1.66247
Ang (ENSMUSG00000072115)	9.4568e-06	1.52232	Fcrla (ENSMUSG00000038421)	0.0113407	1.56758	Dkk2 (ENSMUSG00000028031)	1.78141e-88	2.02203	Exoc3l2 (ENSMUSG00000011263)	1.07956e-32	1.62961	Vmn1r45 (ENSMUSG00000044248)	0.0163005	2.08677	Tmem117 (ENSMUSG00000063296)	1.09326e-05	2.1412	Ptges3l (ENSMUSG00000097487)	3.33956e-16	2.32929	Tekt1 (ENSMUSG00000020799)	3.07756e-08	1.64922
Actg2 (ENSMUSG00000059430)	9.66907e-06	1.85368	Gpr179 (ENSMUSG00000070337)	0.0115306	1.78074	Ms4a7 (ENSMUSG00000024672)	2.26648e-88	1.79447	Cracdl (ENSMUSG00000026090)	1.16747e-32	1.89809	H2bu2 (ENSMUSG00000056895)	0.0163082	2.89891	Fsd2 (ENSMUSG00000038663)	1.10812e-05	2.03861	Enpp4 (ENSMUSG00000023961)	4.02337e-16	2.43398	Drp2 (ENSMUSG00000000223)	3.40943e-08	1.54949
Ptger2 (ENSMUSG00000037759)	9.68759e-06	2.27593	Lrrc29 (ENSMUSG00000041679)	0.0115485	1.97433	Foxc2 (ENSMUSG00000046714)	3.30416e-88	1.94006	Wnt4 (ENSMUSG00000036856)	1.28594e-32	1.66554	Olfr266 (ENSMUSG00000043529)	0.0163589	2.06152	Nrip2 (ENSMUSG00000001520)	1.10974e-05	1.54227	Mbp (ENSMUSG00000041607)	4.83847e-16	3.34595	Nod1 (ENSMUSG00000038058)	3.65998e-08	1.83812
Atf3 (ENSMUSG00000026628)	9.78418e-06	1.57413	C2cd6 (ENSMUSG00000072295)	0.0121946	1.61198	Serinc5 (ENSMUSG00000021703)	3.56444e-88	1.62131	Zdhhc21 (ENSMUSG00000028403)	2.50461e-32	1.83358	Slc44a3 (ENSMUSG00000039865)	0.0164034	2.71744	Bub1b (ENSMUSG00000040084)	1.11396e-05	1.64049	Esrra (ENSMUSG00000024955)	6.40437e-16	1.98104	Fgf11 (ENSMUSG00000042826)	4.33438e-08	1.64286
Pcdhgc5 (ENSMUSG00000102543)	9.80887e-06	1.5696	Ip6k2 (ENSMUSG00000032599)	0.0127007	1.59516	Ahr (ENSMUSG00000019256)	9.20073e-88	1.55943	Tmie (ENSMUSG00000049555)	2.98119e-32	1.54283	Krtap26-1 (ENSMUSG00000071471)	0.0164808	2.29955	Nadsyn1 (ENSMUSG00000031090)	1.12368e-05	1.86126	D430041D05Rik (ENSMUSG00000068373)	7.68615e-16	3.07498	Trim30d (ENSMUSG00000057596)	4.4704e-08	2.09576
Lst1 (ENSMUSG00000073412)	1.06004e-05	1.55074	Duoxa2 (ENSMUSG00000027225)	0.0130882	2.21553	Gorasp1 (ENSMUSG00000032513)	1.11453e-87	1.53154	F2r (ENSMUSG00000048376)	3.26036e-32	1.59954	Il31ra (ENSMUSG00000050377)	0.0165259	2.33947	Phf1 (ENSMUSG00000024193)	1.14608e-05	2.19022	Idh2 (ENSMUSG00000030541)	8.15596e-16	2.08385	Prom1 (ENSMUSG00000029086)	4.58056e-08	1.89847
Lrrc71 (ENSMUSG00000023084)	1.10626e-05	2.0195	Clic6 (ENSMUSG00000022949)	0.0136308	1.62933	Amdhd2 (ENSMUSG00000036820)	1.97586e-87	1.53548	Commd10 (ENSMUSG00000042705)	3.94814e-32	1.52519	Olfr1555-ps1 (ENSMUSG00000108889)	0.0166492	2.10333	Tkfc (ENSMUSG00000034371)	1.17229e-05	1.72406	Rad23a (ENSMUSG00000003813)	1.38349e-15	1.88889	Plbd1 (ENSMUSG00000030214)	4.63201e-08	1.64594
Pyroxd2 (ENSMUSG00000060224)	1.12872e-05	1.53706	Kcne3 (ENSMUSG00000035165)	0.0139103	1.51813	A4galt (ENSMUSG00000047878)	2.68071e-87	1.94429	Agt (ENSMUSG00000031980)	4.60797e-32	1.5305	Cenph (ENSMUSG00000045273)	0.0167114	1.55834	Rxrg (ENSMUSG00000015843)	1.20876e-05	2.25244	Abcd2 (ENSMUSG00000055782)	1.55394e-15	2.63422	Atp6v0e2 (ENSMUSG00000039347)	4.7023e-08	1.80635
Nnat (ENSMUSG00000067786)	1.15941e-05	2.54035	Cacna1b (ENSMUSG00000004113)	0.0149232	2.23068	Mpzl1 (ENSMUSG00000026566)	2.78048e-87	1.53382	Wnt10b (ENSMUSG00000022996)	4.82105e-32	1.65193	Ly6d (ENSMUSG00000034634)	0.0167844	1.88349	Nudt7 (ENSMUSG00000031767)	1.22055e-05	1.70969	Arpp21 (ENSMUSG00000032503)	1.87693e-15	2.11774	Ttc9 (ENSMUSG00000042734)	4.79442e-08	1.59997
Megf10 (ENSMUSG00000024593)	1.17772e-05	1.82048	Olfr896-ps1 (ENSMUSG00000111814)	0.0153348	1.91361	Ccl7 (ENSMUSG00000035373)	3.50798e-87	2.6182	Srgap1 (ENSMUSG00000020121)	5.06585e-32	1.66647	Gm36176 (ENSMUSG00000112653)	0.0168078	2.65498	Dok5 (ENSMUSG00000027560)	1.25205e-05	1.50682	Ndufs6 (ENSMUSG00000021606)	2.1094e-15	2.31571	Cyp2f2 (ENSMUSG00000052974)	4.82747e-08	1.62955
Adamts1 (ENSMUSG00000022893)	1.22241e-05	1.51435	Rb1cc1 (ENSMUSG00000025907)	0.0160494	1.52543	Tgif1 (ENSMUSG00000047407)	3.6776e-87	1.56193	Usp37 (ENSMUSG00000033364)	5.72575e-32	1.52883	Erfl (ENSMUSG00000108367)	0.0169437	2.12124	4930513O06Rik (ENSMUSG00000031270)	1.26323e-05	7.77677	Pitx3 (ENSMUSG00000025229)	3.12066e-15	3.35684	C9orf72 (ENSMUSG00000028300)	5.24984e-08	1.60241
Rell1 (ENSMUSG00000047881)	1.23372e-05	1.51924	Six4 (ENSMUSG00000034460)	0.0168615	1.54354	Sh3rf3 (ENSMUSG00000037990)	9.23776e-87	1.96184	Prr5l (ENSMUSG00000032841)	1.52531e-31	1.82051	Spred2 (ENSMUSG00000045671)	0.0170039	1.51328	Zbtb9 (ENSMUSG00000079605)	1.30889e-05	1.86822	Cpeb3 (ENSMUSG00000039652)	3.13619e-15	2.29264	Tlr9 (ENSMUSG00000045322)	5.57121e-08	1.90558
Dock10 (ENSMUSG00000038608)	1.25117e-05	1.6636	Abcc2 (ENSMUSG00000025194)	0.016918	1.8902	Pear1 (ENSMUSG00000028073)	1.20215e-86	1.51477	Stc2 (ENSMUSG00000020303)	1.68964e-31	1.53442	Cd8a (ENSMUSG00000053977)	0.0170187	2.36561	Srrd (ENSMUSG00000029346)	1.31176e-05	1.60984	Nfe2l1 (ENSMUSG00000038615)	3.34085e-15	1.60004	Sel1l (ENSMUSG00000020964)	5.70809e-08	1.60113
Neurl1b (ENSMUSG00000034413)	1.27286e-05	1.59727	Gls2 (ENSMUSG00000044005)	0.0172416	1.63705	Mfhas1 (ENSMUSG00000070056)	1.3301e-86	1.55809	Mob3b (ENSMUSG00000073910)	1.90041e-31	2.10802	9530002B09Rik (ENSMUSG00000023263)	0.0171065	1.90167	Fv1 (ENSMUSG00000070583)	1.33089e-05	1.68404	Lrp2bp (ENSMUSG00000031637)	3.58834e-15	2.82377	Epg5 (ENSMUSG00000039840)	5.74849e-08	1.52238
Sectm1a (ENSMUSG00000025165)	1.28938e-05	2.24611	Necab3 (ENSMUSG00000027489)	0.0175129	2.16924	Thbs1 (ENSMUSG00000040152)	2.33319e-86	2.0095	Bmp7 (ENSMUSG00000008999)	2.06533e-31	2.7529	Ak7 (ENSMUSG00000041323)	0.0173381	2.61521	Zfp39 (ENSMUSG00000037001)	1.33133e-05	1.71242	Pcx (ENSMUSG00000024892)	4.70197e-15	2.58299	E2f2 (ENSMUSG00000018983)	6.524e-08	2.02279
Gjc1 (ENSMUSG00000034520)	1.29892e-05	1.53324	Hkdc1 (ENSMUSG00000020080)	0.017614	1.80337	Hjurp (ENSMUSG00000044783)	3.18436e-86	1.51092	Prkag2 (ENSMUSG00000028944)	2.52303e-31	1.59321	Nlrp5 (ENSMUSG00000015721)	0.0174745	1.8815	Ctxn3 (ENSMUSG00000069372)	1.37154e-05	1.61619	Cntnap2 (ENSMUSG00000039419)	5.17425e-15	4.07043	P2ry1 (ENSMUSG00000027765)	6.74372e-08	1.67017
Tap1 (ENSMUSG00000037321)	1.30624e-05	1.52248	Nipal2 (ENSMUSG00000038879)	0.018019	1.73105	Sox12 (ENSMUSG00000051817)	3.20144e-86	1.59898	Olfm2 (ENSMUSG00000032172)	5.33906e-31	2.17415	Zscan4c (ENSMUSG00000054272)	0.017648	2.38285	Olfr782 (ENSMUSG00000095075)	1.38138e-05	8.42377	Foxo4 (ENSMUSG00000042903)	5.98302e-15	2.43299	Flt3l (ENSMUSG00000110206)	6.91468e-08	1.77587
Gdpd5 (ENSMUSG00000035314)	1.30853e-05	1.56384	Otop2 (ENSMUSG00000050201)	0.0184514	1.93732	Spsb1 (ENSMUSG00000039911)	3.47955e-86	1.75108	Plcb2 (ENSMUSG00000040061)	7.16865e-31	1.77529	Dmrta2 (ENSMUSG00000047143)	0.017651	3.24898	Olfr920 (ENSMUSG00000061039)	1.38178e-05	7.26477	Ndufc2 (ENSMUSG00000030647)	7.95558e-15	1.67597	Rassf7 (ENSMUSG00000038618)	6.95962e-08	1.63189
Bdh2 (ENSMUSG00000028167)	1.34e-05	1.77341	Tspan6 (ENSMUSG00000067377)	0.0187283	1.79458	Irf7 (ENSMUSG00000025498)	6.52211e-86	1.84412	Pik3cb (ENSMUSG00000032462)	1.07156e-30	1.85663	Slc22a8 (ENSMUSG00000063796)	0.0176966	2.15204	Bloc1s2 (ENSMUSG00000057506)	1.41935e-05	2.0998	Pfkfb4 (ENSMUSG00000025648)	1.00141e-14	2.19098	Ssbp2 (ENSMUSG00000003992)	7.31341e-08	1.51096
Scn7a (ENSMUSG00000034810)	1.342e-05	1.59516	Masp2 (ENSMUSG00000028979)	0.0188479	1.62974	Atad2 (ENSMUSG00000022360)	6.79583e-86	1.65023	Troap (ENSMUSG00000032783)	1.49965e-30	1.76394	Xab2 (ENSMUSG00000019470)	0.0177959	1.5873	Wdhd1 (ENSMUSG00000037572)	1.456e-05	1.79211	Cox17 (ENSMUSG00000046516)	1.68113e-14	2.10779	Abcd1 (ENSMUSG00000031378)	7.64197e-08	1.5039
Zfp583 (ENSMUSG00000030443)	1.36741e-05	2.08003	Slc39a1 (ENSMUSG00000052310)	0.018855	1.76364	Ntmt1 (ENSMUSG00000026857)	8.25311e-86	1.5433	Mcf2l (ENSMUSG00000031442)	2.6675e-30	1.6117	Gm14496 (ENSMUSG00000098505)	0.01782	1.6007	Gpr88 (ENSMUSG00000068696)	1.53724e-05	2.85889	Kpna1 (ENSMUSG00000022905)	1.98713e-14	2.25377	Spry4 (ENSMUSG00000024427)	8.30914e-08	1.5106
Uba7 (ENSMUSG00000032596)	1.48732e-05	1.60229	Trmo (ENSMUSG00000028331)	0.0189168	1.50926	Pafah1b3 (ENSMUSG00000005447)	8.46153e-86	1.84506	Asic3 (ENSMUSG00000038276)	2.81669e-30	2.01012	Sppl2c (ENSMUSG00000049506)	0.017842	2.26233	F830016B08Rik (ENSMUSG00000090942)	1.54993e-05	1.57379	Cst6 (ENSMUSG00000024846)	2.43245e-14	3.54758	Lyz2 (ENSMUSG00000069516)	8.83401e-08	2.35439
Brox (ENSMUSG00000046836)	1.51485e-05	1.58928	Tekt4 (ENSMUSG00000024175)	0.0210122	1.94962	Aopep (ENSMUSG00000021458)	8.48072e-85	1.59795	Me2 (ENSMUSG00000024556)	3.22323e-30	1.58946	AY761185 (ENSMUSG00000079120)	0.0178894	1.82408	2210408I21Rik (ENSMUSG00000071252)	1.57473e-05	1.83402	Pptc7 (ENSMUSG00000038582)	3.5544e-14	2.2815	Gca (ENSMUSG00000026893)	9.13121e-08	1.75779
Ebf4 (ENSMUSG00000053552)	1.57388e-05	1.6951	Lef1 (ENSMUSG00000027985)	0.0211921	1.86254	Tax1bp3 (ENSMUSG00000040158)	1.02799e-84	1.65092	Ramp3 (ENSMUSG00000041046)	3.53499e-30	2.04074	Sstr4 (ENSMUSG00000037014)	0.0179186	2.72694	Umps (ENSMUSG00000022814)	1.58572e-05	2.30286	Prima1 (ENSMUSG00000041669)	4.83833e-14	3.51661	Akr1c14 (ENSMUSG00000033715)	9.38875e-08	1.56706
Ptgs1 (ENSMUSG00000047250)	1.58482e-05	1.51954	Myh6 (ENSMUSG00000040752)	0.0212876	1.58886	Cmklr1 (ENSMUSG00000042190)	1.20743e-84	1.6474	Rab38 (ENSMUSG00000030559)	4.81459e-30	1.89834	Serpina1a (ENSMUSG00000066366)	0.0179257	2.37273	Asnsd1 (ENSMUSG00000026095)	1.67005e-05	1.50042	Acadm (ENSMUSG00000062908)	5.59241e-14	2.12327	Abcc8 (ENSMUSG00000040136)	1.07205e-07	2.09937
Ndst3 (ENSMUSG00000027977)	1.66497e-05	1.99941	Mesp1 (ENSMUSG00000030544)	0.0218369	2.03455	C3ar1 (ENSMUSG00000040552)	1.29679e-84	1.8163	Mpp2 (ENSMUSG00000017314)	6.40826e-30	1.95108	BC035044 (ENSMUSG00000090164)	0.0180232	1.5057	Casp8ap2 (ENSMUSG00000028282)	1.71215e-05	1.75094	Capn1 (ENSMUSG00000024942)	6.21964e-14	1.90603	Ptpro (ENSMUSG00000030223)	1.1116e-07	1.70408
Ntrk3 (ENSMUSG00000059146)	1.74834e-05	1.91852	Hoxc8 (ENSMUSG00000001657)	0.0221233	1.63557	Serpina3n (ENSMUSG00000021091)	1.80394e-84	1.68023	Tbl2 (ENSMUSG00000005374)	7.33558e-30	1.55031	Akr1d1 (ENSMUSG00000038641)	0.0180269	2.19429	Arhgef37 (ENSMUSG00000045094)	1.77536e-05	1.54057	Ecpas (ENSMUSG00000050812)	8.98305e-14	1.91958	Adgrg5 (ENSMUSG00000061577)	1.21703e-07	2.25001
Tpsb2 (ENSMUSG00000033825)	1.76822e-05	2.19555	1810049J17Rik (ENSMUSG00000097221)	0.0225383	1.7069	Rhno1 (ENSMUSG00000048668)	2.91413e-84	1.71608	Evpl (ENSMUSG00000034282)	1.70219e-29	3.13833	Krtap4-16 (ENSMUSG00000046474)	0.0181508	1.97222	Stac2 (ENSMUSG00000017400)	1.8665e-05	2.11953	Acadl (ENSMUSG00000026003)	9.24077e-14	1.88437	Lair1 (ENSMUSG00000055541)	1.33248e-07	1.60439
Ssh3 (ENSMUSG00000034616)	1.78881e-05	1.52532	Nog (ENSMUSG00000048616)	0.0228506	1.68838	Abhd4 (ENSMUSG00000040997)	5.04111e-84	1.54244	Fam110b (ENSMUSG00000049119)	1.75007e-29	1.53697	Gm34066 (ENSMUSG00000109809)	0.0182537	1.87165	Nae1 (ENSMUSG00000031878)	1.86675e-05	1.53589	Vdac3 (ENSMUSG00000008892)	9.72091e-14	2.72795	Rsad2 (ENSMUSG00000020641)	1.41434e-07	1.58217
Akr1c14 (ENSMUSG00000033715)	1.79429e-05	1.6792	Gli2 (ENSMUSG00000048402)	0.023607	1.59548	Enpp1 (ENSMUSG00000037370)	5.18756e-84	1.60723	Abhd15 (ENSMUSG00000000686)	1.82597e-29	1.89917	Pgk2 (ENSMUSG00000031233)	0.0185583	2.69755	Ppp1r27 (ENSMUSG00000025129)	1.88204e-05	1.70162	Tmtc1 (ENSMUSG00000030306)	1.07959e-13	1.97601	Kctd1 (ENSMUSG00000036225)	1.47883e-07	1.76024
Hpse (ENSMUSG00000035273)	1.80324e-05	2.13615	Pdcd1lg2 (ENSMUSG00000016498)	0.0237251	1.95837	Vash2 (ENSMUSG00000037568)	5.76781e-84	1.63172	Enpp6 (ENSMUSG00000038173)	2.44267e-29	1.7478	Tm4sf4 (ENSMUSG00000027801)	0.0187496	1.72491	Kctd7 (ENSMUSG00000034110)	1.89854e-05	1.62309	Hspb1 (ENSMUSG00000004951)	1.17986e-13	1.75035	Mfsd7a (ENSMUSG00000029490)	1.58725e-07	1.50436
Soat1 (ENSMUSG00000026600)	1.83454e-05	1.58782	Scn10a (ENSMUSG00000034533)	0.0237623	2.11432	Nagk (ENSMUSG00000034744)	1.79368e-83	1.52292	Unc5c (ENSMUSG00000059921)	3.24163e-29	2.05617	Cplx4 (ENSMUSG00000024519)	0.0188986	1.90718	Zfp945 (ENSMUSG00000059142)	1.9471e-05	1.60012	Zbtb18 (ENSMUSG00000063659)	1.293e-13	2.484	Tsacc (ENSMUSG00000010538)	1.59924e-07	1.60534
Cnn1 (ENSMUSG00000001349)	2.09114e-05	2.43912	Tbx19 (ENSMUSG00000026572)	0.0244839	1.53001	Slc8a1 (ENSMUSG00000054640)	2.14437e-83	1.58107	Uhrf1 (ENSMUSG00000001228)	3.42383e-29	1.54208	Galnt13 (ENSMUSG00000060988)	0.0190175	1.65301	Me1 (ENSMUSG00000032418)	1.962e-05	1.62496	Fa2h (ENSMUSG00000033579)	1.3104e-13	4.23031	Amigo1 (ENSMUSG00000050947)	1.63891e-07	1.61823
Ptafr (ENSMUSG00000056529)	2.13392e-05	1.56683	Ccdc159 (ENSMUSG00000006241)	0.0245144	1.6341	Dynlt1f (ENSMUSG00000095677)	2.20708e-83	1.54159	Bcor (ENSMUSG00000040363)	4.55137e-29	1.51897	Serpina3c (ENSMUSG00000066361)	0.0190235	1.93519	Atrn (ENSMUSG00000027312)	2.05034e-05	2.06133	Adi1 (ENSMUSG00000020629)	1.3662e-13	2.27656	Efcc1 (ENSMUSG00000068263)	1.74326e-07	1.89574
Fcer1a (ENSMUSG00000005339)	2.14329e-05	1.54242	Krtap5-3 (ENSMUSG00000046248)	0.0246739	1.58522	Crabp1 (ENSMUSG00000032291)	2.3222e-83	2.84895	Apln (ENSMUSG00000037010)	7.27534e-29	1.71306	Sfta2 (ENSMUSG00000090509)	0.0192335	2.18558	Plaat1 (ENSMUSG00000022525)	2.05403e-05	1.99676	Atp2b3 (ENSMUSG00000031376)	1.49607e-13	3.03534	Gstt1 (ENSMUSG00000001663)	1.76209e-07	1.60712
Clec4n (ENSMUSG00000023349)	2.17055e-05	1.85718	P2rx2 (ENSMUSG00000029503)	0.0252252	1.71725	Ppic (ENSMUSG00000024538)	4.21109e-83	1.50293	Rhno1 (ENSMUSG00000048668)	8.03e-29	1.54466	Olfr70 (ENSMUSG00000050215)	0.0192392	2.10396	Mfsd3 (ENSMUSG00000019080)	2.29476e-05	1.73698	Fgf13 (ENSMUSG00000031137)	1.63081e-13	2.70006	Lrrn2 (ENSMUSG00000026443)	1.85008e-07	1.74767
Rbpms (ENSMUSG00000031586)	2.36891e-05	1.54561	Mdk (ENSMUSG00000027239)	0.0266724	1.88967	Aprt (ENSMUSG00000006589)	6.72706e-83	1.80404	Sgk3 (ENSMUSG00000025915)	1.13033e-28	1.66337	Lpar1 (ENSMUSG00000038668)	0.0193166	1.51874	Aqp2 (ENSMUSG00000023013)	2.3242e-05	1.53786	Ube2g1 (ENSMUSG00000020794)	1.85603e-13	2.01894	Ifit1 (ENSMUSG00000034459)	2.25351e-07	1.57342
Cers5 (ENSMUSG00000023021)	2.38786e-05	1.81779	Tcfl5 (ENSMUSG00000038932)	0.0268611	1.69358	Tll1 (ENSMUSG00000053626)	8.66054e-83	2.19533	Lactb (ENSMUSG00000032370)	1.394e-28	1.55324	9330182O14Rik (ENSMUSG00000094112)	0.0193599	2.00954	Nup88 (ENSMUSG00000040667)	2.4117e-05	1.53491	Dele1 (ENSMUSG00000024442)	2.25621e-13	2.01559	Tstd3 (ENSMUSG00000028251)	2.33964e-07	1.65922
Igf2bp2 (ENSMUSG00000033581)	2.43842e-05	1.71779	Tafa2 (ENSMUSG00000044071)	0.0279331	1.81251	Sertad3 (ENSMUSG00000055200)	1.13711e-82	1.52157	Ndrg4 (ENSMUSG00000036564)	1.6701e-28	1.50737	Cd209e (ENSMUSG00000040197)	0.0194055	2.34838	Scn7a (ENSMUSG00000034810)	2.46872e-05	1.59963	Six2 (ENSMUSG00000024134)	2.64497e-13	2.38914	Agtr1a (ENSMUSG00000049115)	2.40164e-07	1.62596
Gfra3 (ENSMUSG00000024366)	2.60187e-05	2.15231	Slc10a3 (ENSMUSG00000032806)	0.0283348	1.5393	Slc5a3 (ENSMUSG00000089774)	1.28658e-82	2.38279	Proser2 (ENSMUSG00000045319)	1.89088e-28	1.70356	Tgm4 (ENSMUSG00000025787)	0.0194553	2.54113	Zfp623 (ENSMUSG00000050846)	2.6057e-05	1.99862	Foxn3 (ENSMUSG00000033713)	2.78135e-13	1.68291	Mb21d2 (ENSMUSG00000051065)	2.77976e-07	1.81503
Tifab (ENSMUSG00000049625)	2.68034e-05	1.61026	Trim61 (ENSMUSG00000109718)	0.028823	1.69088	Tcf19 (ENSMUSG00000050410)	1.38699e-82	1.55798	Pitpnm3 (ENSMUSG00000040543)	2.29803e-28	1.65641	2310061N02Rik (ENSMUSG00000050704)	0.019459	2.24961	H4c6 (ENSMUSG00000069274)	2.63117e-05	6.31286	Cav3 (ENSMUSG00000062694)	2.88066e-13	2.86464	Tmem116 (ENSMUSG00000029452)	2.92914e-07	2.00214
Pou2f2 (ENSMUSG00000008496)	2.79143e-05	1.75145	Rab2b (ENSMUSG00000022159)	0.0291887	1.60328	Plcb1 (ENSMUSG00000051177)	1.61426e-82	1.6936	Kcnk2 (ENSMUSG00000037624)	3.0238e-28	1.88779	Olfr615 (ENSMUSG00000073947)	0.0195114	1.92133	Vmn2r74 (ENSMUSG00000090774)	2.66322e-05	7.33852	Mpp3 (ENSMUSG00000052373)	4.0435e-13	2.08091	Epsti1 (ENSMUSG00000022014)	3.0422e-07	1.67403
Mab21l1 (ENSMUSG00000056947)	2.87839e-05	1.85595	Gfy (ENSMUSG00000095276)	0.0301055	1.94652	Myh10 (ENSMUSG00000020900)	1.63762e-82	1.68563	Pcdh18 (ENSMUSG00000037892)	3.69234e-28	1.5465	7420426K07Rik (ENSMUSG00000074123)	0.0197019	2.01477	Jazf1 (ENSMUSG00000063568)	2.73891e-05	1.67894	Zfand5 (ENSMUSG00000024750)	4.20042e-13	1.95935	Pcbd1 (ENSMUSG00000020098)	3.08393e-07	2.01575
Cdkn2b (ENSMUSG00000073802)	2.96179e-05	1.7355	Ddc (ENSMUSG00000020182)	0.03101	1.65686	Sting1 (ENSMUSG00000024349)	2.34329e-82	1.54552	Cd40 (ENSMUSG00000017652)	3.82125e-28	1.91361	Serinc4 (ENSMUSG00000046110)	0.0197462	1.96639	Taf1 (ENSMUSG00000031314)	2.74917e-05	1.68856	Tlcd4 (ENSMUSG00000028132)	4.60648e-13	3.13954	Cutc (ENSMUSG00000025193)	3.10675e-07	1.66806
Gstt3 (ENSMUSG00000001665)	2.99645e-05	1.78369	Gpr84 (ENSMUSG00000063234)	0.031167	2.38463	Tcfl5 (ENSMUSG00000038932)	2.86471e-82	2.24491	Fmn1 (ENSMUSG00000044042)	4.21987e-28	1.87476	Spertl (ENSMUSG00000034689)	0.0197647	2.28089	C2cd3 (ENSMUSG00000047248)	2.79336e-05	1.85066	St3gal3 (ENSMUSG00000028538)	4.98277e-13	2.35325	Agap2 (ENSMUSG00000025422)	3.67556e-07	1.56447
Aplnr (ENSMUSG00000044338)	3.0201e-05	1.58428	Socs2 (ENSMUSG00000020027)	0.0322962	1.57747	Soat1 (ENSMUSG00000026600)	3.18257e-82	1.77546	Rtl10 (ENSMUSG00000086965)	8.06987e-28	1.54722	Iqcf5 (ENSMUSG00000066382)	0.019826	2.39394	Asf1b (ENSMUSG00000005470)	2.82478e-05	1.95876	Myh7b (ENSMUSG00000074652)	5.84276e-13	6.14688	Cntnap2 (ENSMUSG00000039419)	3.99092e-07	1.75702
Iqgap2 (ENSMUSG00000021676)	3.10361e-05	1.6482	Olfr46 (ENSMUSG00000093942)	0.0331216	1.67827	Trmt2a (ENSMUSG00000022721)	6.55787e-82	1.5693	Skp2 (ENSMUSG00000054115)	1.25403e-27	2.17432	Olfr818 (ENSMUSG00000058071)	0.0199373	1.89048	Mdm4 (ENSMUSG00000054387)	2.83935e-05	1.51028	Pitpnc1 (ENSMUSG00000040430)	6.22559e-13	2.62889	Dnaaf3 (ENSMUSG00000055809)	4.04423e-07	1.60163
Clec4a1 (ENSMUSG00000049037)	3.20403e-05	1.60931	Supt7l (ENSMUSG00000053134)	0.0334032	1.51629	Nuak1 (ENSMUSG00000020032)	7.70135e-82	1.50544	Zfp24 (ENSMUSG00000051469)	1.60819e-27	1.74241	Nrg2 (ENSMUSG00000060275)	0.0199719	2.24791	Asb1 (ENSMUSG00000026311)	2.84389e-05	2.3623	Prkar2a (ENSMUSG00000032601)	6.30061e-13	1.90176	Them4 (ENSMUSG00000028145)	4.16143e-07	1.63385
Accs (ENSMUSG00000040272)	3.28757e-05	1.55523	Gm11564 (ENSMUSG00000078258)	0.033828	1.69432	Renbp (ENSMUSG00000031387)	1.08135e-81	1.52949	Lrwd1 (ENSMUSG00000029703)	2.03567e-27	1.55786	Gm11232 (ENSMUSG00000066141)	0.0204785	2.38683	Tnni3 (ENSMUSG00000035458)	2.84995e-05	2.18259	Golga7b (ENSMUSG00000042532)	7.05535e-13	2.88606	Elf1 (ENSMUSG00000036461)	4.23466e-07	1.50184
Gpr17 (ENSMUSG00000052229)	3.31669e-05	1.84469	Mark1 (ENSMUSG00000026620)	0.0340408	1.59841	Gpx8 (ENSMUSG00000021760)	1.11369e-81	1.85991	Ip6k2 (ENSMUSG00000032599)	2.28984e-27	1.523	Tspo2 (ENSMUSG00000023995)	0.0205064	2.00949	Cwf19l2 (ENSMUSG00000025898)	2.88808e-05	1.54368	Serinc2 (ENSMUSG00000023232)	7.31891e-13	3.05614	Pla2r1 (ENSMUSG00000054580)	4.97441e-07	1.68107
Col6a5 (ENSMUSG00000091345)	3.42507e-05	2.15698	Gm3336 (ENSMUSG00000095026)	0.0341997	1.80656	Cyp26b1 (ENSMUSG00000063415)	1.15826e-81	1.98474	Adgrd1 (ENSMUSG00000044017)	2.5997e-27	1.5943	Gcat (ENSMUSG00000006378)	0.0205524	1.53077	Cxcr2 (ENSMUSG00000026180)	2.92552e-05	7.20724	Aqp7 (ENSMUSG00000028427)	8.49859e-13	2.21109	Kcp (ENSMUSG00000059022)	5.30842e-07	1.8115
9130008F23Rik (ENSMUSG00000054951)	3.89203e-05	1.72131	Zfp113 (ENSMUSG00000037007)	0.0346913	2.00786	Fgf7 (ENSMUSG00000027208)	2.52294e-81	1.58049	Tmem62 (ENSMUSG00000054484)	4.40337e-27	1.50176	Gm33543 (ENSMUSG00000110353)	0.0205707	2.36097	Ubac1 (ENSMUSG00000036352)	3.00669e-05	1.80691	Abcc9 (ENSMUSG00000030249)	1.00158e-12	1.83803	Ccdc192 (ENSMUSG00000058925)	5.52591e-07	1.72905
E030030I06Rik (ENSMUSG00000097327)	3.90384e-05	2.02548	Lrp4 (ENSMUSG00000027253)	0.0352095	1.52535	Chrdl1 (ENSMUSG00000031283)	3.38715e-81	1.68	Plxnb1 (ENSMUSG00000053646)	5.77648e-27	1.52945	Otof (ENSMUSG00000062372)	0.0205849	2.14678	Best1 (ENSMUSG00000037418)	3.0223e-05	1.56892	Golga4 (ENSMUSG00000038708)	1.04907e-12	1.86815	Tubd1 (ENSMUSG00000020513)	5.86882e-07	1.81715
Spaar (ENSMUSG00000028475)	4.1157e-05	1.98708	Defb45 (ENSMUSG00000062124)	0.0352489	1.83782	Adam8 (ENSMUSG00000025473)	8.18877e-81	1.87314	Shox2 (ENSMUSG00000027833)	6.16741e-27	1.76333	Nlrp9a (ENSMUSG00000054102)	0.0205969	1.85554	Mettl27 (ENSMUSG00000040557)	3.06252e-05	1.5522	Fbp2 (ENSMUSG00000021456)	1.25883e-12	3.23561	Stbd1 (ENSMUSG00000047963)	6.58789e-07	1.77276
Dvl2 (ENSMUSG00000020888)	4.2134e-05	1.53809	Krt72 (ENSMUSG00000056605)	0.0360359	1.64398	Emilin3 (ENSMUSG00000050700)	1.63016e-80	2.0073	Rgl3 (ENSMUSG00000040146)	6.43008e-27	2.02716	Tppp2 (ENSMUSG00000008813)	0.0206005	2.27755	Grsf1 (ENSMUSG00000044221)	3.39686e-05	1.90992	Yjefn3 (ENSMUSG00000048967)	1.41432e-12	2.55228	Ptgr1 (ENSMUSG00000028378)	6.90002e-07	1.5784
Gpr132 (ENSMUSG00000021298)	4.2331e-05	1.87142	Zfp444 (ENSMUSG00000044876)	0.0363281	1.71937	Fbln1 (ENSMUSG00000006369)	1.7969e-80	1.54601	Rnf144b (ENSMUSG00000038068)	7.39824e-27	1.88941	Cd164l2 (ENSMUSG00000028865)	0.0208192	2.50152	Rnft1 (ENSMUSG00000020521)	3.46653e-05	1.77295	Inka2 (ENSMUSG00000048458)	1.639e-12	2.38224	Kera (ENSMUSG00000019932)	7.37836e-07	2.13865
Themis2 (ENSMUSG00000037731)	4.25536e-05	1.56638	Arl16 (ENSMUSG00000057594)	0.0365295	1.50109	E2f1 (ENSMUSG00000027490)	2.0485e-80	1.67235	Lepr (ENSMUSG00000057722)	1.37034e-26	1.91017	Nxf3 (ENSMUSG00000057000)	0.0208271	1.94319	Cks2 (ENSMUSG00000062248)	3.49707e-05	1.83343	Fgf1 (ENSMUSG00000036585)	1.75948e-12	1.86618	Unc5a (ENSMUSG00000025876)	7.60774e-07	1.69154
Pthlh (ENSMUSG00000048776)	4.39601e-05	1.66407	Tcf7 (ENSMUSG00000000782)	0.0376112	1.81801	Pla2g15 (ENSMUSG00000031903)	4.75848e-80	1.62798	Rfc2 (ENSMUSG00000023104)	1.72385e-26	1.54248	Olfr1489 (ENSMUSG00000045678)	0.0208379	2.03381	Patj (ENSMUSG00000061859)	3.59468e-05	1.55301	Ndufs8 (ENSMUSG00000059734)	1.76477e-12	1.73219	Ccl24 (ENSMUSG00000004814)	8.7814e-07	2.30161
Ajap1 (ENSMUSG00000039546)	4.50077e-05	1.65434	Olfr1507 (ENSMUSG00000059887)	0.0378557	1.58941	Armcx1 (ENSMUSG00000033460)	5.55123e-80	1.5766	Pcdh17 (ENSMUSG00000035566)	2.00715e-26	1.77875	Spem1 (ENSMUSG00000041165)	0.0208765	2.7382	Fastkd1 (ENSMUSG00000027086)	3.68619e-05	1.56611	Acsl1 (ENSMUSG00000018796)	1.8187e-12	2.77156	Cldn1 (ENSMUSG00000022512)	8.89132e-07	1.66211
Anpep (ENSMUSG00000039062)	4.53867e-05	1.61809	Cyp24a1 (ENSMUSG00000038567)	0.0380293	2.10241	Cib1 (ENSMUSG00000030538)	7.08528e-80	1.70538	Flt4 (ENSMUSG00000020357)	4.82277e-26	1.78387	Akap10 (ENSMUSG00000047804)	0.0208811	1.85716	Ggps1 (ENSMUSG00000021302)	3.69554e-05	1.63646	Slc25a42 (ENSMUSG00000002346)	1.83996e-12	2.68494	Fbxw2 (ENSMUSG00000035949)	9.12904e-07	1.60075
Plcb3 (ENSMUSG00000024960)	4.6009e-05	1.53095	Nckap5 (ENSMUSG00000049690)	0.0383354	1.5761	Anpep (ENSMUSG00000039062)	8.83174e-80	1.77762	Timeless (ENSMUSG00000039994)	1.62348e-25	1.63384	Tprg (ENSMUSG00000048399)	0.0209688	2.01665	Ckmt2 (ENSMUSG00000021622)	3.73212e-05	1.74303	Exoc6 (ENSMUSG00000053799)	2.16243e-12	2.34863	Colq (ENSMUSG00000057606)	9.27377e-07	1.75301
Lrp12 (ENSMUSG00000022305)	4.88462e-05	1.71432	Gad1 (ENSMUSG00000070880)	0.0396554	1.79967	B3galnt1 (ENSMUSG00000043300)	1.13831e-79	1.67393	Max (ENSMUSG00000059436)	2.14197e-25	1.55104	Olfr1368 (ENSMUSG00000045474)	0.0209821	2.26956	Olfr430 (ENSMUSG00000050134)	3.73857e-05	5.41581	Chrnd (ENSMUSG00000026251)	2.38659e-12	2.32676	Osgin1 (ENSMUSG00000074063)	9.67252e-07	1.54667
Ifi207 (ENSMUSG00000073490)	4.88994e-05	1.91296	Olfr576 (ENSMUSG00000073962)	0.0399869	1.54746	Pycrl (ENSMUSG00000022571)	1.23711e-79	1.56078	Ppil1 (ENSMUSG00000024007)	2.23851e-25	1.66967	Krt90 (ENSMUSG00000048699)	0.0210467	2.43458	Itgb3bp (ENSMUSG00000028549)	3.84257e-05	2.07719	Dnajc21 (ENSMUSG00000044224)	2.66039e-12	1.88417	Haao (ENSMUSG00000000673)	1.20503e-06	2.40207
Osr1 (ENSMUSG00000048387)	5.20948e-05	1.75037	Tspan10 (ENSMUSG00000039691)	0.0403506	1.87794	Fancf (ENSMUSG00000092118)	1.36539e-79	1.52326	Pak4 (ENSMUSG00000030602)	3.39047e-25	1.60639	Tgm3 (ENSMUSG00000027401)	0.0211671	2.06198	Cdh12 (ENSMUSG00000040452)	3.84915e-05	8.0489	Zfp641 (ENSMUSG00000022987)	2.77052e-12	2.82173	Cass4 (ENSMUSG00000074570)	1.20702e-06	1.77782
Orai3 (ENSMUSG00000043964)	5.25771e-05	1.82946	Hoxa1 (ENSMUSG00000029844)	0.0409236	1.87812	Nme4 (ENSMUSG00000024177)	1.83696e-79	1.98117	Oxct2b (ENSMUSG00000076438)	6.14889e-25	2.18264	Hsd17b13 (ENSMUSG00000034528)	0.0212827	2.04443	BC028528 (ENSMUSG00000038543)	3.8596e-05	2.1099	Hif1an (ENSMUSG00000036450)	3.18013e-12	2.15556	Hhex (ENSMUSG00000024986)	1.25286e-06	1.57555
Gp9 (ENSMUSG00000030054)	5.35071e-05	1.97257	Ccdc70 (ENSMUSG00000017049)	0.0412228	1.63743	Hs3st3a1 (ENSMUSG00000047759)	2.63376e-79	2.0053	Tmem178 (ENSMUSG00000024245)	6.34093e-25	2.59507	E030025P04Rik (ENSMUSG00000078605)	0.0214814	2.26194	Nipa2 (ENSMUSG00000030452)	3.91086e-05	1.75469	Ndufaf1 (ENSMUSG00000027305)	3.58548e-12	2.33836	Duoxa1 (ENSMUSG00000027224)	1.25645e-06	1.74072
Efhd1 (ENSMUSG00000026255)	5.35548e-05	1.5675	Gpr35 (ENSMUSG00000026271)	0.0421673	1.58278	Sec23b (ENSMUSG00000027429)	4.19613e-79	1.5504	Trmt61a (ENSMUSG00000060950)	8.43988e-25	1.57844	1700034I23Rik (ENSMUSG00000074619)	0.0214973	2.11731	Fjx1 (ENSMUSG00000075012)	4.09766e-05	1.92907	Mfn1 (ENSMUSG00000027668)	3.74985e-12	1.88598	Cbll1 (ENSMUSG00000020659)	1.34307e-06	1.6874
Gria3 (ENSMUSG00000001986)	5.52782e-05	1.62318	Defb23 (ENSMUSG00000074681)	0.0424509	1.57524	Uhrf1 (ENSMUSG00000001228)	5.45531e-79	1.65293	Sytl2 (ENSMUSG00000030616)	1.0315e-24	1.51321	Irgc1 (ENSMUSG00000062028)	0.0215139	2.30291	Kbtbd2 (ENSMUSG00000059486)	4.21111e-05	1.76542	Cep85l (ENSMUSG00000038594)	4.28176e-12	2.17623	Ppil2 (ENSMUSG00000022771)	1.65439e-06	1.82822
Mmrn1 (ENSMUSG00000054641)	5.56669e-05	2.24987	Zfp239 (ENSMUSG00000042097)	0.042517	1.6859	Rfc2 (ENSMUSG00000023104)	5.94925e-79	1.53017	Adamts18 (ENSMUSG00000053399)	1.20281e-24	1.77665	Abhd12b (ENSMUSG00000090121)	0.021553	2.35086	Gm7247 (ENSMUSG00000068399)	4.29592e-05	4.90029	Grem2 (ENSMUSG00000050069)	4.3348e-12	2.30915	Tspyl5 (ENSMUSG00000038984)	1.95003e-06	1.58657
Ciita (ENSMUSG00000022504)	5.91217e-05	1.56863	Snhg4 (ENSMUSG00000117694)	0.0445461	2.21371	Fchsd2 (ENSMUSG00000030691)	1.12872e-78	1.66374	Slc12a7 (ENSMUSG00000017756)	1.40567e-24	1.58473	Olfr218 (ENSMUSG00000046643)	0.0215866	1.77523	Rab30 (ENSMUSG00000030643)	4.37159e-05	2.40662	Shisa4 (ENSMUSG00000041889)	4.58324e-12	1.93475	Adm (ENSMUSG00000030790)	1.98228e-06	1.57049
Layn (ENSMUSG00000060594)	6.02178e-05	1.57525	Glp1r (ENSMUSG00000024027)	0.0452293	1.57312	Gins2 (ENSMUSG00000031821)	1.62963e-78	1.86578	Shank2 (ENSMUSG00000037541)	1.9911e-24	2.6233	Acot5 (ENSMUSG00000042540)	0.0217071	1.88993	Mtx2 (ENSMUSG00000027099)	4.43116e-05	1.70062	Dhdh (ENSMUSG00000011382)	5.42812e-12	2.65169	C1qtnf9 (ENSMUSG00000071347)	2.16636e-06	1.78458
Kcnk9 (ENSMUSG00000036760)	6.15929e-05	2.15914	Arrdc5 (ENSMUSG00000073380)	0.0459458	1.77859	Hspa13 (ENSMUSG00000032932)	2.62444e-78	1.5304	Zcchc3 (ENSMUSG00000074682)	1.99877e-24	1.52078	Gm50092 (ENSMUSG00000117477)	0.0217095	2.44587	Tnfaip3 (ENSMUSG00000019850)	4.43464e-05	4.20781	Romo1 (ENSMUSG00000067847)	6.37842e-12	1.92349	Nol6 (ENSMUSG00000028430)	2.26679e-06	1.65552
Mcub (ENSMUSG00000027994)	6.33195e-05	1.79112	Alk (ENSMUSG00000055471)	0.0461095	2.2698	Ccl8 (ENSMUSG00000009185)	2.74493e-78	1.91541	Ccdc170 (ENSMUSG00000019767)	2.25049e-24	2.59329	Tmem74bos (ENSMUSG00000087035)	0.0217336	1.99895	Oxld1 (ENSMUSG00000039670)	4.44588e-05	2.46842	Retsat (ENSMUSG00000056666)	6.41872e-12	2.32517	Aspa (ENSMUSG00000020774)	2.34287e-06	1.55962
Ccr5 (ENSMUSG00000079227)	6.58905e-05	1.72571	Sec22a (ENSMUSG00000034473)	0.0476724	1.53838	Ctss (ENSMUSG00000038642)	2.77179e-78	1.95749	Amigo3 (ENSMUSG00000032593)	2.42704e-24	1.60078	Pspn (ENSMUSG00000002664)	0.0217355	2.42257	Entpd6 (ENSMUSG00000033068)	4.44841e-05	1.52824	Acss1 (ENSMUSG00000027452)	6.55653e-12	3.36441	Itgax (ENSMUSG00000030789)	2.52755e-06	1.98464
Dact2 (ENSMUSG00000048826)	7.00426e-05	1.83355	Pex12 (ENSMUSG00000018733)	0.0493676	1.75609	Efna5 (ENSMUSG00000048915)	3.88876e-78	1.58337	Smarcd1 (ENSMUSG00000023018)	2.4399e-24	1.50413	Cetn1 (ENSMUSG00000050996)	0.0217658	2.02309	Snx13 (ENSMUSG00000020590)	4.46581e-05	1.58853	Slc9a2 (ENSMUSG00000026062)	7.24329e-12	2.83401	Mamld1 (ENSMUSG00000059401)	2.63718e-06	1.67296
Scube2 (ENSMUSG00000007279)	7.10797e-05	1.68576	Cnnm1 (ENSMUSG00000025189)	0.050546	1.8555	Clip3 (ENSMUSG00000013921)	4.87749e-78	1.50038	Zfp105 (ENSMUSG00000057895)	2.5808e-24	1.58111	Gpx6 (ENSMUSG00000004341)	0.0217843	2.20525	Fam117a (ENSMUSG00000038893)	4.49033e-05	2.86558	Atp5g1 (ENSMUSG00000006057)	7.24648e-12	2.49461	Nr4a3 (ENSMUSG00000028341)	2.69655e-06	1.64574
Tll1 (ENSMUSG00000053626)	7.37371e-05	1.77891	Krt16 (ENSMUSG00000053797)	0.0507747	2.14432	Zfp367 (ENSMUSG00000044934)	6.08898e-78	1.93235	Eef2kmt (ENSMUSG00000022544)	3.16203e-24	1.5062	Semp2l1 (ENSMUSG00000091318)	0.022132	2.2789	Nln (ENSMUSG00000021710)	4.49524e-05	1.85681	Celf2 (ENSMUSG00000002107)	8.17462e-12	1.82856	Prox1 (ENSMUSG00000010175)	3.2888e-06	1.9573
Fam166a (ENSMUSG00000026969)	7.64883e-05	2.23479	Gm20379 (ENSMUSG00000100622)	0.0509129	1.65733	Atxn10 (ENSMUSG00000016541)	6.95127e-78	1.51	Mthfd2 (ENSMUSG00000005667)	8.78171e-24	1.60107	Rgn (ENSMUSG00000023070)	0.0222118	2.21444	Terf1 (ENSMUSG00000025925)	4.53153e-05	1.82754	Lrig1 (ENSMUSG00000030029)	8.23142e-12	2.05421	Ap5m1 (ENSMUSG00000036291)	3.41679e-06	1.79325
a (ENSMUSG00000027596)	7.70789e-05	1.66425	Fam221b (ENSMUSG00000043633)	0.0521494	1.58461	Mybl2 (ENSMUSG00000017861)	8.91219e-78	1.84521	4930404N11Rik (ENSMUSG00000020234)	1.48186e-23	1.8281	Tmem211 (ENSMUSG00000066964)	0.0222944	2.14659	Cep290 (ENSMUSG00000019971)	4.59581e-05	1.79893	Ctnna3 (ENSMUSG00000060843)	8.69806e-12	2.97138	Fam107a (ENSMUSG00000021750)	3.55413e-06	1.56166
Fgf16 (ENSMUSG00000031230)	7.8448e-05	2.21883	Ces2c (ENSMUSG00000061825)	0.0522725	1.89491	Smpdl3b (ENSMUSG00000028885)	1.9453e-77	2.28793	Lca5l (ENSMUSG00000045275)	1.48702e-23	1.5624	Olfr477 (ENSMUSG00000096151)	0.022503	2.27338	Cenpn (ENSMUSG00000031756)	4.61647e-05	1.81094	Ramp1 (ENSMUSG00000034353)	9.20858e-12	1.70908	Prickle4 (ENSMUSG00000096549)	3.5786e-06	1.59684
Fzd6 (ENSMUSG00000022297)	8.03572e-05	1.60536	C2cd4d (ENSMUSG00000091648)	0.0544513	1.78708	Tk1 (ENSMUSG00000025574)	4.70876e-77	1.59914	Dok5 (ENSMUSG00000027560)	1.59852e-23	1.71493	Defb26 (ENSMUSG00000074680)	0.0225265	2.13424	Wdr53 (ENSMUSG00000022787)	4.64774e-05	1.59813	Grsf1 (ENSMUSG00000044221)	1.07417e-11	2.15721	Ccr5 (ENSMUSG00000079227)	4.07344e-06	1.54348
Sprn (ENSMUSG00000045733)	8.40189e-05	1.92168	Tnfsf4 (ENSMUSG00000026700)	0.0544743	1.99937	Tmem106a (ENSMUSG00000034947)	7.58025e-77	1.68105	Zfp810 (ENSMUSG00000066829)	1.65706e-23	1.59401	Lmo3 (ENSMUSG00000030226)	0.0226201	2.34963	Tas2r109 (ENSMUSG00000062528)	4.72626e-05	6.72547	Myl10 (ENSMUSG00000005474)	1.2794e-11	2.21995	Wdfy4 (ENSMUSG00000051506)	4.36113e-06	1.90695
Rbm47 (ENSMUSG00000070780)	8.51221e-05	1.59242	BC048679 (ENSMUSG00000061877)	0.0551862	1.61512	Trabd2b (ENSMUSG00000070867)	8.85225e-77	1.5014	Hmgcll1 (ENSMUSG00000007908)	1.9273e-23	1.54369	Spatc1 (ENSMUSG00000049653)	0.0226388	2.33218	Kcnab1 (ENSMUSG00000027827)	4.91775e-05	1.55869	Hint3 (ENSMUSG00000019791)	1.32062e-11	2.27685	Npy1r (ENSMUSG00000036437)	4.55448e-06	1.92541
Katna1 (ENSMUSG00000019794)	8.59671e-05	1.5427	Inava (ENSMUSG00000041605)	0.0580175	1.65697	Mtch1 (ENSMUSG00000024012)	1.60281e-76	1.53735	Tg (ENSMUSG00000053469)	2.05347e-23	1.75988	Olfr564 (ENSMUSG00000048469)	0.0229267	1.99303	Rtl5 (ENSMUSG00000049191)	5.06398e-05	1.54728	Nudt3 (ENSMUSG00000024213)	1.38211e-11	1.62341	Adat2 (ENSMUSG00000019808)	4.83003e-06	1.54526
Kcna6 (ENSMUSG00000038077)	8.80051e-05	1.57604	Tpm3-rs7 (ENSMUSG00000058126)	0.0582894	1.51186	Anxa2 (ENSMUSG00000032231)	1.98588e-76	1.63854	Sybu (ENSMUSG00000022340)	4.81075e-23	1.59271	Tktl1 (ENSMUSG00000031397)	0.0231059	2.2025	Ankrd54 (ENSMUSG00000033055)	5.06549e-05	2.03132	Nos1 (ENSMUSG00000029361)	1.44678e-11	3.06494	Zfp930 (ENSMUSG00000059897)	5.56133e-06	2.78613
Fam110d (ENSMUSG00000050105)	9.08209e-05	1.54686	Cidea (ENSMUSG00000024526)	0.0601687	1.62112	Procr (ENSMUSG00000027611)	2.55001e-76	1.57089	Snx10 (ENSMUSG00000038301)	4.90879e-23	1.53126	Gm16253 (ENSMUSG00000087610)	0.0231678	2.526	Efs (ENSMUSG00000022203)	5.12853e-05	1.96505	Filip1 (ENSMUSG00000034898)	1.56322e-11	2.46137	A030005L19Rik (ENSMUSG00000113880)	5.56488e-06	1.67495
Olfr1370 (ENSMUSG00000042869)	9.28771e-05	2.06572	Agrp (ENSMUSG00000005705)	0.0607089	1.96773	Fbxl7 (ENSMUSG00000043556)	3.45558e-76	2.22466	Syt12 (ENSMUSG00000049303)	7.65796e-23	1.69337	Dazl (ENSMUSG00000010592)	0.0231696	2.32857	Chil1 (ENSMUSG00000064246)	5.15204e-05	1.84133	Sptbn5 (ENSMUSG00000074899)	1.62525e-11	3.54744	Baiap2l1 (ENSMUSG00000038859)	5.61462e-06	1.75454
Sh3d21 (ENSMUSG00000073758)	9.40718e-05	1.61857	Insm1 (ENSMUSG00000068154)	0.06088	1.84357	Iqgap3 (ENSMUSG00000028068)	6.24352e-76	1.89272	Thsd4 (ENSMUSG00000032289)	9.04323e-23	1.55625	Pmp2 (ENSMUSG00000052468)	0.0231713	2.0381	Tmem198 (ENSMUSG00000051703)	5.18699e-05	1.64028	Bola3 (ENSMUSG00000045160)	1.64188e-11	2.53184	Fam189b (ENSMUSG00000032657)	5.80526e-06	1.65314
Itga3 (ENSMUSG00000001507)	9.44777e-05	1.60738	Tmem183a (ENSMUSG00000042305)	0.0618554	1.65397	Porcn (ENSMUSG00000031169)	9.11241e-76	1.58456	Nfkbid (ENSMUSG00000036931)	1.10037e-22	1.93566	Sycp1 (ENSMUSG00000027855)	0.0232757	1.71876	Slfn3 (ENSMUSG00000018986)	5.28787e-05	1.5535	Tef (ENSMUSG00000022389)	1.74871e-11	1.67555	Il21r (ENSMUSG00000030745)	5.94871e-06	1.51258
A830005F24Rik (ENSMUSG00000053181)	9.75256e-05	2.31329	1700088E04Rik (ENSMUSG00000033029)	0.0624013	1.67507	Ubr7 (ENSMUSG00000041712)	1.01609e-75	1.51271	Ctnnbl1 (ENSMUSG00000027649)	1.40943e-22	1.55282	Olfr1309 (ENSMUSG00000109528)	0.0232783	1.57561	Sdhaf3 (ENSMUSG00000042505)	5.36e-05	1.94267	Bcl6 (ENSMUSG00000022508)	1.83269e-11	1.92304	Prph (ENSMUSG00000023484)	6.24875e-06	1.67088
Pycard (ENSMUSG00000030793)	9.85941e-05	1.67099	Pak5 (ENSMUSG00000039913)	0.0634721	1.59712	Adcy3 (ENSMUSG00000020654)	1.32447e-75	1.68371	Grin3b (ENSMUSG00000035745)	2.35036e-22	2.32615	Mep1b (ENSMUSG00000024313)	0.023312	1.81667	Olfr589 (ENSMUSG00000051362)	5.38692e-05	7.28435	Map2k6 (ENSMUSG00000020623)	2.01238e-11	2.31615	Trhde (ENSMUSG00000050663)	6.32201e-06	1.63458
Gfap (ENSMUSG00000020932)	9.86446e-05	2.34636	Il17a (ENSMUSG00000025929)	0.0645505	1.50051	Maml2 (ENSMUSG00000031925)	1.60419e-75	1.65251	Kif7 (ENSMUSG00000050382)	2.46881e-22	1.62768	Cntnap5c (ENSMUSG00000038048)	0.0233498	1.95989	C1galt1 (ENSMUSG00000042460)	5.39021e-05	2.22802	Adsl (ENSMUSG00000022407)	2.07365e-11	1.7633	Jph4 (ENSMUSG00000022208)	6.43379e-06	1.56877
1700037H04Rik (ENSMUSG00000027327)	9.96749e-05	1.62992	Mettl2 (ENSMUSG00000020691)	0.0654753	1.67873	Gpnmb (ENSMUSG00000029816)	2.17778e-75	2.6695	Wnk4 (ENSMUSG00000035112)	5.60794e-22	1.68146	Capns2 (ENSMUSG00000078144)	0.0233558	1.59888	H2-DMb2 (ENSMUSG00000037548)	5.43696e-05	1.59503	Bckdha (ENSMUSG00000060376)	2.11523e-11	1.89481	Krt8 (ENSMUSG00000049382)	6.88377e-06	2.14621
Sox2 (ENSMUSG00000074637)	0.000100223	1.95668	Kremen2 (ENSMUSG00000040680)	0.0656144	1.64503	Bcl9 (ENSMUSG00000038256)	3.4686e-75	1.51978	Sh3tc1 (ENSMUSG00000036553)	5.88181e-22	1.57163	Slc27a5 (ENSMUSG00000030382)	0.0233691	2.78272	Trpc3 (ENSMUSG00000027716)	5.71058e-05	1.76633	C1qtnf4 (ENSMUSG00000040794)	2.58945e-11	2.25063	Ms4a4a (ENSMUSG00000101389)	6.9653e-06	1.51641
Olfr727 (ENSMUSG00000059488)	0.000100409	1.77964	Ceacam2 (ENSMUSG00000054385)	0.0669339	1.96462	Rtl3 (ENSMUSG00000047686)	3.48914e-75	2.52887	Nrm (ENSMUSG00000059791)	7.40707e-22	1.50711	Rnf144b (ENSMUSG00000038068)	0.0234648	1.50629	Tspyl3 (ENSMUSG00000074671)	6.04087e-05	1.53241	Ush1c (ENSMUSG00000030838)	2.7045e-11	3.8135	Begain (ENSMUSG00000040867)	7.03742e-06	1.5178
Pex26 (ENSMUSG00000067825)	0.000102031	1.56404	Rtbdn (ENSMUSG00000048617)	0.0671573	1.53066	H1f10 (ENSMUSG00000044927)	3.70342e-75	1.5298	Esyt3 (ENSMUSG00000037681)	8.10056e-22	1.94632	Olfr1508 (ENSMUSG00000057564)	0.0234966	1.77872	Hmgb2 (ENSMUSG00000054717)	6.08247e-05	1.54895	Gpr157 (ENSMUSG00000047875)	3.10045e-11	2.53789	Hoxd11 (ENSMUSG00000042499)	7.19022e-06	1.78383
Hscb (ENSMUSG00000043510)	0.000105655	1.72028	Otop3 (ENSMUSG00000018862)	0.0673587	1.54298	Selenoi (ENSMUSG00000075703)	3.72537e-75	1.50251	Calcr (ENSMUSG00000023964)	9.22521e-22	2.14298	Ciita (ENSMUSG00000022504)	0.0236612	1.50879	Serpina3g (ENSMUSG00000041481)	6.20013e-05	4.64205	Aamdc (ENSMUSG00000035642)	4.11257e-11	1.78691	P2ry13 (ENSMUSG00000036362)	7.83795e-06	1.64365
Myo15 (ENSMUSG00000042678)	0.000110863	1.90752	Zc3hav1l (ENSMUSG00000047749)	0.0696024	1.59336	Medag (ENSMUSG00000029659)	5.04228e-75	1.83242	Il12rb1 (ENSMUSG00000000791)	1.08292e-21	2.06975	Potegl (ENSMUSG00000026774)	0.0236995	2.124	Plekhb1 (ENSMUSG00000030701)	6.25932e-05	1.5578	Stard10 (ENSMUSG00000030688)	4.41618e-11	2.47052	Itih4 (ENSMUSG00000021922)	7.92437e-06	1.72955
Heatr5b (ENSMUSG00000039414)	0.000115587	1.7233	Gpr156 (ENSMUSG00000046961)	0.0714362	1.88262	Lgals1 (ENSMUSG00000068220)	5.63975e-75	1.78716	Apcdd1 (ENSMUSG00000071847)	1.09468e-21	1.52189	Vmn1r90 (ENSMUSG00000100586)	0.023707	1.81259	Yipf7 (ENSMUSG00000029158)	6.29356e-05	1.60988	Hmcn2 (ENSMUSG00000055632)	4.91593e-11	2.29323	Tmem89 (ENSMUSG00000025652)	8.9014e-06	1.95074
Sele (ENSMUSG00000026582)	0.00011984	2.02853	Gpa33 (ENSMUSG00000000544)	0.0718983	1.65089	Rflna (ENSMUSG00000037962)	6.13344e-75	1.8364	Pdzd11 (ENSMUSG00000015668)	1.45611e-21	1.71211	Sntg1 (ENSMUSG00000025909)	0.0237847	2.24659	Mmut (ENSMUSG00000023921)	6.36416e-05	1.95269	Tfeb (ENSMUSG00000023990)	5.30065e-11	1.98069	Gm10337 (ENSMUSG00000071586)	9.01808e-06	1.65101
Opn1sw (ENSMUSG00000058831)	0.000126058	2.28201	1190005I06Rik (ENSMUSG00000043687)	0.07399	1.71379	Ccdc102a (ENSMUSG00000063605)	1.72021e-74	1.70394	Dtx2 (ENSMUSG00000004947)	1.46305e-21	1.56423	Acsbg2 (ENSMUSG00000024207)	0.0238484	2.30093	Washc4 (ENSMUSG00000034560)	6.38822e-05	1.56272	Dcaf6 (ENSMUSG00000026571)	5.72159e-11	1.92	H2-Eb2 (ENSMUSG00000067341)	9.64593e-06	2.3606
Mob1a (ENSMUSG00000043131)	0.000138774	1.52401	Zpbp (ENSMUSG00000020193)	0.0783044	2.17134	Fmod (ENSMUSG00000041559)	1.95826e-74	1.54996	Pla2g4a (ENSMUSG00000056220)	1.68336e-21	1.6119	Olah (ENSMUSG00000026645)	0.0238805	2.20828	Car1 (ENSMUSG00000027556)	6.39988e-05	7.03376	Retreg1 (ENSMUSG00000022270)	5.74315e-11	2.03081	Cnga3 (ENSMUSG00000026114)	1.03992e-05	1.55763
Trim30d (ENSMUSG00000057596)	0.000144494	2.08824	Acot4 (ENSMUSG00000052392)	0.0783781	1.88255	Tmeff1 (ENSMUSG00000028347)	5.5248e-74	1.9189	Mcm10 (ENSMUSG00000026669)	1.72896e-21	1.76705	Dcaf8l (ENSMUSG00000035395)	0.0238995	1.85496	Gm10643 (ENSMUSG00000074215)	6.45124e-05	1.62442	Cldn19 (ENSMUSG00000066058)	6.16124e-11	2.2602	Ttll1 (ENSMUSG00000022442)	1.13262e-05	1.51579
Tbx1 (ENSMUSG00000009097)	0.000144824	1.51711	Tmppe (ENSMUSG00000079260)	0.0792649	1.7457	Mfsd10 (ENSMUSG00000001082)	6.42078e-74	1.56967	Camk2n2 (ENSMUSG00000051146)	1.80555e-21	1.58622	Olfr720 (ENSMUSG00000052417)	0.023927	1.90155	Zbtb6 (ENSMUSG00000066798)	6.52125e-05	1.53497	Oplah (ENSMUSG00000022562)	6.2329e-11	2.17182	Efcab2 (ENSMUSG00000026495)	1.15736e-05	1.51161
Tmem35a (ENSMUSG00000033578)	0.000145577	1.82796	Cacna1e (ENSMUSG00000004110)	0.0810705	1.75131	Aacs (ENSMUSG00000029482)	6.42234e-74	1.65204	Ckap2 (ENSMUSG00000037725)	1.90312e-21	1.51053	Actrt3 (ENSMUSG00000037737)	0.0239425	2.03258	Zfp3 (ENSMUSG00000043602)	6.73231e-05	1.98865	Tex2 (ENSMUSG00000040548)	6.57344e-11	2.09242	Icam1 (ENSMUSG00000037405)	1.15934e-05	1.66991
Olfr592 (ENSMUSG00000073956)	0.000146183	1.6842	Nalcn (ENSMUSG00000000197)	0.0812492	1.56445	Slc30a5 (ENSMUSG00000021629)	6.66011e-74	1.69148	Lipc (ENSMUSG00000032207)	2.30886e-21	2.22634	Olfr1176 (ENSMUSG00000050023)	0.023947	2.39855	Kif16b (ENSMUSG00000038844)	7.09273e-05	1.77328	Cox10 (ENSMUSG00000042148)	7.83e-11	2.31107	Itgal (ENSMUSG00000030830)	1.18777e-05	1.65258
Olfr843 (ENSMUSG00000048391)	0.000146936	1.52928	Aga (ENSMUSG00000031521)	0.0815461	1.54692	Kif22 (ENSMUSG00000030677)	7.84829e-74	1.56453	Paqr9 (ENSMUSG00000064225)	2.91814e-21	1.77499	Gm6760 (ENSMUSG00000079579)	0.0239985	1.89003	Pcdhga4 (ENSMUSG00000103677)	7.13415e-05	1.71511	Nr1d2 (ENSMUSG00000021775)	8.272e-11	1.82029	Lsamp (ENSMUSG00000061080)	1.3065e-05	1.54136
Cd163 (ENSMUSG00000008845)	0.000149588	1.74129	Noxa1 (ENSMUSG00000036805)	0.0830295	1.73759	Klhdc10 (ENSMUSG00000029775)	1.14575e-73	1.68273	Scin (ENSMUSG00000002565)	4.027e-21	1.61572	Rdh19 (ENSMUSG00000054052)	0.0240897	2.19603	Cfap418 (ENSMUSG00000059482)	7.21438e-05	1.64863	Osbpl6 (ENSMUSG00000042359)	9.11082e-11	2.96073	Arx (ENSMUSG00000035277)	1.41366e-05	1.73731
Jph4 (ENSMUSG00000022208)	0.000149814	1.59529	Nptx1 (ENSMUSG00000025582)	0.0832598	1.53762	Invs (ENSMUSG00000028344)	1.39631e-73	1.66907	Clip2 (ENSMUSG00000063146)	4.62566e-21	1.58919	Fryl (ENSMUSG00000070733)	0.0240991	2.08627	Amigo2 (ENSMUSG00000048218)	7.21827e-05	1.60654	Prss55 (ENSMUSG00000034623)	9.60978e-11	3.25769	Gpank1 (ENSMUSG00000092417)	1.45813e-05	1.54917
Tsen54 (ENSMUSG00000020781)	0.000150751	1.69423	Trim43a (ENSMUSG00000090693)	0.0841111	2.06599	Igfbp4 (ENSMUSG00000017493)	1.42012e-73	1.95027	Alkbh4 (ENSMUSG00000039754)	7.34157e-21	1.58599	Olfr1225 (ENSMUSG00000101918)	0.0242878	1.85013	Caap1 (ENSMUSG00000028578)	7.38774e-05	1.56147	Cfap100 (ENSMUSG00000048794)	1.55643e-10	2.89414	Pcnx4 (ENSMUSG00000034501)	1.85218e-05	2.19816
Ppm1m (ENSMUSG00000020253)	0.000151869	1.51351	Il24 (ENSMUSG00000026420)	0.0843118	1.75466	Sin3a (ENSMUSG00000042557)	2.37399e-73	1.541	Zc3hav1l (ENSMUSG00000047749)	9.15533e-21	1.51417	Gm11733 (ENSMUSG00000069588)	0.0243263	1.93963	Zfp963 (ENSMUSG00000092260)	7.42784e-05	2.08061	Snai3 (ENSMUSG00000006587)	1.61975e-10	2.52609	Inmt (ENSMUSG00000003477)	1.88152e-05	2.25872
Dsel (ENSMUSG00000038702)	0.000153285	1.66031	Plac8l1 (ENSMUSG00000059455)	0.086796	1.63329	Col3a1 (ENSMUSG00000026043)	3.50108e-73	1.76285	Stambpl1 (ENSMUSG00000024776)	1.14216e-20	1.57655	Gpr61 (ENSMUSG00000046793)	0.0243566	2.93403	Cacna1s (ENSMUSG00000026407)	7.47809e-05	1.54826	Cyb5r1 (ENSMUSG00000026456)	1.6582e-10	1.70775	Cd163 (ENSMUSG00000008845)	1.8819e-05	1.57962
Slc38a11 (ENSMUSG00000061171)	0.000154072	1.86126	2810459M11Rik (ENSMUSG00000026227)	0.0885348	1.56923	Adnp (ENSMUSG00000051149)	3.89758e-73	1.52209	Grm4 (ENSMUSG00000063239)	1.51411e-20	2.85091	Cabp4 (ENSMUSG00000024842)	0.0244781	2.23583	Chrnd (ENSMUSG00000026251)	7.54562e-05	1.70016	Col19a1 (ENSMUSG00000026141)	1.70594e-10	2.81708	Bcl10 (ENSMUSG00000028191)	1.91588e-05	1.52343
Nrk (ENSMUSG00000052854)	0.000155088	1.89315	Srarp (ENSMUSG00000070637)	0.0930602	1.58465	Timp2 (ENSMUSG00000017466)	5.43182e-73	1.80361	Hoxb2 (ENSMUSG00000075588)	2.05735e-20	1.86371	D1Pas1 (ENSMUSG00000039224)	0.0244953	1.8077	Aqp7 (ENSMUSG00000028427)	7.58626e-05	1.75255	Clip1 (ENSMUSG00000049550)	1.77664e-10	1.77943	Slc29a2 (ENSMUSG00000024891)	1.96932e-05	1.51281
Lrp1 (ENSMUSG00000040249)	0.0001568	1.54418	Prkg1 (ENSMUSG00000052920)	0.0967341	1.65035	Trim46 (ENSMUSG00000042766)	5.82934e-73	1.96975	Cplx2 (ENSMUSG00000025867)	2.58751e-20	1.56557	Mcf2l (ENSMUSG00000031442)	0.0245361	1.56	P2ry2 (ENSMUSG00000032860)	7.91177e-05	1.63212	Ybx2 (ENSMUSG00000018554)	1.88069e-10	2.94968	Cyp4f16 (ENSMUSG00000048440)	2.52057e-05	1.72271
Ms4a6b (ENSMUSG00000024677)	0.000159203	1.61324	AI593442 (ENSMUSG00000078307)	0.0967898	1.5441	Col6a2 (ENSMUSG00000020241)	9.52667e-73	1.83157	Ube2ql1 (ENSMUSG00000052981)	9.61822e-20	1.50729	Gpr137b (ENSMUSG00000021306)	0.0245667	1.57922	Arhgap42 (ENSMUSG00000050730)	8.05056e-05	1.78533	Cnksr1 (ENSMUSG00000028841)	1.95802e-10	2.63296	Ppl (ENSMUSG00000039457)	2.53793e-05	2.17008
Ms4a4a (ENSMUSG00000101389)	0.000161084	1.77223	Wnt8a (ENSMUSG00000012282)	0.0973235	2.3485	Sardh (ENSMUSG00000009614)	1.02216e-72	1.64678	Dock5 (ENSMUSG00000044447)	1.66531e-19	1.57244	Smco3 (ENSMUSG00000043298)	0.0246462	2.34574	Gpr19 (ENSMUSG00000032641)	8.09439e-05	1.57451	Dusp28 (ENSMUSG00000047067)	2.02455e-10	2.13282	Arhgap22 (ENSMUSG00000063506)	2.5745e-05	1.58832
Naalad2 (ENSMUSG00000043943)	0.000162546	1.54484	Hmgn2-ps (ENSMUSG00000070713)	0.0988772	2.00657	Gask1a (ENSMUSG00000038233)	1.04957e-72	1.83653	Sema5a (ENSMUSG00000022231)	1.71726e-19	1.62017	Ninj2 (ENSMUSG00000041377)	0.0247489	1.93232	Fpr-rs6 (ENSMUSG00000071275)	8.17426e-05	7.00607	Cox7b (ENSMUSG00000031231)	2.16595e-10	1.7598	Dhx58 (ENSMUSG00000017830)	2.71204e-05	1.55113
Cpne4 (ENSMUSG00000032564)	0.000165203	1.75998	Gpr165 (ENSMUSG00000031210)	0.0989846	1.64582	Zbtb25 (ENSMUSG00000056459)	1.18594e-72	1.66711	Foxl1 (ENSMUSG00000097084)	2.63408e-19	1.91168	Pigx (ENSMUSG00000023791)	0.0247592	1.5047	Amy1 (ENSMUSG00000074264)	8.25048e-05	1.63659	Pdpr (ENSMUSG00000033624)	2.22367e-10	2.04741	Stxbp4 (ENSMUSG00000020546)	2.93049e-05	1.85122
Rassf2 (ENSMUSG00000027339)	0.000167498	1.92254	Adcy2 (ENSMUSG00000021536)	0.100333	1.57476	Kdelr2 (ENSMUSG00000079111)	1.34193e-72	1.50648	Cldn10 (ENSMUSG00000022132)	3.16422e-19	1.78551	Acot3 (ENSMUSG00000021228)	0.0247919	2.4189	Cox8b (ENSMUSG00000025488)	8.28924e-05	1.94738	Pfkfb3 (ENSMUSG00000026773)	2.23091e-10	2.58637	Pde10a (ENSMUSG00000023868)	3.01416e-05	1.54601
Ldb2 (ENSMUSG00000039706)	0.000168579	1.54823	Olfr50 (ENSMUSG00000111021)	0.101171	1.58744	Nr2c2ap (ENSMUSG00000071078)	2.15784e-72	1.50012	Serpina12 (ENSMUSG00000041567)	5.19349e-19	2.09896	Olfr1233 (ENSMUSG00000075091)	0.0249089	1.66426	Trp53bp2 (ENSMUSG00000026510)	8.34324e-05	2.23669	Fahd1 (ENSMUSG00000045316)	2.36274e-10	2.22167	Rasal3 (ENSMUSG00000052142)	3.15698e-05	1.53313
Bace2 (ENSMUSG00000040605)	0.000175375	1.57157	Calcoco2 (ENSMUSG00000006056)	0.105907	1.67217	Plat (ENSMUSG00000031538)	2.4111e-72	1.7747	Abhd14a (ENSMUSG00000042210)	6.53958e-19	1.51424	Olfr250 (ENSMUSG00000049864)	0.0250529	1.86645	Tmem192 (ENSMUSG00000025521)	8.78278e-05	2.0949	Gm5105 (ENSMUSG00000049349)	2.37869e-10	2.81487	Klk1b26 (ENSMUSG00000053719)	3.68762e-05	2.04754
Cacna1g (ENSMUSG00000020866)	0.000180345	1.56865	Actl7b (ENSMUSG00000070980)	0.110019	1.71203	Tasp1 (ENSMUSG00000039033)	3.24378e-72	1.68508	Melk (ENSMUSG00000035683)	7.24868e-19	1.61723	Krtap3-2 (ENSMUSG00000069721)	0.0251345	2.05581	Bclaf3 (ENSMUSG00000044150)	9.0858e-05	1.5325	Cox14 (ENSMUSG00000023020)	2.65699e-10	1.89778	Slc37a1 (ENSMUSG00000024036)	3.68888e-05	1.94013
Nxpe5 (ENSMUSG00000047592)	0.000185721	1.61383	Rhox10 (ENSMUSG00000053909)	0.11307	1.56804	Parp8 (ENSMUSG00000021725)	5.42733e-72	1.60368	Cx3cr1 (ENSMUSG00000052336)	7.9936e-19	1.6865	Olfr1055 (ENSMUSG00000075189)	0.0251512	2.44906	Gabpb1 (ENSMUSG00000027361)	9.25425e-05	1.81175	Gm4841 (ENSMUSG00000068606)	2.9514e-10	2.86531	Slc46a3 (ENSMUSG00000029650)	3.70862e-05	1.56628
Ptpn9 (ENSMUSG00000032290)	0.000191859	1.56393	Aldh3b3 (ENSMUSG00000037263)	0.11375	1.68138	Ptges (ENSMUSG00000050737)	6.37202e-72	1.66808	Pcdh12 (ENSMUSG00000024440)	8.34615e-19	1.58056	Tex19.2 (ENSMUSG00000039337)	0.0251875	1.98214	Igha (ENSMUSG00000095079)	9.76296e-05	1.57589	Lrrc74b (ENSMUSG00000022759)	3.00542e-10	3.04583	Gm4792 (ENSMUSG00000053420)	4.12101e-05	1.51016
Ubr7 (ENSMUSG00000041712)	0.000192283	1.56592	Rbm10 (ENSMUSG00000031060)	0.1144	1.52717	Mex3a (ENSMUSG00000074480)	1.10779e-71	1.79206	Stk32c (ENSMUSG00000015981)	9.29187e-19	1.51013	Pdilt (ENSMUSG00000030968)	0.0252654	1.93131	C330018D20Rik (ENSMUSG00000024592)	9.82873e-05	1.5724	Tekt1 (ENSMUSG00000020799)	3.04615e-10	3.24734	Clec4n (ENSMUSG00000023349)	4.3735e-05	1.54136
Ptges (ENSMUSG00000050737)	0.00019239	1.64313	Sgtb (ENSMUSG00000042743)	0.117291	1.85229	Washc3 (ENSMUSG00000020056)	1.32814e-71	1.55715	Ccdc116 (ENSMUSG00000022768)	1.04907e-18	1.90495	Cpxcr1 (ENSMUSG00000072995)	0.0252965	1.94781	Ifi205 (ENSMUSG00000054203)	9.87974e-05	1.60688	Ugt8a (ENSMUSG00000032854)	3.09183e-10	3.11233	D930048N14Rik (ENSMUSG00000052563)	4.78062e-05	1.54848
Nkd1 (ENSMUSG00000031661)	0.00019243	1.51234	Sim1 (ENSMUSG00000019913)	0.122102	1.66341	Klhl22 (ENSMUSG00000022750)	2.20564e-71	1.5125	Gtse1 (ENSMUSG00000022385)	1.26948e-18	1.87581	Olfr348 (ENSMUSG00000049315)	0.0254746	2.11667	C1qtnf4 (ENSMUSG00000040794)	9.95618e-05	1.91886	Shisa2 (ENSMUSG00000044461)	3.19515e-10	2.34461	Scg3 (ENSMUSG00000032181)	4.9204e-05	1.93059
Dnaaf3 (ENSMUSG00000055809)	0.000194284	1.63184	Slc12a8 (ENSMUSG00000035506)	0.122902	1.52893	Pcdhgc4 (ENSMUSG00000023036)	2.75459e-71	1.53709	Gng4 (ENSMUSG00000021303)	1.49964e-18	1.55388	Ubqln5 (ENSMUSG00000055643)	0.0255072	2.44055	Zfp217 (ENSMUSG00000052056)	0.00010186	2.04675	Ntf5 (ENSMUSG00000074121)	3.95058e-10	3.36129	Rasd1 (ENSMUSG00000049892)	4.95528e-05	1.51587
Nr2f1 (ENSMUSG00000069171)	0.000203671	1.63347	Dclre1a (ENSMUSG00000025077)	0.122934	1.97543	Hspa5 (ENSMUSG00000026864)	2.80647e-71	1.74336	Tmem41a (ENSMUSG00000022856)	1.80632e-18	1.53544	Pigr (ENSMUSG00000026417)	0.0255274	1.80747	Olfr1208 (ENSMUSG00000075114)	0.000104697	7.05118	Herc3 (ENSMUSG00000029804)	4.00592e-10	2.4059	Nlrc3 (ENSMUSG00000049871)	5.46428e-05	1.78955
Lrrc75a (ENSMUSG00000046417)	0.000211034	1.63922	Meig1 (ENSMUSG00000026650)	0.129823	1.66582	Foxm1 (ENSMUSG00000001517)	3.41197e-71	2.38628	Slc7a7 (ENSMUSG00000000958)	2.56736e-18	1.53223	F11 (ENSMUSG00000031645)	0.0255319	1.70254	Il18 (ENSMUSG00000039217)	0.000108354	1.75728	Decr1 (ENSMUSG00000028223)	4.26096e-10	2.09427	Lage3 (ENSMUSG00000015289)	6.05229e-05	1.93951
Wnt10a (ENSMUSG00000026167)	0.000211206	1.82863	Olfr1341 (ENSMUSG00000046790)	0.130025	1.73721	Slc24a3 (ENSMUSG00000063873)	5.49442e-71	1.9854	Hhip (ENSMUSG00000064325)	4.69445e-18	1.73856	Ap1s3 (ENSMUSG00000054702)	0.025565	1.84311	Nufip1 (ENSMUSG00000022009)	0.000108958	2.17421	Cavin4 (ENSMUSG00000028348)	4.84003e-10	2.8715	Prpsap2 (ENSMUSG00000020528)	6.31182e-05	1.9242
Acer2 (ENSMUSG00000038007)	0.000213109	1.58798	Olfr1279 (ENSMUSG00000109813)	0.131454	1.53458	Pcsk5 (ENSMUSG00000024713)	6.23005e-71	1.87281	Cacng4 (ENSMUSG00000020723)	5.21512e-18	1.94797	Pmel (ENSMUSG00000025359)	0.0255674	2.43152	Ldhd (ENSMUSG00000031958)	0.000110764	1.541	Frat2 (ENSMUSG00000047604)	5.04067e-10	2.26786	Syne4 (ENSMUSG00000019737)	6.3504e-05	1.83537
Fgf5 (ENSMUSG00000029337)	0.000217083	1.87053	Tyro3 (ENSMUSG00000027298)	0.13239	1.75752	Lysmd3 (ENSMUSG00000035840)	9.03534e-71	1.60736	Ptpru (ENSMUSG00000028909)	5.50891e-18	1.54692	Cyp4a14 (ENSMUSG00000028715)	0.0256302	2.14873	Coprs (ENSMUSG00000031458)	0.00011722	2.02482	Tppp (ENSMUSG00000021573)	5.38035e-10	2.3424	Folr1 (ENSMUSG00000001827)	7.56493e-05	1.88367
Akap6 (ENSMUSG00000061603)	0.00022305	1.62844	Hmgb4 (ENSMUSG00000048686)	0.133443	1.52565	Fcgr2b (ENSMUSG00000026656)	1.06019e-70	1.63309	Grin2d (ENSMUSG00000002771)	6.46448e-18	1.70738	Gsap (ENSMUSG00000039934)	0.0256977	1.59009	Ccnc (ENSMUSG00000028252)	0.000119633	1.51213	Kcng4 (ENSMUSG00000045246)	5.56887e-10	2.41255	Opcml (ENSMUSG00000062257)	7.57456e-05	1.55788
Greb1 (ENSMUSG00000036523)	0.000226673	1.7257	Pced1a (ENSMUSG00000037773)	0.136016	1.59969	Ldlrad3 (ENSMUSG00000048058)	1.36917e-70	1.5469	Cerkl (ENSMUSG00000075256)	1.28253e-17	2.59006	Zar1l (ENSMUSG00000056586)	0.0257333	1.81278	Cenpi (ENSMUSG00000031262)	0.000120364	1.71736	Rdh14 (ENSMUSG00000020621)	6.73816e-10	1.88667	Tlr6 (ENSMUSG00000051498)	7.83505e-05	1.67366
Trim46 (ENSMUSG00000042766)	0.000240132	1.73702	Fam83d (ENSMUSG00000027654)	0.13841	1.505	Mtap (ENSMUSG00000062937)	3.62842e-70	1.64233	Faap24 (ENSMUSG00000030493)	1.49141e-17	1.61881	Trp53tg5 (ENSMUSG00000017720)	0.0258466	2.05874	Mtrf1l (ENSMUSG00000019774)	0.000122889	2.24445	Il15ra (ENSMUSG00000023206)	8.07346e-10	2.09666	Sort1 (ENSMUSG00000068747)	8.30159e-05	1.52896
Il1rap (ENSMUSG00000022514)	0.000242887	1.59692	Krtap5-4 (ENSMUSG00000045236)	0.141094	1.82943	C4b (ENSMUSG00000073418)	4.66231e-70	1.55849	Col24a1 (ENSMUSG00000028197)	1.82271e-17	1.96556	Olfr1497 (ENSMUSG00000044040)	0.0259215	1.94732	Txnrd3 (ENSMUSG00000000811)	0.000124539	1.58273	Etfb (ENSMUSG00000004610)	9.55423e-10	1.83564	Lyve1 (ENSMUSG00000030787)	8.89876e-05	2.01216
Thegl (ENSMUSG00000029248)	0.000246006	1.75458	Serpinb11 (ENSMUSG00000026327)	0.142129	1.57587	Podn (ENSMUSG00000028600)	4.82616e-70	1.74028	Slc35f2 (ENSMUSG00000042195)	2.35489e-17	1.64408	Nrxn3 (ENSMUSG00000066392)	0.0259283	2.48093	St8sia6 (ENSMUSG00000003418)	0.000125097	1.71994	Foxo6 (ENSMUSG00000052135)	1.02394e-09	2.84138	Dmrt2 (ENSMUSG00000048138)	9.29682e-05	1.78562
Manba (ENSMUSG00000028164)	0.000246492	1.58714	Pitx1 (ENSMUSG00000021506)	0.142564	1.65599	Cxcl5 (ENSMUSG00000029371)	1.28731e-69	2.89756	Slc25a13 (ENSMUSG00000015112)	3.53737e-17	1.62851	Ovol2 (ENSMUSG00000037279)	0.0261345	1.75735	Ikzf2 (ENSMUSG00000025997)	0.000131818	1.54811	Mapre3 (ENSMUSG00000029166)	1.41872e-09	1.80531	Ntf3 (ENSMUSG00000049107)	0.000105663	1.62761
Alx4 (ENSMUSG00000040310)	0.000248889	1.56798	Trem1 (ENSMUSG00000042265)	0.14266	1.54475	Ssc5d (ENSMUSG00000035279)	1.31073e-69	1.89114	Fgd1 (ENSMUSG00000025265)	5.32023e-17	1.5537	Ankk1 (ENSMUSG00000032257)	0.0261857	2.14895	Lrrc30 (ENSMUSG00000073375)	0.000132875	1.52836	Mc5r (ENSMUSG00000007480)	1.47312e-09	2.02597	Tmem229b (ENSMUSG00000046157)	0.000108612	1.60912
Stra6 (ENSMUSG00000032327)	0.000251944	1.80295	1700017B05Rik (ENSMUSG00000032300)	0.147667	1.74377	Gbp3 (ENSMUSG00000028268)	1.85633e-69	1.59715	Dclk2 (ENSMUSG00000028078)	6.23451e-17	1.63004	Art4 (ENSMUSG00000030217)	0.0262314	2.4353	Met (ENSMUSG00000009376)	0.000135681	1.66215	Pdhx (ENSMUSG00000010914)	1.51281e-09	1.94026	Lrrc51 (ENSMUSG00000064307)	0.000110745	1.61946
Rspo2 (ENSMUSG00000051920)	0.000255922	1.75515	Zfp296 (ENSMUSG00000011267)	0.148112	1.84457	Pld4 (ENSMUSG00000052160)	2.497e-69	1.55412	Nmb (ENSMUSG00000025723)	1.12245e-16	1.61301	Sit1 (ENSMUSG00000028460)	0.0262501	2.2504	Stxbp5l (ENSMUSG00000022829)	0.000135771	6.97648	Fhip1a (ENSMUSG00000051000)	1.53073e-09	2.03748	Epor (ENSMUSG00000006235)	0.000110871	1.59718
Wnt2b (ENSMUSG00000027840)	0.000263154	1.73263	Odad2 (ENSMUSG00000061802)	0.150467	1.69729	Rrp7a (ENSMUSG00000018040)	2.68805e-69	1.50176	Chmp4c (ENSMUSG00000027536)	2.2074e-16	1.92396	Sst (ENSMUSG00000004366)	0.0262746	2.76357	Cdca5 (ENSMUSG00000024791)	0.000135836	1.90174	Asb5 (ENSMUSG00000031519)	1.55191e-09	3.50681	Rngtt (ENSMUSG00000028274)	0.00011418	1.52876
Cidec (ENSMUSG00000030278)	0.000263293	2.19791	Mill1 (ENSMUSG00000054005)	0.151426	1.53846	Grb14 (ENSMUSG00000026888)	4.8369e-69	1.5914	Larp6 (ENSMUSG00000034839)	2.23026e-16	1.74473	Igkv8-27 (ENSMUSG00000076580)	0.0263556	1.95277	P2ry6 (ENSMUSG00000048779)	0.00013688	1.52568	Fbxo3 (ENSMUSG00000027180)	1.70289e-09	1.90523	Gdf6 (ENSMUSG00000051279)	0.000114674	2.12329
Cd53 (ENSMUSG00000040747)	0.000263463	1.57899	Moap1 (ENSMUSG00000096458)	0.157792	1.67362	Eif2s3x (ENSMUSG00000035150)	5.00319e-69	1.5206	Guca1a (ENSMUSG00000023982)	2.30814e-16	1.52639	Iglc1 (ENSMUSG00000105906)	0.0267818	2.74612	Gm6583 (ENSMUSG00000051503)	0.000138184	4.8623	Scrn3 (ENSMUSG00000008226)	1.73808e-09	2.33891	Ccr7 (ENSMUSG00000037944)	0.000118355	1.83884
Snhg11 (ENSMUSG00000044349)	0.000264286	1.75504	4930404H24Rik (ENSMUSG00000079001)	0.160793	1.72101	Rsad1 (ENSMUSG00000039096)	7.69301e-69	1.88832	Slc6a2 (ENSMUSG00000055368)	4.20831e-16	2.27737	Gm15155 (ENSMUSG00000055109)	0.0268717	2.11027	Vmn1r230 (ENSMUSG00000045417)	0.000139604	7.79117	Klhl8 (ENSMUSG00000029312)	1.78376e-09	2.6735	Cldn19 (ENSMUSG00000066058)	0.000122334	1.53627
Raver2 (ENSMUSG00000035275)	0.000265948	1.51539	Epb41l4a (ENSMUSG00000024376)	0.162896	1.59383	Plk3 (ENSMUSG00000028680)	7.72326e-69	1.56801	Usp35 (ENSMUSG00000035713)	4.73819e-16	1.50034	Nkx2-2 (ENSMUSG00000027434)	0.0270015	2.04129	4930404N11Rik (ENSMUSG00000020234)	0.000140505	1.5443	Pttg1 (ENSMUSG00000020415)	2.45271e-09	1.86152	Zfp449 (ENSMUSG00000073176)	0.000127241	1.61448
Prmt9 (ENSMUSG00000037134)	0.000267645	1.59215	A530016L24Rik (ENSMUSG00000043122)	0.164895	1.50274	Rftn1 (ENSMUSG00000039316)	8.23944e-69	1.50322	Ppp1r26 (ENSMUSG00000035829)	4.80199e-16	1.60643	Rtl4 (ENSMUSG00000071679)	0.0270421	2.09552	Qpct (ENSMUSG00000024084)	0.000142192	1.69737	Nhlrc1 (ENSMUSG00000044231)	2.45616e-09	3.07107	Tfcp2l1 (ENSMUSG00000026380)	0.000128749	1.71919
Erc2 (ENSMUSG00000040640)	0.000272081	1.50519	Zfp940 (ENSMUSG00000050855)	0.164895	1.65992	Plxdc1 (ENSMUSG00000017417)	8.90784e-69	1.71751	Ybx1 (ENSMUSG00000028639)	8.34483e-16	1.51815	Lcn10 (ENSMUSG00000047356)	0.0270698	2.30051	Mzf1 (ENSMUSG00000030380)	0.0001446	2.09581	Dysf (ENSMUSG00000033788)	2.59791e-09	1.74512	Ugt1a6b (ENSMUSG00000090145)	0.000136386	1.76952
Bend4 (ENSMUSG00000092060)	0.000273413	1.8779	Slc5a2 (ENSMUSG00000030781)	0.166073	1.66066	Polk (ENSMUSG00000021668)	9.68288e-69	1.56074	Slc35g1 (ENSMUSG00000044026)	1.02654e-15	2.03022	Cfap97d1 (ENSMUSG00000010841)	0.0270785	2.42392	Mrln (ENSMUSG00000019933)	0.0001491	1.6814	Setd7 (ENSMUSG00000037111)	2.67699e-09	1.59247	Pld5 (ENSMUSG00000055214)	0.000138893	1.52465
Cd2 (ENSMUSG00000027863)	0.000277187	2.16181	Zfp13 (ENSMUSG00000062012)	0.16666	1.6355	Gm2115 (ENSMUSG00000097789)	1.02658e-68	2.33641	Fam83d (ENSMUSG00000027654)	1.30022e-15	1.56467	G6pc (ENSMUSG00000078650)	0.0272102	2.373	Rab38 (ENSMUSG00000030559)	0.000149327	1.67174	Togaram2 (ENSMUSG00000045761)	2.85205e-09	3.15882	Polr1has (ENSMUSG00000036214)	0.000139273	1.76723
Cd48 (ENSMUSG00000015355)	0.000277356	1.54393	Arhgef33 (ENSMUSG00000054901)	0.173699	1.50297	Prr13 (ENSMUSG00000023048)	1.13407e-68	1.57494	Sesn2 (ENSMUSG00000028893)	1.3393e-15	1.5198	Olfr1386 (ENSMUSG00000108167)	0.02727	1.71487	Smc2 (ENSMUSG00000028312)	0.000156044	1.55998	Gramd1b (ENSMUSG00000040111)	3.01536e-09	1.87522	Gria1 (ENSMUSG00000020524)	0.000144546	1.7401
Mon1b (ENSMUSG00000078908)	0.000277447	1.54017	Cldn3 (ENSMUSG00000070473)	0.176429	1.57937	Usp42 (ENSMUSG00000051306)	1.18432e-68	1.53392	Ttk (ENSMUSG00000038379)	1.3576e-15	2.21304	Apol7c (ENSMUSG00000044309)	0.0272812	2.64634	Ppil4 (ENSMUSG00000015757)	0.000156818	1.65245	Cecr2 (ENSMUSG00000071226)	3.13651e-09	1.79751	Tbx1 (ENSMUSG00000009097)	0.000153499	1.70342
Xpnpep2 (ENSMUSG00000037005)	0.000280947	1.75284	Olfr616 (ENSMUSG00000047544)	0.180104	1.51941	Vps37d (ENSMUSG00000043614)	1.77905e-68	1.53155	Cdh2 (ENSMUSG00000024304)	1.88291e-15	1.51912	Olfr1297 (ENSMUSG00000094858)	0.027305	1.50992	Kctd13 (ENSMUSG00000030685)	0.000159416	1.58242	Mat2a (ENSMUSG00000053907)	3.21395e-09	1.83302	Npc1l1 (ENSMUSG00000020447)	0.000158396	1.59219
Hsd11b1 (ENSMUSG00000016194)	0.000283703	1.78022	Barx1 (ENSMUSG00000021381)	0.180295	1.73456	M6pr (ENSMUSG00000007458)	2.778e-68	1.61707	Nell1 (ENSMUSG00000055409)	1.99505e-15	2.18176	Gm5767 (ENSMUSG00000107252)	0.0273587	1.98374	Iqank1 (ENSMUSG00000102018)	0.000163553	1.72754	Prdx3 (ENSMUSG00000024997)	3.25814e-09	1.98677	1700102P08Rik (ENSMUSG00000032611)	0.000167949	2.15913
Efemp1 (ENSMUSG00000020467)	0.00028417	1.56798	Bhlha15 (ENSMUSG00000052271)	0.182502	1.56362	Dcbld2 (ENSMUSG00000035107)	9.91819e-68	1.5481	Msln (ENSMUSG00000063011)	2.31106e-15	1.53148	Gad2 (ENSMUSG00000026787)	0.0273807	2.06073	Tnfsf10 (ENSMUSG00000039304)	0.000164215	1.62277	Usp47 (ENSMUSG00000059263)	3.57746e-09	2.00061	Rnd2 (ENSMUSG00000001313)	0.000187742	1.55867
Meis2 (ENSMUSG00000027210)	0.00029387	1.69271	Trpd52l3 (ENSMUSG00000024815)	0.182818	1.68822	Ddx58 (ENSMUSG00000040296)	1.24381e-67	1.66494	Asphd2 (ENSMUSG00000029348)	3.64572e-15	1.73802	Dimt1 (ENSMUSG00000021692)	0.0274558	1.69762	Timm17a (ENSMUSG00000062580)	0.0001704	1.66538	Cpeb4 (ENSMUSG00000020300)	3.6454e-09	1.51552	Stag3 (ENSMUSG00000036928)	0.000191356	1.5661
Myh10 (ENSMUSG00000020900)	0.000294012	1.54334	Rnase10 (ENSMUSG00000021872)	0.184104	1.66408	Mgat5 (ENSMUSG00000036155)	1.62837e-67	1.62205	Map3k21 (ENSMUSG00000031853)	4.59441e-15	2.18977	Klri2 (ENSMUSG00000043932)	0.0275841	2.1753	Olfr1094 (ENSMUSG00000044213)	0.000172441	5.62043	Homer2 (ENSMUSG00000025813)	4.03909e-09	2.57864	Galnt16 (ENSMUSG00000021130)	0.000194617	1.81254
Rspo1 (ENSMUSG00000028871)	0.000294044	2.07357	Gpr119 (ENSMUSG00000051209)	0.185443	1.67466	Bcl3 (ENSMUSG00000053175)	2.99913e-67	1.78015	Irx6 (ENSMUSG00000031738)	4.98854e-15	1.88748	Ccdc158 (ENSMUSG00000050050)	0.0276752	2.27482	Myoz2 (ENSMUSG00000028116)	0.000176846	1.6269	Glb1l2 (ENSMUSG00000036395)	4.07542e-09	2.91741	Blcap (ENSMUSG00000067787)	0.000196593	1.50583
Cyp3a13 (ENSMUSG00000029727)	0.000299917	1.80769	Plekha8 (ENSMUSG00000005225)	0.190931	1.52625	Lst1 (ENSMUSG00000073412)	3.3447e-67	1.76783	Rasgrp1 (ENSMUSG00000027347)	9.51264e-15	2.06473	Ada (ENSMUSG00000017697)	0.0277369	1.52104	Riox2 (ENSMUSG00000022724)	0.000176987	1.97597	Prom1 (ENSMUSG00000029086)	4.44599e-09	3.57435	Gm12695 (ENSMUSG00000078639)	0.00020047	1.78983
Slc52a3 (ENSMUSG00000027463)	0.000306863	1.86011	Bcl2a1c (ENSMUSG00000053820)	0.19236	1.68294	Gorab (ENSMUSG00000040124)	7.65401e-67	1.53778	Mycn (ENSMUSG00000037169)	9.60153e-15	1.70577	Krtap6-3 (ENSMUSG00000057855)	0.0278852	2.07296	Olfr1355 (ENSMUSG00000062873)	0.000178196	10.6868	Tmem143 (ENSMUSG00000002781)	4.86569e-09	2.52731	Pou4f1 (ENSMUSG00000048349)	0.000235909	1.64454
Nat14 (ENSMUSG00000035285)	0.000311486	1.88469	Vgll1 (ENSMUSG00000031131)	0.205713	1.62562	Paxx (ENSMUSG00000047617)	8.40066e-67	1.51545	Cadps2 (ENSMUSG00000017978)	1.17784e-14	1.90028	Ctse (ENSMUSG00000004552)	0.0279069	1.89865	Stam (ENSMUSG00000026718)	0.000178223	2.09369	Gm37240 (ENSMUSG00000102805)	4.88982e-09	2.05431	Hus1b (ENSMUSG00000076430)	0.000240237	1.62967
Cd300lf (ENSMUSG00000047798)	0.000316493	1.51512	Fam110c (ENSMUSG00000036136)	0.205794	1.87628	Gnai2 (ENSMUSG00000032562)	8.48084e-67	1.50516	Arhgef5 (ENSMUSG00000033542)	1.47704e-14	1.56066	AF067061 (ENSMUSG00000095071)	0.0279192	2.10979	Trappc8 (ENSMUSG00000033382)	0.000179248	1.62331	Txn2 (ENSMUSG00000005354)	5.02667e-09	1.68864	Cd274 (ENSMUSG00000016496)	0.000257924	1.64496
Lrfn5 (ENSMUSG00000035653)	0.000322148	1.98364	Hoxb9 (ENSMUSG00000020875)	0.207178	2.06405	Kdsr (ENSMUSG00000009905)	1.17811e-66	1.61808	Tpx2 (ENSMUSG00000027469)	2.44094e-14	1.78878	Sebox (ENSMUSG00000001103)	0.0279567	2.96292	Pif1 (ENSMUSG00000041064)	0.000179976	2.51378	6430571L13Rik (ENSMUSG00000037977)	5.26729e-09	3.3245	Nppc (ENSMUSG00000026241)	0.000270704	1.54803
Ret (ENSMUSG00000030110)	0.000324609	1.89811	Kif20a (ENSMUSG00000003779)	0.212432	1.84837	Brinp3 (ENSMUSG00000035131)	1.74906e-66	2.88919	Cryzl2 (ENSMUSG00000033488)	2.62224e-14	1.51935	Gm47959 (ENSMUSG00000113097)	0.0280126	2.41368	Rnf139 (ENSMUSG00000037075)	0.000180182	1.69285	Rora (ENSMUSG00000032238)	5.28676e-09	2.14047	Hoxa7 (ENSMUSG00000038236)	0.000279369	1.5636
Abca2 (ENSMUSG00000026944)	0.00032999	1.54064	Aadacl2fm3 (ENSMUSG00000095522)	0.212955	1.80668	Wee1 (ENSMUSG00000031016)	1.87771e-66	1.5058	Cenpu (ENSMUSG00000031629)	2.64578e-14	1.56806	Tmem114 (ENSMUSG00000022715)	0.0281332	2.33815	Ddx42 (ENSMUSG00000020705)	0.000180198	1.61067	Epdr1 (ENSMUSG00000002808)	5.64345e-09	1.91718	Adig (ENSMUSG00000044405)	0.000279392	1.84122
Alcam (ENSMUSG00000022636)	0.000334155	1.94954	Nhlh1 (ENSMUSG00000051251)	0.21399	1.68759	Dpep2 (ENSMUSG00000053687,ENSMUSG00000115067)	3.20495e-66	1.8506	Slc46a1 (ENSMUSG00000020829)	4.54626e-14	1.51743	Gucy2g (ENSMUSG00000055523)	0.0281344	2.86372	Cutc (ENSMUSG00000025193)	0.000180311	1.59822	Fam107a (ENSMUSG00000021750)	6.49427e-09	2.66497	Plekhh1 (ENSMUSG00000060716)	0.000292113	1.6542
Olfr1495 (ENSMUSG00000047207)	0.000343133	1.95984	Irx3 (ENSMUSG00000031734)	0.220019	1.95783	Stx11 (ENSMUSG00000039232)	3.93736e-66	1.5997	Plppr4 (ENSMUSG00000044667)	4.7092e-14	1.58655	Wap (ENSMUSG00000000381)	0.0281901	1.82687	Zfp799 (ENSMUSG00000095253)	0.00018497	1.89874	Dbp (ENSMUSG00000059824)	6.56959e-09	1.87448	Ccdc136 (ENSMUSG00000029769)	0.000292423	1.6387
F3 (ENSMUSG00000028128)	0.00034361	1.5919	Vipr2 (ENSMUSG00000011171)	0.224503	1.55838	Mthfd2 (ENSMUSG00000005667)	6.30467e-66	1.62466	Aplp1 (ENSMUSG00000006651)	5.25385e-14	1.50982	4933409G03Rik (ENSMUSG00000053896)	0.0282797	2.6501	Pigm (ENSMUSG00000050229)	0.000186518	2.64552	Thoc7 (ENSMUSG00000053453)	6.59238e-09	1.64446	Strip2 (ENSMUSG00000039629)	0.000309819	1.57535
Ms4a6d (ENSMUSG00000024679)	0.000346167	1.52132	Olfr49 (ENSMUSG00000048153)	0.225176	1.58507	Chst2 (ENSMUSG00000033350)	9.96154e-66	1.52463	Pi15 (ENSMUSG00000067780)	6.04614e-14	1.6137	Lgr5 (ENSMUSG00000020140)	0.0283854	1.52337	Sec22c (ENSMUSG00000061536)	0.000189172	1.97796	Prkn (ENSMUSG00000023826)	7.00883e-09	2.39595	Spsb4 (ENSMUSG00000046997)	0.000349681	1.53885
Nectin2 (ENSMUSG00000062300)	0.000359737	1.56257	Ang2 (ENSMUSG00000047894)	0.226513	1.87687	1700037H04Rik (ENSMUSG00000027327)	1.17339e-65	1.52494	Arhgef26 (ENSMUSG00000036885)	1.18208e-13	1.51807	Sprr3 (ENSMUSG00000045539)	0.0284424	2.28877	Tmem216 (ENSMUSG00000024667)	0.000189376	1.61822	Pdhb (ENSMUSG00000021748)	7.52224e-09	2.09294	Ccpg1os (ENSMUSG00000086158)	0.000376296	1.60595
Mfsd10 (ENSMUSG00000001082)	0.000364414	1.51067	Olfr320 (ENSMUSG00000107711)	0.233373	1.74099	Adamts3 (ENSMUSG00000043635)	1.41154e-65	1.64866	Dgcr2 (ENSMUSG00000003166)	1.64787e-13	1.60353	Olfr1058 (ENSMUSG00000075186)	0.0285419	1.85002	Frg2f1 (ENSMUSG00000087385)	0.000193792	1.53447	Lnpk (ENSMUSG00000009207)	8.55555e-09	2.15162	Prrt1 (ENSMUSG00000015476)	0.000405975	2.01738
Dhx58 (ENSMUSG00000017830)	0.000375067	1.52156	Dnajc28 (ENSMUSG00000039763)	0.234331	1.54755	Tmem30b (ENSMUSG00000034435)	1.77892e-65	1.94289	Ccr3 (ENSMUSG00000035448)	3.16986e-13	1.77892	Adam6a (ENSMUSG00000043945)	0.0285533	2.11727	Deptor (ENSMUSG00000022419)	0.000196389	1.66888	Asrgl1 (ENSMUSG00000024654)	8.80241e-09	2.38623	Gjc2 (ENSMUSG00000043448)	0.000458397	1.71259
Lce3b (ENSMUSG00000042031)	0.000379996	1.97145	H2-M2 (ENSMUSG00000016283)	0.238312	1.75367	Wfdc17 (ENSMUSG00000069792)	3.35455e-65	1.61941	Scn1a (ENSMUSG00000064329)	4.39346e-13	2.25769	Ifna4 (ENSMUSG00000070904)	0.0288121	2.09088	Pcdhgb5 (ENSMUSG00000103749)	0.000199528	1.56098	Anapc13 (ENSMUSG00000035048)	9.06424e-09	1.78396	Cyp2e1 (ENSMUSG00000025479)	0.000467945	1.96927
Ly6g6g (ENSMUSG00000101026)	0.000396039	2.13374	Ly6g6d (ENSMUSG00000073413)	0.240535	1.52164	Fkbp1b (ENSMUSG00000020635)	7.20453e-65	1.76233	Ppp1r3b (ENSMUSG00000046794)	4.7174e-13	1.86659	Krtap29-1 (ENSMUSG00000078254)	0.0288147	2.21572	1700015G11Rik (ENSMUSG00000094445)	0.000210605	6.57846	Mcee (ENSMUSG00000033429)	9.19263e-09	2.46199	Kcnh7 (ENSMUSG00000059742)	0.000498513	1.56443
Clcn5 (ENSMUSG00000004317)	0.000397212	1.66706	Tmem212 (ENSMUSG00000043164)	0.241221	1.58565	Cand1 (ENSMUSG00000020114)	8.26403e-65	1.62202	Ceacam16 (ENSMUSG00000014686)	5.01024e-13	2.00336	Olfr872 (ENSMUSG00000066897)	0.0289041	1.87458	Pnck (ENSMUSG00000002012)	0.000212591	2.64371	Dnajc27 (ENSMUSG00000020657)	9.448e-09	2.20038	Otog (ENSMUSG00000009487)	0.000499467	1.54769
Car10 (ENSMUSG00000056158)	0.000409105	2.08527	Catsperg2 (ENSMUSG00000049123)	0.245125	1.52984	Tmem198b (ENSMUSG00000047090)	8.59943e-65	1.55947	Sinhcaf (ENSMUSG00000039985)	5.22049e-13	1.59576	1700001C19Rik (ENSMUSG00000047150)	0.0289121	2.28123	Zdhhc13 (ENSMUSG00000030471)	0.000213152	1.99755	Kcnc3 (ENSMUSG00000062785)	9.55969e-09	3.15892	Slc7a10 (ENSMUSG00000030495)	0.000575103	1.96543
Wnt9a (ENSMUSG00000000126)	0.000410891	1.6168	Pkd1 (ENSMUSG00000032855)	0.246539	1.65249	Zbp1 (ENSMUSG00000027514)	9.52907e-65	2.1123	Rspo3 (ENSMUSG00000019880)	5.97764e-13	1.58264	Fasl (ENSMUSG00000000817)	0.029149	2.14103	Blnk (ENSMUSG00000061132)	0.000215847	1.71296	Tarsl2 (ENSMUSG00000030515)	1.03722e-08	2.62083	Lrrc24 (ENSMUSG00000033707)	0.000590445	1.50477
Slc7a10 (ENSMUSG00000030495)	0.000411881	1.68683	Trim80 (ENSMUSG00000070332)	0.255687	1.71361	Fam126a (ENSMUSG00000028995)	1.72664e-64	1.50721	Lratd1 (ENSMUSG00000020607)	6.11489e-13	1.94833	Krtap4-9 (ENSMUSG00000078262)	0.0292164	1.93611	Ncapg (ENSMUSG00000015880)	0.000219776	1.51477	Prxl2a (ENSMUSG00000021792)	1.05302e-08	1.87769	Gjd4 (ENSMUSG00000036855)	0.000620209	1.724
Has1 (ENSMUSG00000003665)	0.000417912	1.61636	Arx (ENSMUSG00000035277)	0.263322	1.54015	Cdk5 (ENSMUSG00000028969)	3.00699e-64	1.50036	Megf10 (ENSMUSG00000024593)	8.86844e-13	1.52825	Cd79b (ENSMUSG00000040592)	0.0292649	2.43315	Pcdhga1 (ENSMUSG00000103144)	0.000222149	1.84769	Ghr (ENSMUSG00000055737)	1.21479e-08	2.01001	Dio3 (ENSMUSG00000075707)	0.000624588	2.02528
Igsf9b (ENSMUSG00000034275)	0.000452965	1.71932	Ttc22 (ENSMUSG00000034919)	0.265615	1.50584	Galk2 (ENSMUSG00000027207)	3.14228e-64	1.57346	Hapln3 (ENSMUSG00000030606)	1.00098e-12	1.70866	Slc5a12 (ENSMUSG00000041644)	0.0292852	1.77295	Arhgef39 (ENSMUSG00000051517)	0.000223089	3.07161	Sorbs1 (ENSMUSG00000025006)	1.24643e-08	1.88889	Rspo1 (ENSMUSG00000028871)	0.000645308	1.65307
Mitf (ENSMUSG00000035158)	0.000480066	1.56577	Egr3 (ENSMUSG00000033730)	0.265733	1.6128	H2-T22 (ENSMUSG00000056116)	3.98476e-64	1.53516	Rad51b (ENSMUSG00000059060)	1.03669e-12	1.51542	Itprid1 (ENSMUSG00000037973)	0.0293031	1.74916	Six2 (ENSMUSG00000024134)	0.000225919	1.96451	Rabgef1 (ENSMUSG00000025340)	1.31799e-08	1.88464	Eqtn (ENSMUSG00000028575)	0.000648268	1.65881
Lrrn2 (ENSMUSG00000026443)	0.000482909	1.62987	4933405L10Rik (ENSMUSG00000013158)	0.271403	2.04177	Kif11 (ENSMUSG00000012443)	5.33871e-64	1.7444	Hrob (ENSMUSG00000034773)	1.05343e-12	1.78549	Cd2ap (ENSMUSG00000061665)	0.0293091	1.54045	Lratd2 (ENSMUSG00000072568)	0.00022679	1.64159	Rdm1 (ENSMUSG00000010362)	1.53344e-08	2.24576	Inca1 (ENSMUSG00000057054)	0.000679056	1.67642
Mblac1 (ENSMUSG00000049285)	0.000488296	1.51604	Trmt9b (ENSMUSG00000039620)	0.27219	1.78824	Klf14 (ENSMUSG00000073209)	6.87976e-64	1.91431	Hs3st4 (ENSMUSG00000078591)	1.13101e-12	1.91211	Olfr99 (ENSMUSG00000061972)	0.0295477	2.17835	Cep97 (ENSMUSG00000022604)	0.000227732	2.05338	Nt5c1a (ENSMUSG00000054958)	1.7245e-08	3.19124	Pcdhb7 (ENSMUSG00000045062)	0.000694945	1.81452
Tnfaip8l2 (ENSMUSG00000013707)	0.000495593	1.59354	Tmem210 (ENSMUSG00000026963)	0.276872	1.59822	Wnt10b (ENSMUSG00000022996)	7.29826e-64	1.53356	Slc13a3 (ENSMUSG00000018459)	1.31259e-12	1.97151	Gpr3 (ENSMUSG00000049649)	0.0295679	1.85482	Vmn2r84 (ENSMUSG00000070601)	0.000229425	6.03728	Klhdc1 (ENSMUSG00000051890)	1.98042e-08	3.33939	C1ql3 (ENSMUSG00000049630)	0.000702603	1.68324
Dynlt2b (ENSMUSG00000014075)	0.000499134	1.72641	Rdh16 (ENSMUSG00000069456)	0.278355	1.86103	Plk1 (ENSMUSG00000030867)	8.56119e-64	2.06958	Klf12 (ENSMUSG00000072294)	1.91087e-12	1.51726	Gm7694 (ENSMUSG00000102752)	0.0295759	1.5704	Zfp449 (ENSMUSG00000073176)	0.0002316	1.59592	Btbd1 (ENSMUSG00000025103)	2.45287e-08	2.34237	Slc16a8 (ENSMUSG00000032988)	0.000729632	2.3975
Icam1 (ENSMUSG00000037405)	0.000508077	1.77272	Mbl1 (ENSMUSG00000037780)	0.284986	1.53248	Shoc2 (ENSMUSG00000024976)	8.62256e-64	1.60972	Card6 (ENSMUSG00000041849)	1.95866e-12	1.57915	Cga (ENSMUSG00000028298)	0.029661	2.27571	Scyl2 (ENSMUSG00000069539)	0.000238958	2.12715	Adh1 (ENSMUSG00000074207)	2.95842e-08	2.8733	Edn3 (ENSMUSG00000027524)	0.000747214	1.59086
Lrrc8e (ENSMUSG00000046589)	0.000515261	1.86251	Zscan4-ps3 (ENSMUSG00000109969)	0.288518	1.5429	Cenpm (ENSMUSG00000068101)	1.02107e-63	2.23585	Gnb1l (ENSMUSG00000000884)	2.01957e-12	1.57633	Phgr1 (ENSMUSG00000046804)	0.0296833	2.18641	Ppp4r3a (ENSMUSG00000041846)	0.000241389	1.63196	Rhoq (ENSMUSG00000024143)	3.30501e-08	1.80243	Rassf2 (ENSMUSG00000027339)	0.000809826	1.55858
Bcl10 (ENSMUSG00000028191)	0.000522836	1.63755	Epha10 (ENSMUSG00000028876)	0.312289	1.66792	Apcdd1 (ENSMUSG00000071847)	1.03689e-63	1.72361	Sec22a (ENSMUSG00000034473)	2.35866e-12	1.57147	Pcbp3 (ENSMUSG00000001120)	0.0296949	1.58808	Grip2 (ENSMUSG00000030098)	0.00024244	1.62772	Apba3 (ENSMUSG00000004931)	3.57598e-08	2.01911	Mroh6 (ENSMUSG00000098678)	0.000813244	1.7854
Sncg (ENSMUSG00000023064)	0.000538803	1.56288	Gm9774 (ENSMUSG00000042165)	0.326234	1.52142	Pdzd8 (ENSMUSG00000074746)	1.1966e-63	1.53559	Adamtsl2 (ENSMUSG00000036040)	2.78962e-12	2.26991	Tas1r2 (ENSMUSG00000028738)	0.0297144	2.0541	Zfp617 (ENSMUSG00000066880)	0.000243353	1.56835	Kcnq4 (ENSMUSG00000028631)	3.86262e-08	2.5347	Doc2b (ENSMUSG00000020848)	0.000813528	1.56093
Tbxa2r (ENSMUSG00000034881)	0.000545549	1.63679	H2-M10.2 (ENSMUSG00000023083)	0.329051	1.73463	Hs3st3b1 (ENSMUSG00000070407)	1.2161e-63	2.31222	Sqle (ENSMUSG00000022351)	2.97789e-12	1.50836	Smcp (ENSMUSG00000074435)	0.0297488	2.55612	Vmn2r114 (ENSMUSG00000091945)	0.000252966	6.36345	Gstk1 (ENSMUSG00000029864)	3.89239e-08	2.21585	Ppil6 (ENSMUSG00000078451)	0.000865127	1.72832
Nlrp12 (ENSMUSG00000078817)	0.000559449	2.132	Pbx4 (ENSMUSG00000031860)	0.333954	1.69142	Vim (ENSMUSG00000026728)	1.38049e-63	1.8038	Pgf (ENSMUSG00000004791)	4.61178e-12	1.52731	C4bp (ENSMUSG00000026405)	0.0297607	2.15647	Pfkfb3 (ENSMUSG00000026773)	0.00025336	1.54365	Kif13a (ENSMUSG00000021375)	3.89318e-08	1.89091	Gpatch11 (ENSMUSG00000050668)	0.000874027	1.67701
Gramd3 (ENSMUSG00000001700)	0.000562129	1.54519	Zfp773 (ENSMUSG00000063535)	0.351718	1.54303	Kctd5 (ENSMUSG00000016946)	1.81725e-63	1.51914	Tmem26 (ENSMUSG00000060044)	5.47279e-12	1.5321	Olfr1099 (ENSMUSG00000075168)	0.0297819	1.80937	Olfr836 (ENSMUSG00000059303)	0.000257314	6.76323	Dld (ENSMUSG00000020664)	4.38105e-08	1.77617	4930595D18Rik (ENSMUSG00000083193)	0.000884438	2.05008
Iglon5 (ENSMUSG00000013367)	0.000578053	2.0477	Gcsam (ENSMUSG00000022659)	0.36873	1.5169	Col9a2 (ENSMUSG00000028626)	3.00208e-63	1.79336	Fign (ENSMUSG00000075324)	6.02999e-12	1.77926	Sptlc3 (ENSMUSG00000039092)	0.0298623	1.95897	Fbxo5 (ENSMUSG00000019773)	0.000264173	1.58822	Rnf11 (ENSMUSG00000028557)	5.19905e-08	1.79804	Ear6 (ENSMUSG00000062148)	0.000945833	1.77342
Cenpt (ENSMUSG00000036672)	0.000611826	1.59714	Hck (ENSMUSG00000003283)	0.369387	1.68473	Dchs1 (ENSMUSG00000036862)	3.58444e-63	1.8471	Oit3 (ENSMUSG00000009654)	7.54478e-12	1.77556	Cst9 (ENSMUSG00000027445)	0.029894	2.09824	Polr3f (ENSMUSG00000027427)	0.000276244	2.33482	C030006K11Rik (ENSMUSG00000116138)	5.8118e-08	2.05095	Rnf112 (ENSMUSG00000010086)	0.00104977	1.53941
Pck1 (ENSMUSG00000027513)	0.000622859	1.99064	Kif5c (ENSMUSG00000026764)	0.374835	1.533	Smarca2 (ENSMUSG00000024921)	4.0695e-63	1.50938	Kcnab3 (ENSMUSG00000018470)	1.24265e-11	1.80097	Exoc3l2 (ENSMUSG00000011263)	0.0299381	1.66383	Hoxa5 (ENSMUSG00000038253)	0.000280328	1.6717	Gpt (ENSMUSG00000022546)	6.09377e-08	1.85979	Pigz (ENSMUSG00000045625)	0.00112372	1.88845
Dcaf12l1 (ENSMUSG00000045284)	0.0006672	1.97631	Apoh (ENSMUSG00000000049)	0.376207	1.69199	Poglut3 (ENSMUSG00000034487)	6.43905e-63	1.5619	Irx3 (ENSMUSG00000031734)	1.43533e-11	1.89788	Ugt2b1 (ENSMUSG00000035836)	0.0299593	1.82526	Olfr1022 (ENSMUSG00000057761)	0.000286291	7.41453	Crym (ENSMUSG00000030905)	6.29764e-08	2.87246	1110032A03Rik (ENSMUSG00000037971)	0.00113515	1.63705
H2-Q7 (ENSMUSG00000060550)	0.000670592	1.57173	Ube2dnl2 (ENSMUSG00000047079)	0.383284	1.50743	Srgn (ENSMUSG00000020077)	6.65518e-63	1.69286	Akr1c18 (ENSMUSG00000021214)	1.46646e-11	1.94524	Wnt1 (ENSMUSG00000022997)	0.0299861	2.60413	Padi2 (ENSMUSG00000028927)	0.000287573	2.07556	Pllp (ENSMUSG00000031775)	7.82066e-08	2.2667	Lsr (ENSMUSG00000001247)	0.00118208	1.51027
Npffr1 (ENSMUSG00000020090)	0.00067796	2.08416	Dpy19l2 (ENSMUSG00000085576)	0.38378	1.5935	Acot1 (ENSMUSG00000072949)	1.3498e-62	2.06056	Rfc3 (ENSMUSG00000033970)	2.06523e-11	1.64654	Olfr1016 (ENSMUSG00000075209)	0.030036	1.61916	Vmn1r4 (ENSMUSG00000071893)	0.000290589	6.06304	Svil (ENSMUSG00000024236)	7.85118e-08	1.71003	Slc25a18 (ENSMUSG00000004902)	0.00118811	1.81569
Fam219b (ENSMUSG00000032305)	0.000682767	1.53079	Npffr2 (ENSMUSG00000035528)	0.384795	1.75132	Shox2 (ENSMUSG00000027833)	1.80232e-62	1.71553	Myo16 (ENSMUSG00000039057)	6.06561e-11	1.59344	Dppa4 (ENSMUSG00000058550)	0.0301559	2.08744	Odc1 (ENSMUSG00000011179)	0.000291543	1.89239	Plcl2 (ENSMUSG00000038910)	8.57916e-08	1.79678	Efcab9 (ENSMUSG00000044056)	0.00124996	1.71707
Kcnc2 (ENSMUSG00000035681)	0.000686452	1.84935	Pabpc1l (ENSMUSG00000054582)	0.38804	1.53059	Ctla2a (ENSMUSG00000044258)	2.40916e-62	1.55614	1700003F12Rik (ENSMUSG00000038523)	6.69198e-11	1.63215	Tldc2 (ENSMUSG00000074628)	0.0301594	2.54085	Il1rapl1 (ENSMUSG00000052372)	0.000292845	7.40528	Ap4s1 (ENSMUSG00000020955)	1.02723e-07	2.09187	Tmem266 (ENSMUSG00000032313)	0.00128637	1.73128
Cpne7 (ENSMUSG00000034796)	0.000689646	2.0531	Psg23 (ENSMUSG00000074359)	0.396994	1.50762	Dennd4a (ENSMUSG00000053641)	2.66355e-62	1.72522	Ncapg (ENSMUSG00000015880)	7.6646e-11	1.66204	Krt6a (ENSMUSG00000058354)	0.030218	2.41502	Rasgrp3 (ENSMUSG00000071042)	0.000296024	2.08798	Efcab2 (ENSMUSG00000026495)	1.08358e-07	2.47432	Rtkn2 (ENSMUSG00000037846)	0.00142159	1.84242
Ythdf3 (ENSMUSG00000047213)	0.000693725	1.59127	Fpr-rs4 (ENSMUSG00000048062)	0.399204	1.59975	Zim1 (ENSMUSG00000002266)	2.71815e-62	1.53915	Avp (ENSMUSG00000037727)	8.10064e-11	1.84463	Pdzph1 (ENSMUSG00000024227)	0.0302241	1.76025	Cep162 (ENSMUSG00000056919)	0.000296316	1.66662	Coq5 (ENSMUSG00000041733)	1.39355e-07	1.72212	Gnaz (ENSMUSG00000040009)	0.0014435	2.31942
Adra1d (ENSMUSG00000027335)	0.000696475	1.71341	Gpr6 (ENSMUSG00000046922)	0.406392	1.53812	Apaf1 (ENSMUSG00000019979)	3.83789e-62	1.64067	Fam131c (ENSMUSG00000006218)	1.17056e-10	2.10941	Olfr867 (ENSMUSG00000044454)	0.0303102	1.9025	Abcb6 (ENSMUSG00000026198)	0.000317874	1.83341	Ndufs3 (ENSMUSG00000005510)	1.50907e-07	2.08661	Fhad1 (ENSMUSG00000051435)	0.00147274	1.8293
Capza3 (ENSMUSG00000041791)	0.000699613	2.13587	Rsph6a (ENSMUSG00000040866)	0.411662	1.60741	Kctd11 (ENSMUSG00000046731)	3.88886e-62	1.72869	Arc (ENSMUSG00000022602)	1.1771e-10	1.52792	Krtap20-2 (ENSMUSG00000091039)	0.030387	1.97421	Cacnb2 (ENSMUSG00000057914)	0.000332504	1.60434	Clec18a (ENSMUSG00000033633)	1.62585e-07	2.87552	Lin28a (ENSMUSG00000050966)	0.00148261	1.53716
Fgf18 (ENSMUSG00000057967)	0.000731457	2.12325	Nodal (ENSMUSG00000037171)	0.416785	1.50416	Fbxl2 (ENSMUSG00000032507)	3.97886e-62	1.53349	Tor4a (ENSMUSG00000059555)	1.40533e-10	1.64825	Entpd8 (ENSMUSG00000036813)	0.0305134	2.09719	Kif14 (ENSMUSG00000041498)	0.000339703	1.62845	Kcnn2 (ENSMUSG00000054477)	1.62815e-07	3.09045	Skor1 (ENSMUSG00000022245)	0.00161018	1.501
Gm4951 (ENSMUSG00000073555)	0.000754321	1.66654	Pask (ENSMUSG00000026274)	0.424172	1.56572	Msc (ENSMUSG00000025930)	4.52137e-62	1.71813	Stc1 (ENSMUSG00000014813)	1.97485e-10	1.57971	4931400O07Rik (ENSMUSG00000031194)	0.0306107	2.02286	Bpifa6 (ENSMUSG00000078998)	0.000354097	6.81619	Cited4 (ENSMUSG00000070803)	1.79654e-07	2.04688	Flrt3 (ENSMUSG00000051379)	0.00171351	1.72934
Nhs (ENSMUSG00000059493)	0.000779855	1.68332	Olfr175 (ENSMUSG00000060663)	0.42827	1.5006	Ankrd29 (ENSMUSG00000057766)	4.662e-62	1.74738	Lor (ENSMUSG00000043165)	2.11135e-10	2.19495	Rtp1 (ENSMUSG00000033383)	0.0307425	1.64983	Kif23 (ENSMUSG00000032254)	0.000358372	1.6814	Mipep (ENSMUSG00000021993)	1.84327e-07	1.95963	Ly6l (ENSMUSG00000093626)	0.0017254	1.54276
Krtap19-4 (ENSMUSG00000043982)	0.000800592	2.05278	Ccdc42 (ENSMUSG00000045915)	0.429961	1.51439	Prkci (ENSMUSG00000037643)	8.48774e-62	1.65317	C2cd4a (ENSMUSG00000047990)	2.35712e-10	1.90938	Gpr141 (ENSMUSG00000053101)	0.0308282	2.48934	Yae1d1 (ENSMUSG00000075054)	0.000365911	2.51288	Srpk3 (ENSMUSG00000002007)	2.00683e-07	2.17025	Sprn (ENSMUSG00000045733)	0.00175914	1.77979
Adss (ENSMUSG00000015961)	0.000820184	1.61366	Kif2b (ENSMUSG00000046755)	0.435079	1.77526	Pdzrn4 (ENSMUSG00000036218)	1.21764e-61	1.88969	Sft2d3 (ENSMUSG00000044982)	3.33252e-10	1.51871	Cacng3 (ENSMUSG00000066189)	0.0308393	1.87028	Cdkl4 (ENSMUSG00000033966)	0.000383377	7.55046	Zfp612 (ENSMUSG00000044676)	2.2703e-07	2.05282	Cyp4f18 (ENSMUSG00000003484)	0.00176688	1.55522
Mtm1 (ENSMUSG00000031337)	0.000822432	1.5324	Npas1 (ENSMUSG00000001988)	0.446616	1.63249	Plxnb1 (ENSMUSG00000053646)	2.45727e-61	1.56971	Aurkb (ENSMUSG00000020897)	4.16457e-10	1.54087	Olfr285 (ENSMUSG00000062037)	0.030883	2.07742	Zfp229 (ENSMUSG00000061544)	0.000388694	1.64103	Acot13 (ENSMUSG00000006717)	2.68566e-07	2.036	Crym (ENSMUSG00000030905)	0.00185881	1.58914
Calcrl (ENSMUSG00000059588)	0.000835689	1.58045	Grm1 (ENSMUSG00000019828)	0.456047	1.51675	Fut11 (ENSMUSG00000039357)	3.2236e-61	1.76396	Strip2 (ENSMUSG00000039629)	4.89849e-10	1.53829	Ceacam2 (ENSMUSG00000054385)	0.0309125	2.1197	Map7 (ENSMUSG00000019996)	0.000389868	1.6986	Vcp (ENSMUSG00000028452)	2.73152e-07	1.58778	Itih2 (ENSMUSG00000037254)	0.00186441	1.67581
Mab21l2 (ENSMUSG00000057777)	0.000836581	1.50018	Syce1l (ENSMUSG00000033409)	0.464362	1.58824	Lsm10 (ENSMUSG00000050188)	4.20281e-61	1.57898	Fhdc1 (ENSMUSG00000041842)	5.05381e-10	1.58192	Figla (ENSMUSG00000030001)	0.0309637	2.12697	Hlcs (ENSMUSG00000040820)	0.000392297	1.55132	Klhl24 (ENSMUSG00000062901)	2.75465e-07	1.81438	Ms4a4d (ENSMUSG00000024678)	0.00195606	2.67752
Eva1c (ENSMUSG00000039903)	0.000843253	1.72013	Ptk6 (ENSMUSG00000038751)	0.470844	1.5559	Cnrip1 (ENSMUSG00000044629)	6.4512e-61	1.86662	Cd5 (ENSMUSG00000024669)	5.50614e-10	1.88017	Dnase1l3 (ENSMUSG00000025279)	0.0310609	2.33399	Fkbpl (ENSMUSG00000033739)	0.000396323	1.82844	Coa7 (ENSMUSG00000048351)	3.25212e-07	2.06132	A530032D15Rik (ENSMUSG00000089844)	0.00196383	2.07871
F2rl1 (ENSMUSG00000021678)	0.000866914	1.63079	Zfp750 (ENSMUSG00000039238)	0.479783	1.51262	Cxcr4 (ENSMUSG00000045382)	7.27054e-61	1.61663	Plekhg6 (ENSMUSG00000038167)	1.45123e-09	1.8024	Kcna10 (ENSMUSG00000042861)	0.0313472	4.10268	Atf1 (ENSMUSG00000023027)	0.000397948	1.68883	Atp1b4 (ENSMUSG00000016327)	3.26833e-07	2.71892	Hoxd3 (ENSMUSG00000079277)	0.00206455	1.84158
Prokr1 (ENSMUSG00000049409)	0.000874222	1.67283	CK137956 (ENSMUSG00000028813)	0.481148	1.59235	Ptrh1 (ENSMUSG00000053746)	8.59701e-61	1.61609	Lins1 (ENSMUSG00000053091)	1.7819e-09	1.52045	Gprin3 (ENSMUSG00000045441)	0.0313666	2.39323	Olfr48 (ENSMUSG00000075072)	0.00039853	6.9655	Sdhd (ENSMUSG00000000171)	3.46475e-07	1.87076	Calhm5 (ENSMUSG00000049872)	0.00213318	1.55318
Rasl10a (ENSMUSG00000034209)	0.000878868	1.77876	Traj28 (ENSMUSG00000076901)	0.484156	1.50242	Ckap2 (ENSMUSG00000037725)	9.09481e-61	1.57644	Gpr84 (ENSMUSG00000063234)	1.86337e-09	1.97155	Olfr596 (ENSMUSG00000073953)	0.0315041	2.07008	Vmn2r67 (ENSMUSG00000095664)	0.000409173	6.56742	Mtg1 (ENSMUSG00000039018)	3.55802e-07	1.7745	Aldh1b1 (ENSMUSG00000035561)	0.00230339	1.58995
Sash3 (ENSMUSG00000031101)	0.000879672	1.55698	Mgat4f (ENSMUSG00000050526)	0.501353	1.54529	Srgap3 (ENSMUSG00000030257)	9.21056e-61	1.5455	Oxct2a (ENSMUSG00000076436)	1.89846e-09	2.02311	Olfr164 (ENSMUSG00000050742)	0.0315368	2.24149	Vmn2r110 (ENSMUSG00000091259)	0.000411916	6.99795	Cbx7 (ENSMUSG00000053411)	3.73541e-07	1.53597	Pdcd10 (ENSMUSG00000027835)	0.00236662	1.80654
Pcdhga6 (ENSMUSG00000103793)	0.000895162	1.52718	Areg (ENSMUSG00000029378)	0.511397	2.05149	Hp (ENSMUSG00000031722)	1.38886e-60	1.85567	Snrpa (ENSMUSG00000061479)	2.14964e-09	1.62296	Smok2a (ENSMUSG00000073458)	0.0315706	2.05577	Nbeal2 (ENSMUSG00000056724)	0.000413577	3.23475	Hs6st2 (ENSMUSG00000062184)	3.88228e-07	2.29925	Ltb4r1 (ENSMUSG00000046908)	0.00242731	1.66339
Trem3 (ENSMUSG00000041754)	0.000904108	1.7315	Klhl35 (ENSMUSG00000035298)	0.532627	1.5088	Tfe3 (ENSMUSG00000000134)	1.93735e-60	1.54924	Egr3 (ENSMUSG00000033730)	2.20646e-09	1.526	Cts3 (ENSMUSG00000074870)	0.0317359	2.09096	Mid1 (ENSMUSG00000035299)	0.000423816	1.51365	Aktip (ENSMUSG00000031667)	3.89189e-07	2.38781	Nccrp1 (ENSMUSG00000047586)	0.00247144	2.05248
Clec4d (ENSMUSG00000030144)	0.000913424	2.15463	Prmt8 (ENSMUSG00000030350)	0.539079	1.50155	Clcn5 (ENSMUSG00000004317)	4.75345e-60	1.56651	Tmem151a (ENSMUSG00000061451)	2.62819e-09	1.63426	1700109H08Rik (ENSMUSG00000008307)	0.0317998	1.54977	Sapcd2 (ENSMUSG00000026955)	0.000429626	1.94371	Arhgap19 (ENSMUSG00000025154)	4.01076e-07	2.3566	Tmem79 (ENSMUSG00000001420)	0.002768	1.8023
Sostdc1 (ENSMUSG00000036169)	0.000923694	1.59492	Kl (ENSMUSG00000058488)	0.565191	1.6311	Cd300c2 (ENSMUSG00000044811)	5.4747e-60	1.73195	Pkp2 (ENSMUSG00000041957)	2.80227e-09	1.5296	Mcpt8 (ENSMUSG00000022157)	0.0318075	2.12281	Septin1 (ENSMUSG00000000486)	0.0004521	2.46282	Nmrk2 (ENSMUSG00000004939)	4.30278e-07	2.08402	Dkkl1 (ENSMUSG00000030792)	0.00278582	1.54291
Gtdc1 (ENSMUSG00000036890)	0.000933157	1.54173	Batf2 (ENSMUSG00000039699)	0.614999	1.52653	Syt17 (ENSMUSG00000058420)	7.1655e-60	2.31298	Gsg1l (ENSMUSG00000046182)	3.38891e-09	1.55452	Has3 (ENSMUSG00000031910)	0.0320345	2.19544	Simc1 (ENSMUSG00000043183)	0.000457173	1.55022	Fn3k (ENSMUSG00000025175)	4.43025e-07	1.68735	Cfd (ENSMUSG00000061780)	0.00278615	1.73628
Trim50 (ENSMUSG00000053388)	0.000933257	1.67416	Bdkrb2 (ENSMUSG00000021070)	0.63137	1.71126	Phgdh (ENSMUSG00000053398)	9.83754e-60	1.64858	Chrnb4 (ENSMUSG00000035200)	3.91036e-09	1.63453	Olfr71 (ENSMUSG00000046450)	0.0321443	2.37094	Usp32 (ENSMUSG00000000804)	0.000466007	1.80118	Kcnma1 (ENSMUSG00000063142)	4.82436e-07	1.85256	Ccl17 (ENSMUSG00000031780)	0.00289462	1.65419
Slc6a13 (ENSMUSG00000030108)	0.000947966	1.51593	Nuggc (ENSMUSG00000061356)	0.636265	2.24497	Cdh3 (ENSMUSG00000061048)	2.26347e-59	2.16957	Gsg1 (ENSMUSG00000030206)	3.9926e-09	1.50648	Sec14l4 (ENSMUSG00000019368)	0.0322183	2.02045	Tecrl (ENSMUSG00000049537)	0.000471081	7.91432	Abcc8 (ENSMUSG00000040136)	5.12993e-07	2.87538	Cacna2d2 (ENSMUSG00000010066)	0.00295989	1.63964
Gja5 (ENSMUSG00000057123)	0.000958658	1.8576	Sh2d2a (ENSMUSG00000028071)	0.745819	1.5031	Spc24 (ENSMUSG00000074476)	3.85107e-59	1.50976	Gprin1 (ENSMUSG00000069227)	4.33891e-09	1.79982	Rbfox3 (ENSMUSG00000025576)	0.0323168	2.15482	4833439L19Rik (ENSMUSG00000025871)	0.000488016	1.54818	Ndufa6 (ENSMUSG00000022450)	5.1513e-07	2.18522	Map3k9 (ENSMUSG00000042724)	0.00296434	1.80697
Adamts7 (ENSMUSG00000032363)	0.000966092	1.53531	Olfr215 (ENSMUSG00000050654)	0.805981	1.64617	Gdf7 (ENSMUSG00000037660)	7.93588e-59	1.85235	Lrrc55 (ENSMUSG00000075224)	5.04039e-09	1.76237	Glra2 (ENSMUSG00000018589)	0.0324175	2.20284	Gdpd1 (ENSMUSG00000061666)	0.00049025	1.61448	Atp5mpl (ENSMUSG00000021290)	5.65023e-07	1.74844	Gm32742 (ENSMUSG00000110266)	0.00306114	1.67174
Ggh (ENSMUSG00000073987)	0.000974833	1.68878	Mcm7 (ENSMUSG00000029730)	0.826173	1.53388	Cd300ld (ENSMUSG00000034641)	1.15611e-58	2.06485	Hcn4 (ENSMUSG00000032338)	5.14338e-09	1.86989	Muc1 (ENSMUSG00000042784)	0.0324495	1.9454	C1galt1c1 (ENSMUSG00000048970)	0.000499352	2.48411	Coq7 (ENSMUSG00000030652)	5.80187e-07	2.0836	Lipt1 (ENSMUSG00000037216)	0.00333907	1.5385
Bcl3 (ENSMUSG00000053175)	0.000996054	1.57447	Dpy30 (ENSMUSG00000024067)	0.871911	1.73765	Cd4 (ENSMUSG00000023274)	1.15812e-58	2.15163	Fbxl15 (ENSMUSG00000025226)	5.87942e-09	1.9273	Fndc8 (ENSMUSG00000018844)	0.0326109	2.33307	Nek5 (ENSMUSG00000037738)	0.000502923	5.35076	Bnip3 (ENSMUSG00000078566)	6.15704e-07	1.76772	Calhm6 (ENSMUSG00000046031)	0.00334091	1.66133
Otulinl (ENSMUSG00000056069)	0.00100561	1.72932	Rpp25 (ENSMUSG00000062309)	0.872731	1.60926	Mpped2 (ENSMUSG00000016386)	1.36123e-58	1.67232	Psrc1 (ENSMUSG00000068744)	7.23224e-09	1.55273	Tmem215 (ENSMUSG00000046593)	0.0326193	3.62816	Col20a1 (ENSMUSG00000016356)	0.000503027	1.50232	Nkiras1 (ENSMUSG00000021772)	6.20884e-07	1.90027	Gucy1a2 (ENSMUSG00000041624)	0.00338059	2.03073
Dpep3 (ENSMUSG00000031898)	0.00101744	1.83517	Vsx1 (ENSMUSG00000033080)	0.906549	1.78153	Tedc1 (ENSMUSG00000037466)	1.87522e-58	1.99524	Bmp8b (ENSMUSG00000002384)	8.50796e-09	1.7713	Olfr1463 (ENSMUSG00000096365)	0.0327143	1.67493	Fam71e1 (ENSMUSG00000051113)	0.00051072	1.81351	2310061I04Rik (ENSMUSG00000050705)	6.3165e-07	1.84682	Gpr1 (ENSMUSG00000046856)	0.0034257	1.60395
Frmpd1 (ENSMUSG00000035615)	0.00102222	1.72205	4932438H23Rik (ENSMUSG00000039851)	0.941992	1.65964	Tap1 (ENSMUSG00000037321)	2.11537e-58	1.57546	C2cd4c (ENSMUSG00000045912)	1.18707e-08	1.69464	Olfr1404 (ENSMUSG00000049456)	0.0327235	2.05649	Zfp7 (ENSMUSG00000033669)	0.000513288	1.76652	Tmem109 (ENSMUSG00000034659)	6.64505e-07	1.67249	Syn2 (ENSMUSG00000009394)	0.00359465	1.56818
Nlk (ENSMUSG00000017376)	0.0010288	1.57082				Tcp11l1 (ENSMUSG00000027175)	2.8929e-58	1.53575	Zic5 (ENSMUSG00000041703)	1.25189e-08	1.82497	Cntd1 (ENSMUSG00000078653)	0.0328624	2.32033	Arhgap19 (ENSMUSG00000025154)	0.000527376	1.52511	Lingo3 (ENSMUSG00000051067)	6.83314e-07	1.7052	Dcaf12l1 (ENSMUSG00000045284)	0.00381592	1.52693
Trac (ENSMUSG00000076928)	0.00102949	2.05426				Igfbp2 (ENSMUSG00000039323)	3.21669e-58	1.94253	Tmem144 (ENSMUSG00000027956)	1.83922e-08	1.67599	Sprr2d (ENSMUSG00000042212)	0.0329442	2.31631	Bbs7 (ENSMUSG00000037325)	0.00052762	1.74267	Sall4 (ENSMUSG00000027547)	7.57356e-07	2.43979	Lurap1 (ENSMUSG00000028701)	0.00390188	1.51951
Gnl3l (ENSMUSG00000025266)	0.00103458	1.62124				Plxnc1 (ENSMUSG00000074785)	5.08596e-58	1.77421	Wdr72 (ENSMUSG00000044976)	2.85493e-08	1.62992	Chrm3 (ENSMUSG00000046159)	0.0329591	2.31648	Mapt (ENSMUSG00000018411)	0.000527745	1.59609	Jup (ENSMUSG00000001552)	7.89539e-07	1.7289	Olfr785 (ENSMUSG00000111732)	0.00392615	1.5165
Nod1 (ENSMUSG00000038058)	0.00106073	1.67343				Col5a1 (ENSMUSG00000026837)	5.53053e-58	1.65711	Map6d1 (ENSMUSG00000041205)	6.20781e-08	1.96056	Dlgap2 (ENSMUSG00000047495)	0.0329993	2.36152	Tmem52 (ENSMUSG00000023153)	0.000534231	1.85887	Slain2 (ENSMUSG00000036087)	8.41992e-07	1.95718	Sbk3 (ENSMUSG00000085272)	0.00404925	1.68269
C1ra (ENSMUSG00000055172)	0.00106435	1.51218				S1pr2 (ENSMUSG00000043895)	1.47483e-57	1.53193	Six4 (ENSMUSG00000034460)	1.62821e-07	1.57559	Olfr1014 (ENSMUSG00000059379)	0.0330065	2.1669	Cfhr1 (ENSMUSG00000057037)	0.00053724	6.58381	Inmt (ENSMUSG00000003477)	8.48936e-07	2.53194	Olfr1145 (ENSMUSG00000068814)	0.00450063	1.53536
Dync2h1 (ENSMUSG00000047193)	0.00107266	1.64851				Rbm45 (ENSMUSG00000042369)	2.22486e-57	1.6794	Nmnat2 (ENSMUSG00000042751)	1.7635e-07	1.55671	Itih1 (ENSMUSG00000006529)	0.0330867	1.9627	Klre1 (ENSMUSG00000050241)	0.000548935	6.04938	Slc28a2 (ENSMUSG00000027219)	8.79951e-07	1.61648	Retnlg (ENSMUSG00000022651)	0.00461032	1.51297
Lypd1 (ENSMUSG00000026344)	0.001083	1.68256				Cacna1g (ENSMUSG00000020866)	5.12035e-57	1.58836	Mfsd9 (ENSMUSG00000041945)	2.00946e-07	1.52061	Mrgprx1 (ENSMUSG00000070552)	0.0332505	1.86655	Olfr1444 (ENSMUSG00000046272)	0.000555458	6.57556	Carns1 (ENSMUSG00000075289)	9.3067e-07	2.18649	Mrto4 (ENSMUSG00000028741)	0.00465412	1.63058
Mapk7 (ENSMUSG00000001034)	0.00109876	1.64206				Rtn4r (ENSMUSG00000043811)	5.16199e-57	2.19942	Olfml3 (ENSMUSG00000027848)	2.044e-07	1.58592	Tex47 (ENSMUSG00000040514)	0.033433	2.04964	Tagap (ENSMUSG00000033450)	0.000558757	2.06289	Mast2 (ENSMUSG00000003810)	9.75225e-07	1.88486	Clec2l (ENSMUSG00000079598)	0.00471475	1.50743
Hltf (ENSMUSG00000002428)	0.00114463	1.50852				Calhm2 (ENSMUSG00000033033)	5.34744e-57	1.58064	Efcab11 (ENSMUSG00000021176)	3.04579e-07	1.6437	Marchf3 (ENSMUSG00000032656)	0.0334627	1.52311	Mre11a (ENSMUSG00000031928)	0.000570911	2.01129	Chodl (ENSMUSG00000022860)	1.02732e-06	2.23494	Diras2 (ENSMUSG00000047842)	0.00498919	1.65926
Hmcn1 (ENSMUSG00000066842)	0.00114714	1.79933				Papss2 (ENSMUSG00000024899)	5.38158e-57	1.97697	Fam71f2 (ENSMUSG00000079652)	3.23981e-07	1.63439	Gp6 (ENSMUSG00000078810)	0.0335013	1.93383	Chaf1b (ENSMUSG00000022945)	0.000573855	2.05848	Fzd10 (ENSMUSG00000081683)	1.14351e-06	2.89711	Ano9 (ENSMUSG00000054662)	0.00504054	1.6774
Erlin1 (ENSMUSG00000025198)	0.00115127	1.63066				Masp1 (ENSMUSG00000022887)	7.78063e-57	1.73449	Flvcr2 (ENSMUSG00000034258)	3.7342e-07	1.50019	Slc26a3 (ENSMUSG00000001225)	0.0335318	2.19112	Olfr902 (ENSMUSG00000049334)	0.000580735	5.0065	Alkbh7 (ENSMUSG00000002661)	1.18668e-06	1.88498	Pparg (ENSMUSG00000000440)	0.00528961	1.56602
Ccl1 (ENSMUSG00000020702)	0.0011564	1.84944				Megf9 (ENSMUSG00000039270)	8.7148e-57	1.58521	Gramd2 (ENSMUSG00000074259)	4.13645e-07	1.51565	Olfr324 (ENSMUSG00000056564)	0.0335415	2.18695	Mtrf1 (ENSMUSG00000022022)	0.000580826	1.54854	Ddn (ENSMUSG00000059213)	1.1925e-06	2.80537	Gnb3 (ENSMUSG00000023439)	0.0052933	1.51907
St8sia2 (ENSMUSG00000025789)	0.00117328	1.56903				Prpf31 (ENSMUSG00000008373)	1.00314e-56	1.55991	Inip (ENSMUSG00000038544)	6.54408e-07	1.63188	Cuzd1 (ENSMUSG00000040205)	0.0335441	2.22919	Nox4 (ENSMUSG00000030562)	0.000592454	1.76896	Pitx2 (ENSMUSG00000028023)	1.2364e-06	1.61656	Cd2 (ENSMUSG00000027863)	0.00565304	1.86507
Apc2 (ENSMUSG00000020135)	0.00122098	2.06161				H2-M3 (ENSMUSG00000016206)	1.20281e-56	1.69075	Celf4 (ENSMUSG00000024268)	9.1861e-07	1.68933	Prr9 (ENSMUSG00000056270)	0.0336251	2.41825	Slc7a12 (ENSMUSG00000039710)	0.00061242	7.95661	Me1 (ENSMUSG00000032418)	1.25154e-06	2.17794	Tlr12 (ENSMUSG00000062545)	0.00635346	1.75748
Slamf8 (ENSMUSG00000053318)	0.00122651	2.04645				Usp18 (ENSMUSG00000030107)	1.21999e-56	1.671	Gm40193 (ENSMUSG00000109833)	1.03143e-06	1.66667	Dnah14 (ENSMUSG00000047369)	0.0337465	1.857	Rel (ENSMUSG00000020275)	0.000613329	1.70544	Pick1 (ENSMUSG00000068206)	1.27019e-06	1.95054	4930578G10Rik (ENSMUSG00000054885)	0.00731417	1.94453
Emilin3 (ENSMUSG00000050700)	0.00123343	1.54551				Lca5l (ENSMUSG00000045275)	1.46445e-56	1.51241	Zfp647 (ENSMUSG00000054967)	1.07659e-06	1.55824	Olfr788 (ENSMUSG00000049217)	0.034102	1.95761	Ackr1 (ENSMUSG00000037872)	0.000614078	1.90759	Esr1 (ENSMUSG00000019768)	1.31716e-06	1.6606	Lmtk3 (ENSMUSG00000062044)	0.00735454	1.77192
Plpp2 (ENSMUSG00000052151)	0.00125932	1.69839				Mkx (ENSMUSG00000061013)	1.73722e-56	1.5569	Slc26a7 (ENSMUSG00000040569)	1.12949e-06	1.60173	Foxn4 (ENSMUSG00000042002)	0.0342173	2.31391	Zic1 (ENSMUSG00000032368)	0.000615913	1.50268	Naa50 (ENSMUSG00000022698)	1.3431e-06	1.87031	Cdrt4 (ENSMUSG00000042200)	0.00743975	1.6551
Piezo2 (ENSMUSG00000041482)	0.0012681	1.56236				Tnfrsf10b (ENSMUSG00000022074)	2.50954e-56	1.60897	Cfhr2 (ENSMUSG00000033898)	1.25794e-06	1.63706	Olfr979 (ENSMUSG00000059473)	0.0343749	1.99912	Ptgir (ENSMUSG00000043017)	0.0006212	1.71987	P2rx6 (ENSMUSG00000022758)	1.38985e-06	2.26039	Vmn1r27 (ENSMUSG00000071428)	0.00880331	1.76135
Ttbk1 (ENSMUSG00000015599)	0.00128094	1.5803				Traf4 (ENSMUSG00000017386)	3.1632e-56	1.58366	Rnf43 (ENSMUSG00000034177)	1.34279e-06	1.64672	Syce1 (ENSMUSG00000025480)	0.034428	1.95065	Tox (ENSMUSG00000041272)	0.000628765	2.05348	Nr3c2 (ENSMUSG00000031618)	1.67974e-06	2.45072	Lmntd1 (ENSMUSG00000054966)	0.00903546	1.59212
Sall2 (ENSMUSG00000049532)	0.00128729	1.58938				Gper1 (ENSMUSG00000053647)	3.47174e-56	1.51255	Ccr1 (ENSMUSG00000025804)	1.9247e-06	1.51183	Nmu (ENSMUSG00000029236)	0.0344443	2.16088	Phf11d (ENSMUSG00000068245)	0.000630415	2.11612	Ndufs4 (ENSMUSG00000021764)	1.76895e-06	1.63179	Adgre1 (ENSMUSG00000004730)	0.00959246	1.55932
Tlr7 (ENSMUSG00000044583)	0.00130295	1.56895				Chchd6 (ENSMUSG00000030086)	4.95015e-56	1.79743	Camkmt (ENSMUSG00000071037)	2.24598e-06	1.73675	1700022I11Rik (ENSMUSG00000028451)	0.0345544	1.5909	Slc22a26 (ENSMUSG00000053303)	0.000636321	6.21229	Helt (ENSMUSG00000047171)	1.80876e-06	2.84002	Kcnd2 (ENSMUSG00000060882)	0.0107711	1.57692
Rflna (ENSMUSG00000037962)	0.00131912	1.50198				Cd53 (ENSMUSG00000040747)	5.14921e-56	1.77162	Papolg (ENSMUSG00000020273)	2.34031e-06	1.8034	Gm14151 (ENSMUSG00000079006)	0.0345855	1.59877	Slc4a7 (ENSMUSG00000021733)	0.000655177	3.13353	Fam78a (ENSMUSG00000050592)	1.8129e-06	2.09245	Marveld2 (ENSMUSG00000021636)	0.0113874	1.59042
Vnn1 (ENSMUSG00000037440)	0.00132494	1.71382				Lrp8 (ENSMUSG00000028613)	5.22348e-56	1.53886	Gm19935 (ENSMUSG00000110332)	2.6369e-06	1.76576	Olfr963 (ENSMUSG00000064110)	0.0345869	1.97346	Perm1 (ENSMUSG00000078486)	0.00065581	1.72761	Sult1a1 (ENSMUSG00000030711)	1.92523e-06	1.79509	Angptl8 (ENSMUSG00000047822)	0.0116207	1.72841
Eif2ak2 (ENSMUSG00000024079)	0.00133376	1.5044				Mapk7 (ENSMUSG00000001034)	7.89258e-56	1.59484	B3gnt7 (ENSMUSG00000079445)	3.45549e-06	1.80551	E330014E10Rik (ENSMUSG00000072813)	0.0346227	1.77737	Fam83f (ENSMUSG00000022408)	0.000663997	1.59582	Hsdl2 (ENSMUSG00000028383)	2.22465e-06	1.99773	Zfp418 (ENSMUSG00000034538)	0.0119185	1.64574
Arhgef16 (ENSMUSG00000029032)	0.00135057	1.62367				Fen1 (ENSMUSG00000024742)	1.51377e-55	1.5583	Nuggc (ENSMUSG00000061356)	5.60877e-06	1.76342	Olfr967 (ENSMUSG00000055820)	0.0348429	1.97074	Nod2 (ENSMUSG00000055994)	0.00068297	1.80227	Atp5l (ENSMUSG00000038717)	2.63222e-06	1.74382	Fcmr (ENSMUSG00000042474)	0.0123979	1.79806
Bmx (ENSMUSG00000031377)	0.00136507	1.61388				Rab32 (ENSMUSG00000019832)	1.66565e-55	1.53098	Ly6k (ENSMUSG00000044678)	6.42179e-06	1.68338	Slc5a7 (ENSMUSG00000023945)	0.0349927	2.2025	Tst (ENSMUSG00000044986)	0.000686142	1.57818	Rangrf (ENSMUSG00000032892)	2.66745e-06	2.2752	Clstn2 (ENSMUSG00000032452)	0.0125576	1.54663
Nrxn2 (ENSMUSG00000033768)	0.00140049	1.6385				Aqp2 (ENSMUSG00000023013)	1.82547e-55	2.47347	Snhg4 (ENSMUSG00000117694)	6.94647e-06	1.61229	Klri1 (ENSMUSG00000067610)	0.0351253	2.7683	Olfr68 (ENSMUSG00000061626)	0.000687138	5.66706	Fmo2 (ENSMUSG00000040170)	2.96793e-06	1.77888	Ppp2r2b (ENSMUSG00000024500)	0.0135424	1.51837
Vwa3a (ENSMUSG00000030889)	0.0014208	1.60997				Ppp1r13l (ENSMUSG00000040734)	2.34619e-55	1.60882	Gpbar1 (ENSMUSG00000064272)	7.39003e-06	1.59903	Kcnk7 (ENSMUSG00000024936)	0.0351468	2.34816	Piga (ENSMUSG00000031381)	0.000687761	1.75726	Gaa (ENSMUSG00000025579)	3.00608e-06	1.59786	Brinp2 (ENSMUSG00000004031)	0.0160351	1.64721
Pla2g4f (ENSMUSG00000046971)	0.00142499	1.521				Flrt2 (ENSMUSG00000047414)	3.81853e-55	1.62363	Gpr68 (ENSMUSG00000047415)	9.28408e-06	1.64611	Prss29 (ENSMUSG00000034039)	0.0351774	2.20438	Top2a (ENSMUSG00000020914)	0.000691404	1.87356	Pde4b (ENSMUSG00000028525)	3.21315e-06	1.8839	Tmco2 (ENSMUSG00000078577)	0.016552	1.83877
Ifng (ENSMUSG00000055170)	0.00143365	1.63882				Cemip2 (ENSMUSG00000024754)	4.85373e-55	1.79727	C130050O18Rik (ENSMUSG00000044092)	1.04688e-05	1.5079	Olfr1240 (ENSMUSG00000111174)	0.03521	2.57703	Tas2r117 (ENSMUSG00000058349)	0.000698211	11.077	Htatsf1 (ENSMUSG00000067873)	3.52839e-06	1.69151	Vwa7 (ENSMUSG00000007030)	0.0167957	1.57932
Nphs2 (ENSMUSG00000026602)	0.00148998	2.11251				Osr1 (ENSMUSG00000048387)	8.18949e-55	2.1553	Bend4 (ENSMUSG00000092060)	1.13099e-05	1.50353	Olfr1065 (ENSMUSG00000111306)	0.0352591	1.7079	Mns1 (ENSMUSG00000032221)	0.000704211	1.98698	Cox19 (ENSMUSG00000045438)	3.5461e-06	1.69704	Gpr18 (ENSMUSG00000050350)	0.0193844	1.63144
L3hypdh (ENSMUSG00000019718)	0.00149637	1.54577				Thumpd1 (ENSMUSG00000030942)	8.9949e-55	1.56179	Foxf2 (ENSMUSG00000038402)	1.51355e-05	1.67894	Zpld1 (ENSMUSG00000064310)	0.0353584	2.20658	Gm28710 (ENSMUSG00000109903)	0.000704543	5.90336	Fahd2a (ENSMUSG00000027371)	3.64565e-06	2.06589	Wfdc18 (ENSMUSG00000000983)	0.019406	1.70063
Abhd14a (ENSMUSG00000042210)	0.0015	1.58906				Bcr (ENSMUSG00000009681)	9.94614e-55	1.61462	Tmem200a (ENSMUSG00000049420)	1.6168e-05	1.58061	Gpr139 (ENSMUSG00000066197)	0.0355243	2.37424	Nup160 (ENSMUSG00000051329)	0.000710319	1.8871	Pou3f1 (ENSMUSG00000090125)	3.66915e-06	2.50593	Pgr (ENSMUSG00000031870)	0.0207547	1.51745
Hap1 (ENSMUSG00000006930)	0.00152158	1.61159				Rnaseh2b (ENSMUSG00000021932)	1.26915e-54	1.52058	Panx1 (ENSMUSG00000031934)	1.77532e-05	1.62179	Slc18a2 (ENSMUSG00000025094)	0.0355669	1.79422	Wmp (ENSMUSG00000073006)	0.000712539	7.7035	Sh2d6 (ENSMUSG00000052631)	4.08823e-06	2.41412	Plet1 (ENSMUSG00000032068)	0.0211556	1.53618
Pde3a (ENSMUSG00000041741)	0.00152566	1.51336				Cacng7 (ENSMUSG00000069806)	1.56194e-54	1.52514	Wfdc6a (ENSMUSG00000074595)	1.78112e-05	1.71099	Abca14 (ENSMUSG00000062017)	0.0356546	2.636	Ms4a6b (ENSMUSG00000024677)	0.000713891	1.83157	Hadh (ENSMUSG00000027984)	4.1543e-06	1.7843	Spink8 (ENSMUSG00000050074)	0.0228515	1.55428
Gng10 (ENSMUSG00000038607)	0.00155942	1.57996				Sel1l (ENSMUSG00000020964)	1.6634e-54	1.52894	Pla2g2d (ENSMUSG00000041202)	2.4458e-05	1.59906	Nr0b1 (ENSMUSG00000025056)	0.0357503	2.19974	Afmid (ENSMUSG00000017718)	0.000731236	1.58008	Sms (ENSMUSG00000071708)	4.35587e-06	2.24441	E130116L18Rik (ENSMUSG00000054116)	0.023387	1.501
Card9 (ENSMUSG00000026928)	0.00156732	1.55571				Ccr5 (ENSMUSG00000079227)	4.20044e-54	1.91669	Cabcoco1 (ENSMUSG00000019945)	2.92032e-05	1.78056	Aldh8a1 (ENSMUSG00000037542)	0.0357885	2.27645	Tmc8 (ENSMUSG00000050106)	0.000741078	3.22067	Atp6v0e2 (ENSMUSG00000039347)	4.48587e-06	2.3971	Pnpla3 (ENSMUSG00000041653)	0.0235737	1.5875
Ogfrl1 (ENSMUSG00000026158)	0.00160646	1.52768				Pabpc4l (ENSMUSG00000090919)	4.23613e-54	1.55934	Vwc2 (ENSMUSG00000050830)	4.36176e-05	1.85002	Ces1g (ENSMUSG00000057074)	0.0358725	2.22055	Crebl2 (ENSMUSG00000032652)	0.000744929	1.70808	Plaat3 (ENSMUSG00000060675)	4.63654e-06	1.74679	Plin1 (ENSMUSG00000030546)	0.0249029	2.22839
Rasal1 (ENSMUSG00000029602)	0.00161432	1.75154				Sigmar1 (ENSMUSG00000036078)	5.17013e-54	1.63524	Ppfia3 (ENSMUSG00000003863)	5.24278e-05	1.59375	Gimap5 (ENSMUSG00000043505)	0.0359141	1.52232	Olfr917 (ENSMUSG00000063225)	0.000747313	5.56135	Usp15 (ENSMUSG00000020124)	4.95916e-06	1.73109	Hpx (ENSMUSG00000030895)	0.0249938	1.56525
Sirpb1c (ENSMUSG00000074677)	0.00162066	1.62665				Aaas (ENSMUSG00000036678)	7.62811e-54	1.5458	Mrgpre (ENSMUSG00000048965)	6.92246e-05	1.6914	Efcab15 (ENSMUSG00000020940)	0.0359787	2.24954	Col6a6 (ENSMUSG00000043719)	0.000753736	1.66766	Pgap4 (ENSMUSG00000039611)	5.30798e-06	2.08652	Adrb3 (ENSMUSG00000031489)	0.0266793	1.82238
Trhde (ENSMUSG00000050663)	0.00162444	1.55774				Ptger4 (ENSMUSG00000039942)	7.98103e-54	1.88912	1810049J17Rik (ENSMUSG00000097221)	8.54356e-05	1.53836	Il36g (ENSMUSG00000044103)	0.0360349	2.46915	Lsmem1 (ENSMUSG00000071342)	0.000759454	1.97959	Arhgap20 (ENSMUSG00000053199)	6.84196e-06	2.09449	Tbc1d10c (ENSMUSG00000040247)	0.0272552	1.74246
Shisa6 (ENSMUSG00000053930)	0.00164411	1.58046				Cd72 (ENSMUSG00000028459)	1.22923e-53	1.518	Prrt1 (ENSMUSG00000015476)	0.000106545	1.56147	Lrriq1 (ENSMUSG00000019892)	0.0360539	1.63676	Cftr (ENSMUSG00000041301)	0.000760743	6.21797	Prx (ENSMUSG00000053198)	6.99668e-06	2.57733	Olfr1181 (ENSMUSG00000075125)	0.0290926	1.64593
Rbm8a2 (ENSMUSG00000078184)	0.00167431	1.53347				Prickle1 (ENSMUSG00000036158)	1.48142e-53	1.83486	Snapc1 (ENSMUSG00000021113)	0.000147555	1.51385	Olfr995 (ENSMUSG00000075218)	0.0364217	2.4236	Cit (ENSMUSG00000029516)	0.000764998	1.70341	Ccdc43 (ENSMUSG00000020925)	7.05632e-06	1.80501	Nat8f1 (ENSMUSG00000057103)	0.030555	1.87414
Mybpc3 (ENSMUSG00000002100)	0.00167903	1.55723				Gli2 (ENSMUSG00000048402)	1.76534e-53	1.60431	Dlg2 (ENSMUSG00000052572)	0.000168297	1.55484	Samd15 (ENSMUSG00000090812)	0.0365819	2.48581	Obox6 (ENSMUSG00000041583)	0.000781812	8.95762	Pm20d2 (ENSMUSG00000054659)	7.65007e-06	2.81502	Sct (ENSMUSG00000038580)	0.0323765	2.67686
D130040H23Rik (ENSMUSG00000079038)	0.00170145	1.85963				Blmh (ENSMUSG00000020840)	1.96947e-53	1.68958	Nlgn1 (ENSMUSG00000063887)	0.000186029	1.73194	Gm10428 (ENSMUSG00000096083)	0.0366161	2.57234	Selp (ENSMUSG00000026580)	0.000788774	1.80003	Abcb8 (ENSMUSG00000028973)	7.65197e-06	2.06787	H2ap (ENSMUSG00000040456)	0.035825	1.58304
Tyrp1 (ENSMUSG00000005994)	0.00172923	1.77328				Npas2 (ENSMUSG00000026077)	2.20668e-53	1.59048	Gm36028 (ENSMUSG00000108763)	0.000237329	1.51781	Spink8 (ENSMUSG00000050074)	0.0366918	2.15074	Slamf9 (ENSMUSG00000026548)	0.000790718	1.66052	Kcnf1 (ENSMUSG00000051726)	8.42672e-06	2.59935	Hoxc12 (ENSMUSG00000050328)	0.0390376	2.05913
Katnip (ENSMUSG00000032743)	0.00173551	1.58691				Igfbp7 (ENSMUSG00000036256)	2.34521e-53	1.63047	Aurka (ENSMUSG00000027496)	0.000254988	1.51512	Wfdc5 (ENSMUSG00000040154)	0.0367173	1.99026	Aunip (ENSMUSG00000078521)	0.000801634	1.8074	Eya1 (ENSMUSG00000025932)	8.85199e-06	2.25212	Bsph1 (ENSMUSG00000074378)	0.0399297	1.95009
Galnt9 (ENSMUSG00000033316)	0.00173771	2.12444				Tnfaip8l2 (ENSMUSG00000013707)	2.7037e-53	1.66464	Mastl (ENSMUSG00000026779)	0.000409028	1.56718	1700013H16Rik (ENSMUSG00000054727)	0.0369971	1.93131	Mup18 (ENSMUSG00000078674)	0.000802129	5.24047	Ptgr2 (ENSMUSG00000072946)	8.8598e-06	1.80878	Spata18 (ENSMUSG00000029155)	0.0425041	1.6502
Irs4 (ENSMUSG00000054667)	0.0017438	1.76753				Yipf5 (ENSMUSG00000024487)	4.6422e-53	1.68394	Nlrc3 (ENSMUSG00000049871)	0.000461069	1.55023	Slc22a1 (ENSMUSG00000023829)	0.036999	1.75262	Baat (ENSMUSG00000039653)	0.000803501	6.07623	Camk2g (ENSMUSG00000021820)	8.95268e-06	1.78202	Ism2 (ENSMUSG00000050671)	0.043055	1.50065
Abcg1 (ENSMUSG00000024030)	0.00175151	1.54022				Ms4a6d (ENSMUSG00000024679)	6.36494e-53	1.94144	Barx1 (ENSMUSG00000021381)	0.00079978	1.66867	Ces3a (ENSMUSG00000069922)	0.0370383	2.20629	Negr1 (ENSMUSG00000040037)	0.0008079	1.70558	Ppp3cb (ENSMUSG00000021816)	9.5041e-06	1.70286	Zfp444 (ENSMUSG00000044876)	0.050589	1.52164
Trim40 (ENSMUSG00000073399)	0.00181453	1.93836				S100a6 (ENSMUSG00000001025)	8.56126e-53	1.53757	Ighg2b (ENSMUSG00000076613)	0.0026402	1.61246	Oxt (ENSMUSG00000027301)	0.0371607	2.52818	Kif20b (ENSMUSG00000024795)	0.000811151	1.6686	Pax7 (ENSMUSG00000028736)	9.91065e-06	1.78766	Xkr7 (ENSMUSG00000042631)	0.0520932	1.69584
Pparg (ENSMUSG00000000440)	0.0018249	2.0306				Slc26a2 (ENSMUSG00000034320)	9.15568e-53	1.69359	Ikbkg (ENSMUSG00000004221)	0.00278961	1.52138	Tns4 (ENSMUSG00000017607)	0.0372021	1.929	Grk4 (ENSMUSG00000052783)	0.000812855	1.77204	Ppargc1b (ENSMUSG00000033871)	1.05635e-05	1.63051	Mrap (ENSMUSG00000039956)	0.0564852	1.85426
Tbxas1 (ENSMUSG00000029925)	0.00183078	1.55809				Plppr3 (ENSMUSG00000035835)	1.03762e-52	1.70016	Pgr (ENSMUSG00000031870)	0.00426499	1.51842	Bcl11a (ENSMUSG00000000861)	0.0372674	2.38415	Tuba8 (ENSMUSG00000030137)	0.000817059	1.91854	Pmp2 (ENSMUSG00000052468)	1.14864e-05	2.40059	Rtl9 (ENSMUSG00000085584)	0.058433	1.5102
Stk32a (ENSMUSG00000039954)	0.00185492	1.70374				Xpo1 (ENSMUSG00000020290)	1.0479e-52	1.65097	Abhd6 (ENSMUSG00000025277)	0.0059636	1.56902	Olfr1348 (ENSMUSG00000093877)	0.0373116	1.89168	Klra4 (ENSMUSG00000079852)	0.000827184	7.40934	Ablim3 (ENSMUSG00000032735)	1.27339e-05	1.66318	Gm19426 (ENSMUSG00000097187)	0.0670072	1.6339
Nupl2 (ENSMUSG00000048439)	0.00186711	1.75475				Frmd5 (ENSMUSG00000027238)	1.08853e-52	2.22623	Tulp2 (ENSMUSG00000023467)	0.00771638	1.52586	Gzmk (ENSMUSG00000042385)	0.0373195	1.90673	Dnhd1 (ENSMUSG00000030882)	0.000837181	1.69572	Zfp3 (ENSMUSG00000043602)	1.3068e-05	1.6918	Lancl3 (ENSMUSG00000047344)	0.0712782	1.61416
Zfp185 (ENSMUSG00000031351)	0.00187235	1.72674				Aida (ENSMUSG00000042901)	1.43694e-52	1.58398	Esrp2 (ENSMUSG00000084128)	0.00828286	1.6574	Chrnb3 (ENSMUSG00000031492)	0.0374912	2.20789	Ranbp6 (ENSMUSG00000074909)	0.000840604	1.59476	Xpr1 (ENSMUSG00000026469)	1.31417e-05	1.60444	Zfp65 (ENSMUSG00000071281)	0.0774324	1.62317
Gprasp2 (ENSMUSG00000072966)	0.00187614	1.7491				Nme7 (ENSMUSG00000026575)	1.4598e-52	1.53556	Ms4a4b (ENSMUSG00000056290)	0.0142847	1.79089	Olfr1320 (ENSMUSG00000071764)	0.0375521	2.10011	Olfr1124 (ENSMUSG00000050772)	0.000842602	5.85894	Sec31b (ENSMUSG00000051984)	1.3487e-05	2.09675	Kcnd3 (ENSMUSG00000040896)	0.0887081	1.8412
Msln (ENSMUSG00000063011)	0.00195373	1.64131				Has2 (ENSMUSG00000022367)	2.11393e-52	1.79066				Hcrt (ENSMUSG00000045471)	0.0375633	2.7658	Dock11 (ENSMUSG00000031093)	0.000842697	1.84406	Barx2 (ENSMUSG00000032033)	1.36241e-05	2.42416	Oas1g (ENSMUSG00000066861)	0.091632	1.60271
Syt7 (ENSMUSG00000024743)	0.00196006	1.53744				Prkd3 (ENSMUSG00000024070)	3.75116e-52	1.67963				Defb11 (ENSMUSG00000045337)	0.0376285	1.8498	Prdx3 (ENSMUSG00000024997)	0.000852926	2.32467	Mmachc (ENSMUSG00000028690)	1.39637e-05	2.03795	Pck1 (ENSMUSG00000027513)	0.0944643	1.61814
Mex3b (ENSMUSG00000057706)	0.00197266	1.59185				Aspg (ENSMUSG00000037686)	3.81752e-52	1.65127				Frrs1l (ENSMUSG00000045589)	0.037634	2.5107	Cldn12 (ENSMUSG00000046798)	0.000875853	1.83189	Hadhb (ENSMUSG00000059447)	1.44444e-05	1.79089	Parl (ENSMUSG00000033918)	0.0965936	1.56344
B3gat2 (ENSMUSG00000026156)	0.00200461	1.80348				Mex3b (ENSMUSG00000057706)	3.92999e-52	1.8406				Gm19345 (ENSMUSG00000092216)	0.037777	2.39759	Serpinb1c (ENSMUSG00000079049)	0.000875987	6.25788	Flvcr1 (ENSMUSG00000066595)	1.51629e-05	2.06036	Snph (ENSMUSG00000027457)	0.0970494	1.64046
Ifit3 (ENSMUSG00000074896)	0.00201179	1.54437				L3hypdh (ENSMUSG00000019718)	4.21807e-52	1.58193				Lhx5 (ENSMUSG00000029595)	0.0379396	2.03706	Xrcc2 (ENSMUSG00000028933)	0.000876085	1.59983	Ccnk (ENSMUSG00000021258)	1.68868e-05	2.11313	Wfdc16 (ENSMUSG00000070530)	0.112667	1.59741
Clca3a1 (ENSMUSG00000056025)	0.00202199	1.53917				Rgs7bp (ENSMUSG00000021719)	4.48269e-52	1.81177				Msantd5 (ENSMUSG00000061469)	0.0379741	1.59344	Psg28 (ENSMUSG00000030373)	0.000881242	5.36916	St3gal5 (ENSMUSG00000056091)	1.69321e-05	1.93761	Tmppe (ENSMUSG00000079260)	0.153055	1.70262
Kctd19 (ENSMUSG00000051648)	0.00202766	1.73795				B4galnt4 (ENSMUSG00000055629)	6.04142e-52	3.16168				Trdj2 (ENSMUSG00000076871)	0.0379956	2.66963	Olfr847 (ENSMUSG00000059821)	0.000885375	5.58707	Vwa7 (ENSMUSG00000007030)	1.73256e-05	2.65622	Reg2 (ENSMUSG00000023140)	0.168016	2.18387
Topbp1 (ENSMUSG00000032555)	0.00203952	1.58816				Csf3r (ENSMUSG00000028859)	7.04513e-52	1.51164				E130116L18Rik (ENSMUSG00000054116)	0.0380307	2.03601	Vrk2 (ENSMUSG00000064090)	0.000888374	2.08317	Optn (ENSMUSG00000026672)	2.07465e-05	1.79172	4930563E22Rik (ENSMUSG00000053574)	0.235805	1.5056
Map3k8 (ENSMUSG00000024235)	0.00208243	1.5881				Ccnb2 (ENSMUSG00000032218)	9.59994e-52	1.91195				Tas2r140 (ENSMUSG00000071147)	0.0381704	2.07201	Vmn2r81 (ENSMUSG00000055515)	0.000894833	6.39779	Smim19 (ENSMUSG00000031534)	2.19019e-05	1.7561	Lgals12 (ENSMUSG00000024972)	0.282769	1.69566
Zfp457 (ENSMUSG00000055341)	0.00212303	1.81498				Dzip1 (ENSMUSG00000042156)	1.12631e-51	1.76935				Piwil4 (ENSMUSG00000036912)	0.0381765	2.13276	Mbtps2 (ENSMUSG00000046873)	0.000901695	1.85629	Slc25a33 (ENSMUSG00000028982)	2.25721e-05	2.05273	Hsd17b14 (ENSMUSG00000030825)	0.359824	1.61547
P2ry6 (ENSMUSG00000048779)	0.00213469	1.52613				Vangl1 (ENSMUSG00000027860)	1.23949e-51	1.62073				Gm15217 (ENSMUSG00000079261)	0.038331	2.1401	Ube2l6 (ENSMUSG00000027078)	0.000904495	3.12377	Abca8b (ENSMUSG00000020620)	2.36217e-05	2.18698
Hacd4 (ENSMUSG00000028497)	0.00215615	1.52492				Dhrs13 (ENSMUSG00000020834)	1.46049e-51	1.64664				Vmn1r69 (ENSMUSG00000091662)	0.0383612	1.70153	Amt (ENSMUSG00000032607)	0.000907156	1.78222	Mknk2 (ENSMUSG00000020190)	2.42087e-05	1.67739
Zfp366 (ENSMUSG00000050919)	0.00222011	1.57336				Stx3 (ENSMUSG00000041488)	1.50017e-51	1.56467				Krtap6-2 (ENSMUSG00000062433)	0.038465	2.12981	Acsl3 (ENSMUSG00000032883)	0.00092106	1.83741	Ccl25 (ENSMUSG00000023235)	2.4609e-05	2.29354
Cspg4b (ENSMUSG00000021763)	0.00222992	1.89953				Adamts16 (ENSMUSG00000049538)	1.6764e-51	2.05973				Mpp4 (ENSMUSG00000079550)	0.0384891	2.19577	Iqch (ENSMUSG00000037801)	0.000923724	4.46403	Slc49a4 (ENSMUSG00000022848)	2.51251e-05	1.56831
Lif (ENSMUSG00000034394)	0.00224575	1.83654				Capns2 (ENSMUSG00000078144)	2.01415e-51	1.67485				B3gnt5 (ENSMUSG00000022686)	0.0386144	1.90309	1810062G17Rik (ENSMUSG00000027713)	0.000928742	2.00243	Atp8a1 (ENSMUSG00000037685)	2.52053e-05	1.75166
Tekt3 (ENSMUSG00000042189)	0.0022843	1.81295				Tmem129 (ENSMUSG00000019295)	3.22036e-51	1.50415				Mfsd2b (ENSMUSG00000037336)	0.0386175	2.34657	Eogt (ENSMUSG00000035245)	0.000930312	1.60781	Vapb (ENSMUSG00000054455)	2.5408e-05	1.56303
Itgb7 (ENSMUSG00000001281)	0.00229273	1.62828				Cd14 (ENSMUSG00000051439)	3.61523e-51	1.67429				Olfr262 (ENSMUSG00000067519)	0.038648	2.07553	Gypa (ENSMUSG00000051839)	0.000955333	5.68557	Mccc1 (ENSMUSG00000027709)	2.69973e-05	1.84467
Cfap299 (ENSMUSG00000057816)	0.00229833	2.04727				Hsd11b2 (ENSMUSG00000031891)	4.57555e-51	2.07829				Mrgprb4 (ENSMUSG00000070550)	0.0387432	2.04432	Gm3264 (ENSMUSG00000094132)	0.00097196	1.84389	Ar (ENSMUSG00000046532)	2.87844e-05	1.69572
Hoxb3 (ENSMUSG00000048763)	0.0023532	2.064				Ctsb (ENSMUSG00000021939)	5.81609e-51	1.62179				A1cf (ENSMUSG00000052595)	0.0387494	2.16155	Arg2 (ENSMUSG00000021125)	0.000985194	7.33645	Pcgf5 (ENSMUSG00000024805)	2.92406e-05	1.96361
1700007K13Rik (ENSMUSG00000026831)	0.00239101	1.688				Xndc1 (ENSMUSG00000099481)	7.14283e-51	1.50766				Slc9a9 (ENSMUSG00000031129)	0.0388122	1.61644	Dusp2 (ENSMUSG00000027368)	0.000985879	1.84391	Narf (ENSMUSG00000000056)	3.07393e-05	1.64524
Dsc1 (ENSMUSG00000044322)	0.00244942	1.71833				Fmn1 (ENSMUSG00000044042)	8.15676e-51	1.68513				Htr1f (ENSMUSG00000050783)	0.0388332	2.58234	Ap5m1 (ENSMUSG00000036291)	0.00098611	1.51949	Map1lc3a (ENSMUSG00000027602)	3.48055e-05	1.58674
4931406B18Rik (ENSMUSG00000013353)	0.00247712	1.52532				Epb41l4a (ENSMUSG00000024376)	8.24807e-51	1.85768				Olfr143 (ENSMUSG00000094778)	0.0389621	2.17364	Mfsd6 (ENSMUSG00000041439)	0.000990632	1.50744	Tfb2m (ENSMUSG00000026492)	3.83028e-05	2.17065
Mettl7b (ENSMUSG00000025347)	0.00252863	1.7315				Elf1 (ENSMUSG00000036461)	8.54773e-51	1.60647				2410137M14Rik (ENSMUSG00000064308)	0.039	2.39654	Chst10 (ENSMUSG00000026080)	0.00101052	1.86815	Ctf1 (ENSMUSG00000042340)	4.00431e-05	2.19988
Fank1 (ENSMUSG00000053111)	0.00253154	1.96886				Dapp1 (ENSMUSG00000028159)	1.0338e-50	1.525				Dnai1 (ENSMUSG00000061322)	0.0390041	2.41737	Itga2b (ENSMUSG00000034664)	0.0010246	1.72305	Khk (ENSMUSG00000029162)	4.35e-05	2.04085
Serpinb9 (ENSMUSG00000045827)	0.00264719	1.54854				Fzd9 (ENSMUSG00000049551)	1.19808e-50	1.71102				Tor4a (ENSMUSG00000059555)	0.0390436	1.69494	1700008P02Rik (ENSMUSG00000069118)	0.00102646	8.28422	Rapgef1 (ENSMUSG00000039844)	4.49301e-05	1.68914
Celsr1 (ENSMUSG00000016028)	0.0026682	1.59566				Cenph (ENSMUSG00000045273)	1.30664e-50	1.55175				Ighj4 (ENSMUSG00000076618)	0.0390532	1.50881	Arv1 (ENSMUSG00000031982)	0.00103229	2.13918	Slc27a1 (ENSMUSG00000031808)	4.53163e-05	1.56793
Syt4 (ENSMUSG00000024261)	0.00267765	1.76313				B3glct (ENSMUSG00000051950)	1.77898e-50	1.58654				Scrt2 (ENSMUSG00000060257)	0.0392679	1.67687	Diaph3 (ENSMUSG00000022021)	0.00104879	1.91018	Tcaim (ENSMUSG00000046603)	4.74055e-05	1.98022
Rdh16 (ENSMUSG00000069456)	0.00267834	1.88045				Casp4 (ENSMUSG00000033538)	2.12023e-50	1.50661				Skint9 (ENSMUSG00000049972)	0.0394742	1.69866	Gbp6 (ENSMUSG00000104713)	0.00107798	1.78686	Unc5a (ENSMUSG00000025876)	4.74723e-05	2.35456
Slc2a7 (ENSMUSG00000062064)	0.0027007	2.15761				Nr4a2 (ENSMUSG00000026826)	3.17659e-50	1.65812				Cdc40 (ENSMUSG00000038446)	0.0394779	1.55651	Agr2 (ENSMUSG00000020581)	0.001081	6.79515	Taco1 (ENSMUSG00000001983)	5.18325e-05	2.07876
Calhm6 (ENSMUSG00000046031)	0.00273857	1.75478				Pigc (ENSMUSG00000026698)	4.00612e-50	1.57079				Rhox3h (ENSMUSG00000071769)	0.0395292	2.19139	Pik3cg (ENSMUSG00000020573)	0.00108936	2.42458	Msrb1 (ENSMUSG00000075705)	5.30002e-05	1.5732
Gpx8 (ENSMUSG00000021760)	0.00278918	1.64041				Bok (ENSMUSG00000026278)	5.41945e-50	1.54504				Olfr1305 (ENSMUSG00000074955)	0.0395713	1.9264	Pdss2 (ENSMUSG00000038240)	0.00112519	1.76277	Sln (ENSMUSG00000042045)	5.36055e-05	1.867
Hus1b (ENSMUSG00000076430)	0.00281091	1.82683				Dixdc1 (ENSMUSG00000032064)	5.62709e-50	1.52655				Olfr555 (ENSMUSG00000073970)	0.0399041	1.76175	Car8 (ENSMUSG00000041261)	0.00114471	1.51829	Klhl23 (ENSMUSG00000042155)	5.55979e-05	2.60866
6330403K07Rik (ENSMUSG00000018451)	0.00285326	1.52807				Sestd1 (ENSMUSG00000042272)	6.84011e-50	1.5944				Cby3 (ENSMUSG00000050087)	0.0400531	2.19101	Ankrd33b (ENSMUSG00000022237)	0.00115887	2.44506	Neu2 (ENSMUSG00000079434)	5.78667e-05	2.36868
Kcns1 (ENSMUSG00000040164)	0.00285602	1.53513				Oas2 (ENSMUSG00000032690)	7.26643e-50	1.82561				Rs1 (ENSMUSG00000031293)	0.040386	1.94816	Usp53 (ENSMUSG00000039701)	0.00119068	1.843	Skp1 (ENSMUSG00000036309)	5.79974e-05	1.60298
Lrrc4b (ENSMUSG00000047085)	0.00292316	1.54604				Fn1 (ENSMUSG00000026193)	8.70495e-50	1.57963				Tnr (ENSMUSG00000015829)	0.0404492	2.2791	Rnase9 (ENSMUSG00000052382)	0.00121391	5.86525	Etfdh (ENSMUSG00000027809)	5.84189e-05	1.886
Dnaaf4 (ENSMUSG00000092192)	0.00294776	1.76376				Gzmc (ENSMUSG00000079186)	1.41041e-49	2.641				Traj52 (ENSMUSG00000076879)	0.04046	2.43486	Tacc3 (ENSMUSG00000037313)	0.00122671	2.28222	Sh3glb1 (ENSMUSG00000037062)	5.98634e-05	1.59164
St14 (ENSMUSG00000031995)	0.00295573	1.8485				4931428F04Rik (ENSMUSG00000014837)	2.29459e-49	1.58818				Arhgef38 (ENSMUSG00000040969)	0.0405677	2.00722	Itga4 (ENSMUSG00000027009)	0.00125492	1.82197	Acsl6 (ENSMUSG00000020333)	6.08642e-05	1.89596
Hcst (ENSMUSG00000064109)	0.00299303	1.50242				E2f7 (ENSMUSG00000020185)	2.61508e-49	1.54431				Olfr984 (ENSMUSG00000045812)	0.0409608	2.2746	Mpv17l (ENSMUSG00000022679)	0.00126271	1.52503	Trp63 (ENSMUSG00000022510)	6.50312e-05	1.82334
Pramel5 (ENSMUSG00000036749)	0.00299563	1.66964				Gbp2 (ENSMUSG00000028270)	3.02601e-49	1.58675				Usp29 (ENSMUSG00000051527)	0.0409648	1.70334	AW554918 (ENSMUSG00000033632)	0.00126276	1.8099	Kif16b (ENSMUSG00000038844)	6.73717e-05	1.73918
Cntnap4 (ENSMUSG00000031772)	0.00299779	1.59231				Ucma (ENSMUSG00000026668)	3.19042e-49	3.02594				H2-Q2 (ENSMUSG00000091705)	0.0409773	2.29179	Alox12 (ENSMUSG00000000320)	0.00126518	1.82252	Katnal2 (ENSMUSG00000025420)	6.75677e-05	1.99203
Smim9 (ENSMUSG00000073094)	0.00306556	1.81949				Ifi211 (ENSMUSG00000026536)	3.76997e-49	1.72478				Prss8 (ENSMUSG00000030800)	0.040984	2.48082	Reln (ENSMUSG00000042453)	0.00126678	1.51261	Bag1 (ENSMUSG00000028416)	7.36104e-05	1.52832
Ptgr1 (ENSMUSG00000028378)	0.00309151	1.52907				Apoe (ENSMUSG00000002985)	5.33838e-49	1.72717				Cfap157 (ENSMUSG00000038987)	0.0410357	2.4151	Zfp949 (ENSMUSG00000032425)	0.00127199	1.62354	Dcun1d2 (ENSMUSG00000038506)	7.53801e-05	2.04763
Xcr1 (ENSMUSG00000060509)	0.00312702	1.85844				Wdr90 (ENSMUSG00000073434)	5.93071e-49	1.57633				Cbln3 (ENSMUSG00000040380)	0.0411042	1.64213	Pgam2 (ENSMUSG00000020475)	0.00128581	1.50362	Cntfr (ENSMUSG00000028444)	7.57339e-05	1.88251
Ccin (ENSMUSG00000070999)	0.00322854	1.88968				Pak3 (ENSMUSG00000031284)	6.70332e-49	1.95413				Defb42 (ENSMUSG00000054763)	0.0411241	2.03248	Olfr1111 (ENSMUSG00000075158)	0.00128896	5.73567	Hspa1l (ENSMUSG00000007033)	7.57847e-05	1.84127
Gm45261 (ENSMUSG00000110100)	0.0032416	1.53444				Tshz3 (ENSMUSG00000021217)	8.72907e-49	1.55539				Ctsq (ENSMUSG00000021439)	0.041139	1.93831	Armc10 (ENSMUSG00000038525)	0.0013078	1.53366	Limch1 (ENSMUSG00000037736)	7.62629e-05	1.8811
Actr2 (ENSMUSG00000020152)	0.00326535	1.78483				Ckap2l (ENSMUSG00000048327)	9.35206e-49	1.78495				Olfr885 (ENSMUSG00000096424)	0.0412264	2.22929	Vmn2r3 (ENSMUSG00000091572)	0.00132007	5.62761	Fry (ENSMUSG00000056602)	7.80326e-05	1.7731
H1f10 (ENSMUSG00000044927)	0.00328043	1.52353				Nthl1 (ENSMUSG00000041429)	9.64541e-49	1.61767				Olfr893 (ENSMUSG00000093901)	0.0412305	2.13286	Herc3 (ENSMUSG00000029804)	0.00135346	1.88509	Nrd1 (ENSMUSG00000053510)	7.87133e-05	1.8025
H2-M9 (ENSMUSG00000067201)	0.00328365	1.73979				Fbxl8 (ENSMUSG00000033313)	1.65275e-48	1.80407				Olfr1238 (ENSMUSG00000111517)	0.0413435	1.75772	Stac (ENSMUSG00000032502)	0.00135528	2.99409	Cntf (ENSMUSG00000079415)	7.9208e-05	2.08031
Vmn2r57 (ENSMUSG00000066537)	0.00328443	1.74228				Nectin2 (ENSMUSG00000062300)	2.46372e-48	1.63822				S100a14 (ENSMUSG00000042306)	0.0414457	2.65719	Ceacam5 (ENSMUSG00000008789)	0.00135869	5.30522	Riiad1 (ENSMUSG00000028139)	7.95794e-05	2.05808
H1f6 (ENSMUSG00000036211)	0.00330761	1.94674				C1ra (ENSMUSG00000055172)	3.91762e-48	1.53592				Olfr685 (ENSMUSG00000047794)	0.0418493	2.09866	9130409I23Rik (ENSMUSG00000038768)	0.001378	6.15474	Bche (ENSMUSG00000027792)	8.71603e-05	2.23735
Ftcd (ENSMUSG00000001155)	0.00340297	1.85039				Gria3 (ENSMUSG00000001986)	4.15769e-48	1.62055				Olfr594 (ENSMUSG00000073954)	0.0420587	2.36015	Gm45194 (ENSMUSG00000109156)	0.00138338	9.42331	Ganc (ENSMUSG00000062646)	8.97677e-05	1.87965
Spidr (ENSMUSG00000041974)	0.0034265	1.73917				Smco4 (ENSMUSG00000058173)	6.09316e-48	1.51143				Acsm3 (ENSMUSG00000030935)	0.0421266	1.99227	Fam216b (ENSMUSG00000045655)	0.00138697	4.26412	Cisd3 (ENSMUSG00000078695)	9.00072e-05	1.81125
Hoxb8 (ENSMUSG00000056648)	0.00344031	1.82421				Tmem121 (ENSMUSG00000049036)	6.46336e-48	2.01321				Catsperb (ENSMUSG00000047014)	0.042202	1.8232	8030462N17Rik (ENSMUSG00000047466)	0.00139356	1.59003	Drp2 (ENSMUSG00000000223)	9.08565e-05	2.22062
H2-Q10 (ENSMUSG00000067235)	0.00348292	1.82648				Rab29 (ENSMUSG00000026433)	9.99391e-48	1.90767				Trbv31 (ENSMUSG00000076499)	0.042292	1.82861	Rpe (ENSMUSG00000026005)	0.00141048	2.99841	Dhrs11 (ENSMUSG00000034449)	9.09575e-05	1.8182
Igf2bp3 (ENSMUSG00000029814)	0.00353063	1.91826				Zdhhc12 (ENSMUSG00000015335)	1.31152e-47	1.54908				Cadps (ENSMUSG00000054423)	0.042368	2.57253	Ppp1r16b (ENSMUSG00000037754)	0.00141338	1.63203	Tmem242 (ENSMUSG00000004945)	9.21831e-05	1.67722
Epha5 (ENSMUSG00000029245)	0.00355295	1.56293				Sox5 (ENSMUSG00000041540)	1.89066e-47	1.60455				Mansc4 (ENSMUSG00000072662)	0.0424078	1.633	Taf4b (ENSMUSG00000054321)	0.00141787	1.72106	Kcna1 (ENSMUSG00000047976)	0.00010335	1.86427
Rgs6 (ENSMUSG00000021219)	0.00356347	1.74268				Zfp185 (ENSMUSG00000031351)	2.03956e-47	2.1694				4930412O13Rik (ENSMUSG00000025783)	0.042412	1.82836	Pex11a (ENSMUSG00000030545)	0.0014217	1.87954	Hoxc10 (ENSMUSG00000022484)	0.000113756	1.93196
Pou5f2 (ENSMUSG00000093668)	0.00361127	1.51197				Ajuba (ENSMUSG00000022178)	2.16994e-47	1.7872				Olfr1102 (ENSMUSG00000049843)	0.0424175	1.97015	Olfr746 (ENSMUSG00000058188)	0.00142306	5.23725	Mkrn2 (ENSMUSG00000000439)	0.000116502	1.82315
Scg5 (ENSMUSG00000023236)	0.00361313	1.66335				Gpr176 (ENSMUSG00000040133)	2.53892e-47	2.253				Clec4n (ENSMUSG00000023349)	0.0424969	1.66674	Vmn1r89 (ENSMUSG00000095629)	0.0014314	5.63097	Kif1a (ENSMUSG00000014602)	0.000130724	2.29762
Syt13 (ENSMUSG00000027220)	0.00363345	1.64916				Efna4 (ENSMUSG00000028040)	2.95201e-47	1.68287				Dsp (ENSMUSG00000054889)	0.0425374	2.01797	Mycn (ENSMUSG00000037169)	0.00145194	1.54178	Fxyd3 (ENSMUSG00000057092)	0.000139853	2.26549
Azin2 (ENSMUSG00000028789)	0.0036386	1.56359				Zc3hav1l (ENSMUSG00000047749)	4.19517e-47	1.54343				Olfr98 (ENSMUSG00000063660)	0.0426112	1.66158	Mki67 (ENSMUSG00000031004)	0.00145899	2.99919	Dnajc15 (ENSMUSG00000022013)	0.000143588	1.79561
Chp2 (ENSMUSG00000030865)	0.00370559	1.52584				Rbbp9 (ENSMUSG00000027428)	5.05617e-47	1.72808				Angptl6 (ENSMUSG00000038742)	0.042685	2.36331	Serpina1e (ENSMUSG00000072849)	0.00149034	6.47227	Ucn2 (ENSMUSG00000049699)	0.000144498	1.86834
Rimbp3 (ENSMUSG00000071636)	0.00373266	1.83356				AW551984 (ENSMUSG00000038112)	5.35902e-47	1.59732				Ankrd65 (ENSMUSG00000078487)	0.0427642	1.99745	Hspa4l (ENSMUSG00000025757)	0.00151981	2.33449	Ubac1 (ENSMUSG00000036352)	0.000146355	1.9053
Nostrin (ENSMUSG00000034738)	0.00374273	1.53085				C2 (ENSMUSG00000024371)	7.60425e-47	1.67902				Mslnl (ENSMUSG00000041062)	0.0428067	2.17394	Pgap4 (ENSMUSG00000039611)	0.00160445	2.08444	Acaa2 (ENSMUSG00000036880)	0.000147588	1.62777
Apol9b (ENSMUSG00000068246)	0.00376939	1.73998				Nhs (ENSMUSG00000059493)	7.90216e-47	1.54156				Kif2b (ENSMUSG00000046755)	0.0429286	2.4526	Slc17a5 (ENSMUSG00000049624)	0.00161105	1.58009	Egln1 (ENSMUSG00000031987)	0.00014773	1.58325
Edn1 (ENSMUSG00000021367)	0.0037802	1.63048				Irx1 (ENSMUSG00000060969)	8.31893e-47	2.36874				Zfp961 (ENSMUSG00000052446)	0.0429456	1.62189	Zfp248 (ENSMUSG00000030145)	0.00161528	2.23771	Lancl1 (ENSMUSG00000026000)	0.000153244	1.9272
Fbxo10 (ENSMUSG00000048232)	0.00379637	1.66275				Pcp4 (ENSMUSG00000090223)	1.07417e-46	2.70722				Olfr746 (ENSMUSG00000058188)	0.0430059	1.54471	Ccne1 (ENSMUSG00000002068)	0.00163036	2.20171	Wnt4 (ENSMUSG00000036856)	0.000153671	1.85806
Pcdhb20 (ENSMUSG00000046191)	0.00380459	1.72314				Cnmd (ENSMUSG00000022025)	1.45624e-46	2.2524				Krt222 (ENSMUSG00000035849)	0.043327	2.38949	H2bc21 (ENSMUSG00000068854)	0.0016359	4.06517	Uqcc1 (ENSMUSG00000005882)	0.000155961	2.02185
Foxb1 (ENSMUSG00000059246)	0.00390924	1.6014				Abcg1 (ENSMUSG00000024030)	1.71023e-46	1.50167				Eri1 (ENSMUSG00000031527)	0.0433285	1.58098	Ulk4 (ENSMUSG00000040936)	0.00164583	1.57285	Camta1 (ENSMUSG00000014592)	0.000157054	1.83938
Fkbp6 (ENSMUSG00000040013)	0.00393948	1.611				Fam217b (ENSMUSG00000070476)	2.10838e-46	1.50835				Malrd1 (ENSMUSG00000075520)	0.0435662	2.03392	Vmn2r117 (ENSMUSG00000091407)	0.00165903	5.35831	Aox1 (ENSMUSG00000063558)	0.000168196	1.88223
Faim2 (ENSMUSG00000023011)	0.00396171	1.63085				Inava (ENSMUSG00000041605)	2.39345e-46	2.35299				Gm47955 (ENSMUSG00000114011)	0.0436674	1.75044	Trappc2 (ENSMUSG00000079317)	0.00166467	1.55638	Rcan2 (ENSMUSG00000039601)	0.000169013	2.32721
Mplkip (ENSMUSG00000012429)	0.00396257	1.56618				Piezo2 (ENSMUSG00000041482)	2.49702e-46	1.63029				Olfr50 (ENSMUSG00000111021)	0.0438227	1.98109	Tdo2 (ENSMUSG00000028011)	0.00167534	4.39313	Prkaca (ENSMUSG00000005469)	0.000169638	1.79269
Gsdme (ENSMUSG00000029821)	0.00398166	1.51451				Prnd (ENSMUSG00000027338)	2.53444e-46	1.5149				Elf3 (ENSMUSG00000003051)	0.0438477	2.44994	Trpm2 (ENSMUSG00000009292)	0.0017192	2.08466	Tafa3 (ENSMUSG00000055865)	0.000176332	2.37363
Olfr1154 (ENSMUSG00000075146)	0.00402211	1.57806				Moxd1 (ENSMUSG00000020000)	3.98879e-46	2.01911				Izumo1 (ENSMUSG00000064158)	0.0439897	2.50131	Zfp978 (ENSMUSG00000078497)	0.00172152	5.68226	Slc16a10 (ENSMUSG00000019838)	0.000184121	1.84035
Olfr686 (ENSMUSG00000048425)	0.00403635	1.79295				Bace2 (ENSMUSG00000040605)	4.70738e-46	1.50056				Chrna6 (ENSMUSG00000031491)	0.0441816	2.63298	Hormad1 (ENSMUSG00000028109)	0.00175981	5.6441	Gcdh (ENSMUSG00000003809)	0.000185884	1.7726
Traj23 (ENSMUSG00000076906)	0.00409436	1.98701				Erbb2 (ENSMUSG00000062312)	5.10068e-46	1.64106				Mlana (ENSMUSG00000024806)	0.0442647	2.39846	Olfr910 (ENSMUSG00000060114)	0.00178635	8.058	Slc38a4 (ENSMUSG00000022464)	0.000192043	2.17437
Gml (ENSMUSG00000068349)	0.00423761	1.81393				Slc15a3 (ENSMUSG00000024737)	5.21821e-46	1.69685				Glra4 (ENSMUSG00000018595)	0.0443078	1.86201	Gnal (ENSMUSG00000024524)	0.0017927	4.81958	Ntsr2 (ENSMUSG00000020591)	0.000192534	3.04754
Mmgt1 (ENSMUSG00000061273)	0.00429167	1.79146				Ddx60 (ENSMUSG00000037921)	7.47256e-46	1.50178				Olfr688 (ENSMUSG00000073909)	0.0443104	1.9561	Hps3 (ENSMUSG00000027615)	0.0017994	1.97928	Pgm5 (ENSMUSG00000041731)	0.000208725	1.96051
Celf6 (ENSMUSG00000032297)	0.00429716	1.69828				Col9a3 (ENSMUSG00000027570)	8.06021e-46	1.65296				Trib2 (ENSMUSG00000020601)	0.0443507	1.53938	Sytl4 (ENSMUSG00000031255)	0.001804	1.77504	Dnaja2 (ENSMUSG00000031701)	0.000212483	1.57101
Olfr1177-ps (ENSMUSG00000075128)	0.00434517	1.70441				Hhat (ENSMUSG00000037375)	8.43053e-46	1.798				Gla (ENSMUSG00000031266)	0.044369	1.55039	Zyg11a (ENSMUSG00000034645)	0.00181089	5.39213	Smim26 (ENSMUSG00000074754)	0.000218291	1.99179
Gla (ENSMUSG00000031266)	0.00441608	1.56973				Cd300lf (ENSMUSG00000047798)	1.00604e-45	2.03951				Lypd6b (ENSMUSG00000026765)	0.0446442	2.42355	Olfr1056 (ENSMUSG00000075188)	0.00181165	5.71002	Lvrn (ENSMUSG00000024481)	0.000242817	2.4126
Foxp2 (ENSMUSG00000029563)	0.00442053	1.73602				Med19 (ENSMUSG00000027080)	1.08943e-45	1.77905				Olfr1245 (ENSMUSG00000111456)	0.0447031	2.0661	Gm15130 (ENSMUSG00000079169)	0.0018172	5.66385	Mapk1ip1 (ENSMUSG00000041775)	0.000243698	1.74528
Kcns2 (ENSMUSG00000050963)	0.00446762	1.58111				Slc2a10 (ENSMUSG00000027661)	1.36017e-45	1.57181				Olfr432 (ENSMUSG00000047048)	0.0447681	2.03907	Zbbx (ENSMUSG00000034151)	0.00182872	6.14402	Timm23 (ENSMUSG00000013701)	0.000263123	1.55615
BC053393 (ENSMUSG00000046974)	0.00451669	1.56587				Icam1 (ENSMUSG00000037405)	1.53266e-45	1.68153				Olfr320 (ENSMUSG00000107711)	0.0448556	2.11453	Neu1 (ENSMUSG00000007038)	0.00183203	1.78685	Arhgef37 (ENSMUSG00000045094)	0.000268237	1.75592
Slc6a19 (ENSMUSG00000021565)	0.00457589	1.57025				Greb1 (ENSMUSG00000036523)	6.13064e-45	1.75992				Cabp2 (ENSMUSG00000024857)	0.0448683	2.07793	Olfr791 (ENSMUSG00000047626)	0.00183393	7.14286	Dusp10 (ENSMUSG00000039384)	0.000273889	1.51853
Osbpl10 (ENSMUSG00000040875)	0.00458517	2.06144				Zfp57 (ENSMUSG00000036036)	7.19107e-45	2.3901				Scnn1g (ENSMUSG00000000216)	0.044965	2.69323	Mrgprb3 (ENSMUSG00000070546)	0.00184486	5.11469	Immp2l (ENSMUSG00000056899)	0.000283217	1.83747
Rgs9 (ENSMUSG00000020599)	0.00459559	1.60779				Pole (ENSMUSG00000007080)	7.6794e-45	1.66537				Gm9925 (ENSMUSG00000053861)	0.0449765	1.65795	Snapc2 (ENSMUSG00000011837)	0.00185208	2.76852	Zcrb1 (ENSMUSG00000022635)	0.000290665	2.02571
Cxcl1 (ENSMUSG00000029380)	0.00466935	1.88795				Cyb561 (ENSMUSG00000019590)	8.14825e-45	1.56356				Gm6993 (ENSMUSG00000112187)	0.0449865	2.17717	Cnr1 (ENSMUSG00000044288)	0.00187587	1.51215	Frem2 (ENSMUSG00000037016)	0.00029284	2.15538
Tyr (ENSMUSG00000004651)	0.00478067	1.50159				Ttll12 (ENSMUSG00000016757)	9.31028e-45	1.54796				1700013F07Rik (ENSMUSG00000027886)	0.0450451	2.38626	Olfr618 (ENSMUSG00000073945)	0.00188474	5.86559	Ovgp1 (ENSMUSG00000074340)	0.000304424	2.62705
Cyp26b1 (ENSMUSG00000063415)	0.00478965	1.56372				Psrc1 (ENSMUSG00000068744)	1.03974e-44	1.98208				Angptl3 (ENSMUSG00000028553)	0.0453106	2.15719	Sla (ENSMUSG00000022372)	0.00189177	2.29894	Mal (ENSMUSG00000027375)	0.00031509	2.07593
Btnl2 (ENSMUSG00000024340)	0.00481223	1.69043				Fndc10 (ENSMUSG00000074738)	1.04714e-44	1.65457				Trpv5 (ENSMUSG00000036899)	0.0453385	1.75838	Gpr65 (ENSMUSG00000021886)	0.00190116	1.86973	Pde4c (ENSMUSG00000031842)	0.00032272	2.03612
Ffar2 (ENSMUSG00000051314)	0.00481612	1.59446				Ednra (ENSMUSG00000031616)	1.13356e-44	1.74763				Acsm5 (ENSMUSG00000030972)	0.0454718	1.83279	Mylk4 (ENSMUSG00000044951)	0.00190506	1.77847	Fam210a (ENSMUSG00000038121)	0.0003242	1.72695
Zmynd10 (ENSMUSG00000010044)	0.00483771	1.6945				Dsel (ENSMUSG00000038702)	1.93487e-44	1.61217				Syt5 (ENSMUSG00000004961)	0.0455131	2.09698	Zbtb39 (ENSMUSG00000044617)	0.00192233	1.85176	Rasd2 (ENSMUSG00000034472)	0.000325876	2.04222
Chrm1 (ENSMUSG00000032773)	0.00487975	1.58075				Psen1 (ENSMUSG00000019969)	2.64059e-44	1.57507				Dnah7c (ENSMUSG00000101337)	0.0456921	2.04796	Olig1 (ENSMUSG00000046160)	0.00193042	5.06598	Suox (ENSMUSG00000049858)	0.000342517	1.86855
Nudt14 (ENSMUSG00000002804)	0.00488099	1.53089				Fam180a (ENSMUSG00000047420)	3.11219e-44	1.60373				Olfr166 (ENSMUSG00000056822)	0.0458426	2.11414	Zfp157 (ENSMUSG00000036898)	0.00193892	2.36774	Selenbp1 (ENSMUSG00000068874)	0.000363016	2.45891
Fut7 (ENSMUSG00000036587)	0.00489768	1.68585				Camk1d (ENSMUSG00000039145)	3.47237e-44	1.60382				Olfr1006 (ENSMUSG00000075211)	0.0458764	1.78908	Olfr808 (ENSMUSG00000049894)	0.00194265	6.05884	Npc1l1 (ENSMUSG00000020447)	0.000365626	2.16974
Gpr20 (ENSMUSG00000045281)	0.00490514	1.52501				Dock5 (ENSMUSG00000044447)	3.53971e-44	1.55722				Olfr951 (ENSMUSG00000094269)	0.0459806	1.84491	Vmn2r58 (ENSMUSG00000090383)	0.00195138	5.86693	Wdtc1 (ENSMUSG00000037622)	0.000369206	1.87866
Zmynd12 (ENSMUSG00000070806)	0.00496608	1.59148				Pdk3 (ENSMUSG00000035232)	9.34685e-44	2.04696				Gstt4 (ENSMUSG00000009093)	0.0460369	2.17278	Enpp6 (ENSMUSG00000038173)	0.00196764	2.31298	Slc4a4 (ENSMUSG00000060961)	0.000369349	1.71877
Lsamp (ENSMUSG00000061080)	0.00498439	1.55102				Zfp281 (ENSMUSG00000041483)	1.52021e-43	1.58603				Ly6m (ENSMUSG00000063522)	0.046181	2.35006	Abcb1a (ENSMUSG00000040584)	0.00199376	1.56445	Tmem170b (ENSMUSG00000087370)	0.000369694	1.6592
Capn5 (ENSMUSG00000035547)	0.00502353	1.64123				Zfp251 (ENSMUSG00000022526)	1.71994e-43	1.73584				Dppa1 (ENSMUSG00000064010)	0.0462035	1.95828	Olfr1307 (ENSMUSG00000094747)	0.00200472	5.25579	Gadd45a (ENSMUSG00000036390)	0.000370189	1.56655
Slfn8 (ENSMUSG00000035208)	0.00507324	1.95827				Pvr (ENSMUSG00000040511)	2.64134e-43	1.62798				Kcnj14 (ENSMUSG00000058743)	0.0464091	2.37337	Depdc1b (ENSMUSG00000021697)	0.0020101	2.05541	Stau2 (ENSMUSG00000025920)	0.00037599	2.03503
Cfap69 (ENSMUSG00000040473)	0.00510252	1.50284				Ifit1 (ENSMUSG00000034459)	3.68593e-43	2.03372				Calm5 (ENSMUSG00000099269)	0.0464299	2.08441	Ofd1 (ENSMUSG00000040586)	0.00205072	1.56016	Hs3st5 (ENSMUSG00000044499)	0.000396591	1.53493
Lonrf2 (ENSMUSG00000048814)	0.00518609	1.56361				Armcx6 (ENSMUSG00000050394)	4.3551e-43	1.50801				Krt1 (ENSMUSG00000046834)	0.0466243	2.41747	Zfp267 (ENSMUSG00000033883)	0.00207829	1.51189	Diaph1 (ENSMUSG00000024456)	0.000399187	1.57704
H3c14 (ENSMUSG00000093769)	0.00519664	1.65586				Vangl2 (ENSMUSG00000026556)	5.97212e-43	1.52143				Defb20 (ENSMUSG00000049560)	0.046694	1.78824	AB124611 (ENSMUSG00000057191)	0.00212176	1.95556	Tmem38b (ENSMUSG00000028420)	0.000411721	1.76606
Sel1l (ENSMUSG00000020964)	0.00522391	1.57809				Ptgr1 (ENSMUSG00000028378)	1.27758e-42	1.57435				9130008F23Rik (ENSMUSG00000054951)	0.046701	1.5089	Enam (ENSMUSG00000029286)	0.00213283	6.47093	2610507B11Rik (ENSMUSG00000010277)	0.000421778	1.60179
Ebpl (ENSMUSG00000021928)	0.00525677	1.56665				Abcc3 (ENSMUSG00000020865)	1.34458e-42	1.75617				Pcare (ENSMUSG00000044375)	0.0468322	2.3971	Vmn1r72 (ENSMUSG00000095430)	0.00214082	8.97174	Mag (ENSMUSG00000036634)	0.000433482	2.32205
Cd69 (ENSMUSG00000030156)	0.00526021	1.9262				Pde11a (ENSMUSG00000075270)	1.71103e-42	2.16815				Fam3d (ENSMUSG00000021749)	0.046986	1.67168	Skint5 (ENSMUSG00000078598)	0.00215002	6.62931	Sgcb (ENSMUSG00000029156)	0.000447637	1.56665
Mucl3 (ENSMUSG00000073408)	0.00530405	1.53155				Lipa (ENSMUSG00000024781)	1.72942e-42	1.57482				Diras1 (ENSMUSG00000043670)	0.0471521	2.19259	Tmem37 (ENSMUSG00000050777)	0.00215829	1.92912	Rims4 (ENSMUSG00000035226)	0.000554396	2.67195
Pcsk5 (ENSMUSG00000024713)	0.00533091	1.50228				Faap24 (ENSMUSG00000030493)	1.83311e-42	1.51753				Ska3 (ENSMUSG00000021965)	0.0472052	2.09972	Fsip2l (ENSMUSG00000079606)	0.00216383	7.2334	Mpi (ENSMUSG00000032306)	0.000577943	1.73101
Magea8 (ENSMUSG00000079350)	0.00539539	1.70503				Mxd3 (ENSMUSG00000021485)	2.06087e-42	1.86286				Batf3 (ENSMUSG00000026630)	0.047514	1.52469	Slc24a4 (ENSMUSG00000041771)	0.00219475	1.70441	Rasgrp3 (ENSMUSG00000071042)	0.000581364	1.74167
Ovca2 (ENSMUSG00000038268)	0.00542745	1.586				Dock10 (ENSMUSG00000038608)	2.38964e-42	1.55126				Spint5 (ENSMUSG00000074593)	0.0475266	2.38486	Vmn2r50 (ENSMUSG00000094606)	0.00222739	5.01138	Cse1l (ENSMUSG00000002718)	0.000586162	1.95923
Fut11 (ENSMUSG00000039357)	0.005538	1.50349				Nphp4 (ENSMUSG00000039577)	2.58156e-42	1.96537				Dnajb8 (ENSMUSG00000048206)	0.0476012	2.15381	Ramac (ENSMUSG00000038646)	0.00222934	1.89653	Adrb2 (ENSMUSG00000045730)	0.000606797	2.0718
Slc25a18 (ENSMUSG00000004902)	0.00566971	1.77259				Dlk2 (ENSMUSG00000047428)	3.00685e-42	2.32318				Olfr1028 (ENSMUSG00000057207)	0.0476782	1.5116	Arhgap15 (ENSMUSG00000049744)	0.00224669	9.44427	Bckdk (ENSMUSG00000030802)	0.00060779	1.5936
Rprm (ENSMUSG00000075334)	0.00567941	1.72819				Garem2 (ENSMUSG00000044576)	3.31978e-42	2.87133				Olfr133 (ENSMUSG00000063240)	0.0476865	2.21043	Ermap (ENSMUSG00000028644)	0.00225349	6.08845	Mospd1 (ENSMUSG00000023074)	0.000609997	1.83029
Gfpt2 (ENSMUSG00000020363)	0.00573901	1.58447				Tro (ENSMUSG00000025272)	7.41033e-42	2.12118				Rhox10 (ENSMUSG00000053909)	0.0476955	2.02792	Taf13 (ENSMUSG00000048100)	0.00226359	1.5736	Fam174c (ENSMUSG00000035595)	0.000653944	2.14645
Septin10 (ENSMUSG00000019917)	0.00574229	1.64439				Plpp2 (ENSMUSG00000052151)	7.44679e-42	1.74294				Hells (ENSMUSG00000025001)	0.0477925	2.28395	Xylb (ENSMUSG00000035769)	0.00227121	2.35768	Opcml (ENSMUSG00000062257)	0.000733021	1.89881
Fancg (ENSMUSG00000028453)	0.00574554	1.6412				Extl2 (ENSMUSG00000027963)	8.26061e-42	1.8527				Scgb2b20 (ENSMUSG00000094305)	0.0481117	1.84293	Calhm5 (ENSMUSG00000049872)	0.00228815	1.67658	Usf3 (ENSMUSG00000068284)	0.000744948	1.76181
Lsr (ENSMUSG00000001247)	0.00575757	1.52017				Ccdc116 (ENSMUSG00000022768)	9.43413e-42	1.67781				Vmn2r90 (ENSMUSG00000092120)	0.048216	1.73092	Sp4 (ENSMUSG00000025323)	0.00230399	2.42172	Asb8 (ENSMUSG00000048175)	0.000788555	1.71757
Pde11a (ENSMUSG00000075270)	0.00579471	1.85273				Chrna7 (ENSMUSG00000030525)	9.6774e-42	2.13011				Aoc1l1 (ENSMUSG00000068536)	0.0482614	2.0066	Bmp7 (ENSMUSG00000008999)	0.00231133	1.6003	Lurap1 (ENSMUSG00000028701)	0.000789576	2.76841
Stra6l (ENSMUSG00000028327)	0.00580121	2.09297				Hmcn1 (ENSMUSG00000066842)	2.34112e-41	1.66184				Slit2 (ENSMUSG00000031558)	0.0484335	1.56301	Tceanc (ENSMUSG00000051224)	0.00238049	1.57257	Maob (ENSMUSG00000040147)	0.000808611	1.97332
Ak8 (ENSMUSG00000026807)	0.00589748	1.95002				Panx3 (ENSMUSG00000011118)	2.59377e-41	1.62571				H2-M10.4 (ENSMUSG00000048231)	0.048446	1.8784	Traj40 (ENSMUSG00000076890)	0.00238933	6.56899	Dusp23 (ENSMUSG00000026544)	0.000830372	1.79245
Trpm1 (ENSMUSG00000030523)	0.00592248	1.77522				Zbtb8a (ENSMUSG00000028807)	7.18561e-41	1.54215				Spocd1 (ENSMUSG00000028784)	0.0486413	2.00669	Mcf2 (ENSMUSG00000031139)	0.0024003	8.96363	Slc41a1 (ENSMUSG00000013275)	0.000900025	1.63125
Taar2 (ENSMUSG00000059763)	0.005927	1.71086				Gtse1 (ENSMUSG00000022385)	7.54372e-41	1.79314				Hebp1 (ENSMUSG00000042770)	0.0487218	1.5322	Hemgn (ENSMUSG00000028332)	0.00243611	4.90246	Nol7 (ENSMUSG00000063200)	0.000903788	1.63487
Zdhhc15 (ENSMUSG00000033906)	0.00610462	1.58483				Plek (ENSMUSG00000020120)	1.63464e-40	1.68162				Olfr433 (ENSMUSG00000045381)	0.0488244	1.89295	Rab27a (ENSMUSG00000032202)	0.00245372	2.35694	Tmem94 (ENSMUSG00000020747)	0.000935588	1.6254
Dscc1 (ENSMUSG00000022422)	0.00611558	1.60431				Acot11 (ENSMUSG00000034853)	2.2475e-40	1.57741				Celf6 (ENSMUSG00000032297)	0.0488837	2.14711	Taf1b (ENSMUSG00000059669)	0.00248434	1.51559	Timm9 (ENSMUSG00000021079)	0.000989608	1.79476
Col7a1 (ENSMUSG00000025650)	0.00611812	1.7245				Sncg (ENSMUSG00000023064)	4.57422e-40	1.50831				Olfr356 (ENSMUSG00000070943)	0.0489337	2.08533	Taar8b (ENSMUSG00000100186)	0.00250007	5.1453	Cdh13 (ENSMUSG00000031841)	0.000998389	1.56108
Brinp3 (ENSMUSG00000035131)	0.00613417	1.75483				Scrg1 (ENSMUSG00000031610)	5.23319e-40	2.2967				Dusp12 (ENSMUSG00000026659)	0.0489382	1.52828	Abcd2 (ENSMUSG00000055782)	0.0025098	1.78944	Dcaf8 (ENSMUSG00000026554)	0.00102763	1.79229
Pcdhga8 (ENSMUSG00000103897)	0.00619945	1.83572				Zfp408 (ENSMUSG00000075040)	5.37189e-40	1.59354				Wdr38 (ENSMUSG00000035295)	0.0489866	2.05895	2610021A01Rik (ENSMUSG00000091474)	0.00253659	1.55805	Satb1 (ENSMUSG00000023927)	0.00102814	1.55792
Kif18a (ENSMUSG00000027115)	0.0062178	1.58987				Kcnab2 (ENSMUSG00000028931)	8.00725e-40	1.52728				Nrip3 (ENSMUSG00000034825)	0.0490219	1.85915	Cd209a (ENSMUSG00000031494)	0.00261509	1.56143	Gnpat (ENSMUSG00000031985)	0.00112107	1.70117
Gp5 (ENSMUSG00000047953)	0.00624797	1.70418				Fbxo46 (ENSMUSG00000050428)	1.16446e-39	1.50575				Cib3 (ENSMUSG00000074240)	0.0492832	2.4716	Prl3d3 (ENSMUSG00000062201)	0.00261933	4.19574	Fkrp (ENSMUSG00000048920)	0.00117639	1.55546
Zfp683 (ENSMUSG00000049410)	0.00629967	1.73238				Tlcd3a (ENSMUSG00000069808)	1.53329e-39	1.70707				6030468B19Rik (ENSMUSG00000025573)	0.0493295	2.11828	Gm5938 (ENSMUSG00000079521)	0.00263988	6.7722	Rtn4ip1 (ENSMUSG00000019864)	0.00126539	2.03532
Efr3b (ENSMUSG00000020658)	0.00633657	1.64624				Fam171b (ENSMUSG00000048388)	1.76726e-39	1.55941				Plcd3 (ENSMUSG00000020937)	0.0493642	1.51481	Skint10 (ENSMUSG00000048766)	0.0026419	4.97725	Cish (ENSMUSG00000032578)	0.00129103	1.96417
Tsga13 (ENSMUSG00000039032)	0.00636563	1.69808				Sgo1 (ENSMUSG00000023940)	2.01912e-39	1.52721				Olfr171 (ENSMUSG00000060480)	0.0494172	2.02705	Cdca2 (ENSMUSG00000048922)	0.00264446	1.5115	Sord (ENSMUSG00000027227)	0.00129745	1.92099
Tcfl5 (ENSMUSG00000038932)	0.00660049	1.59007				Prps2 (ENSMUSG00000025742)	2.18062e-39	1.52517				Gpr174 (ENSMUSG00000073008)	0.0494865	2.07873	Tprkb (ENSMUSG00000054226)	0.0026522	2.27728	Nmnat3 (ENSMUSG00000032456)	0.00137075	1.67477
Apol9a (ENSMUSG00000057346)	0.00665424	2.0134				Ada (ENSMUSG00000017697)	3.13773e-39	1.65967				Olfr1153 (ENSMUSG00000048197)	0.0495491	1.77211	1700001F09Rik (ENSMUSG00000095384)	0.00267015	5.05201	Ppp1cb (ENSMUSG00000014956)	0.00139234	1.59917
Olfr60 (ENSMUSG00000060112)	0.00667339	1.50411				Ece2 (ENSMUSG00000022842)	3.28825e-39	1.51301				Fbxw15 (ENSMUSG00000074060)	0.0495849	1.73144	Prg4 (ENSMUSG00000006014)	0.00270184	2.26278	Tmem117 (ENSMUSG00000063296)	0.0014151	1.67143
Cd164l2 (ENSMUSG00000028865)	0.00677275	1.76782				Cdkn2a (ENSMUSG00000044303)	3.32543e-39	1.7969				Madcam1 (ENSMUSG00000020310)	0.0495883	2.28046	Gas2l3 (ENSMUSG00000074802)	0.00270973	1.92726	Tst (ENSMUSG00000044986)	0.00145441	1.81071
Cd4 (ENSMUSG00000023274)	0.00684995	1.50204				Tmtc3 (ENSMUSG00000036676)	3.48811e-39	1.63781				Cyp2j12 (ENSMUSG00000081225)	0.0497838	2.32622	Arhgap30 (ENSMUSG00000048865)	0.002715	2.232	Fam240a (ENSMUSG00000096393)	0.00150833	1.67039
Zfp809 (ENSMUSG00000057982)	0.00687168	1.52368				Kif3a (ENSMUSG00000018395)	3.59761e-39	1.6174				Epp13 (ENSMUSG00000053367)	0.0498751	2.1638	Olfr980 (ENSMUSG00000060254)	0.00272856	5.53149	Crip3 (ENSMUSG00000023968)	0.00151001	1.94642
Pde5a (ENSMUSG00000053965)	0.00688688	1.50959				Car13 (ENSMUSG00000027555)	4.88913e-39	1.90233				1700028J19Rik (ENSMUSG00000038782)	0.0500088	2.26415	Frk (ENSMUSG00000019779)	0.00273311	1.95905	Phyh (ENSMUSG00000026664)	0.00151067	1.99084
Pate12 (ENSMUSG00000023093)	0.00690563	1.81324				Actg2 (ENSMUSG00000059430)	6.53863e-39	1.69154				Lect2 (ENSMUSG00000021539)	0.0504103	1.85235	Rbm4b (ENSMUSG00000033760)	0.00274275	1.86089	Otud1 (ENSMUSG00000043415)	0.00151949	2.01207
Zcchc13 (ENSMUSG00000031330)	0.00703158	1.88252				Cntrob (ENSMUSG00000032782)	6.78531e-39	1.57957				Htr2c (ENSMUSG00000041380)	0.050478	1.82493	Cul2 (ENSMUSG00000024231)	0.00274493	5.55364	Bcas1 (ENSMUSG00000013523)	0.00152036	2.06579
Morn4 (ENSMUSG00000049670)	0.00703467	1.53888				Galnt9 (ENSMUSG00000033316)	1.00924e-38	2.2518				Olfr202 (ENSMUSG00000048810)	0.050506	1.87342	Acy1 (ENSMUSG00000023262)	0.00278785	2.26891	Rap1gap2 (ENSMUSG00000038807)	0.00161176	1.95397
Krt19 (ENSMUSG00000020911)	0.00717106	1.60547				Slc11a1 (ENSMUSG00000026177)	1.10698e-38	1.53295				Prl6a1 (ENSMUSG00000069259)	0.0505131	2.06773	Slc38a1 (ENSMUSG00000023169)	0.00282389	2.79199	Wipf3 (ENSMUSG00000086040)	0.00164422	1.96364
H2-Q4 (ENSMUSG00000035929)	0.00718756	1.50747				Ophn1 (ENSMUSG00000031214)	1.20894e-38	1.52922				Olfr805 (ENSMUSG00000096858)	0.0505162	2.13905	Rorb (ENSMUSG00000036192)	0.00286008	5.19887	Eif1 (ENSMUSG00000035530)	0.00173396	1.60488
Iqcf5 (ENSMUSG00000066382)	0.00721874	1.64724				Draxin (ENSMUSG00000029005)	1.5283e-38	2.38691				Traj25 (ENSMUSG00000076904)	0.0505506	2.25312	Olfr483 (ENSMUSG00000078118)	0.00288525	4.32855	Amigo1 (ENSMUSG00000050947)	0.00179874	2.23071
Map1b (ENSMUSG00000052727)	0.00725689	1.55792				Steap2 (ENSMUSG00000015653)	1.76844e-38	1.58572				BB014433 (ENSMUSG00000049008)	0.0509649	2.11674	Depdc1a (ENSMUSG00000028175)	0.00288766	6.03719	Catsper4 (ENSMUSG00000048003)	0.00185626	3.35864
Plppr3 (ENSMUSG00000035835)	0.00727237	1.52696				Tbx18 (ENSMUSG00000032419)	1.84461e-38	1.8521				Trbj1-4 (ENSMUSG00000076486)	0.05109	2.14827	Gimap1 (ENSMUSG00000090019)	0.00290044	2.78054	Tln2 (ENSMUSG00000052698)	0.00187325	1.5996
Prickle1 (ENSMUSG00000036158)	0.00729803	1.57934				Pclaf (ENSMUSG00000040204)	2.34823e-38	1.87542				Rgs13 (ENSMUSG00000051079)	0.0512986	1.90854	Ccdc125 (ENSMUSG00000048924)	0.00291168	2.44435	Hsf2 (ENSMUSG00000019878)	0.00189991	1.73765
Olfr522 (ENSMUSG00000051180)	0.0073307	1.77703				Fbxo10 (ENSMUSG00000048232)	2.53102e-38	1.65337				Irf4 (ENSMUSG00000021356)	0.0513148	1.78636	4930595M18Rik (ENSMUSG00000060673)	0.0029158	5.4137	Cycs (ENSMUSG00000063694)	0.00190088	1.60348
Igha (ENSMUSG00000095079)	0.00736656	1.70146				Hoxc11 (ENSMUSG00000001656)	2.70675e-38	1.84382				Otulinl (ENSMUSG00000056069)	0.0513364	1.5649	Gdpd2 (ENSMUSG00000019359)	0.00293154	1.59922	G3bp1 (ENSMUSG00000018583)	0.00190148	1.8731
Smim31 (ENSMUSG00000074300)	0.00737161	1.59419				Irak1bp1 (ENSMUSG00000032251)	4.22556e-38	1.57751				Syt4 (ENSMUSG00000024261)	0.0513513	2.43075	Esp8 (ENSMUSG00000090747)	0.00293248	5.23838	Kcnn3 (ENSMUSG00000000794)	0.00213902	2.14822
Urb2 (ENSMUSG00000031976)	0.00738976	1.53477				Mamld1 (ENSMUSG00000059401)	5.19975e-38	1.60514				Olfr138 (ENSMUSG00000057443)	0.051421	1.67309	Car14 (ENSMUSG00000038526)	0.00294529	1.8221	Plk5 (ENSMUSG00000035486)	0.00215119	2.08335
Pla1a (ENSMUSG00000002847)	0.00747164	1.63479				Adgrl3 (ENSMUSG00000037605)	6.77909e-38	1.70601				Gm8251 (ENSMUSG00000091844)	0.0515955	1.81989	Pibf1 (ENSMUSG00000022064)	0.00296528	2.88765	Gfm2 (ENSMUSG00000021666)	0.00215939	1.79636
Tubb1 (ENSMUSG00000016255)	0.00748674	2.09661				Pitx1 (ENSMUSG00000021506)	8.45657e-38	1.92877				Asic2 (ENSMUSG00000020704)	0.0516366	1.73404	Lhfpl5 (ENSMUSG00000062252)	0.00297173	5.69541	Muc3a (ENSMUSG00000094840)	0.00219977	2.39421
Ifi44 (ENSMUSG00000028037)	0.00748945	1.50144				Cdc7 (ENSMUSG00000029283)	9.19715e-38	1.86424				F2rl2 (ENSMUSG00000021675)	0.0516752	2.10681	Birc2 (ENSMUSG00000057367)	0.00298532	2.50261	Nt5c3 (ENSMUSG00000029780)	0.00228439	1.72951
Fpr3 (ENSMUSG00000079700)	0.00760523	1.73312				Tonsl (ENSMUSG00000059323)	9.60076e-38	1.77426				Mgat5b (ENSMUSG00000043857)	0.0517239	2.1359	Rab27b (ENSMUSG00000024511)	0.00300349	2.57939	Slc47a1 (ENSMUSG00000010122)	0.00239508	2.29684
Bcl2 (ENSMUSG00000057329)	0.00764908	1.57692				Lmx1a (ENSMUSG00000026686)	1.08892e-37	1.93226				Pate11 (ENSMUSG00000090710)	0.0517319	1.74919	Btf3l4 (ENSMUSG00000028568)	0.00302318	1.98796	Acvr2b (ENSMUSG00000061393)	0.00242173	1.70263
Irf6 (ENSMUSG00000026638)	0.0076505	1.75685				Dnajc16 (ENSMUSG00000040697)	1.33928e-37	1.5442				Wfdc9 (ENSMUSG00000074594)	0.0518435	2.14575	Htra4 (ENSMUSG00000037406)	0.00307969	2.01712	Cdkal1 (ENSMUSG00000006191)	0.0024228	1.82342
Jrk (ENSMUSG00000046380)	0.00778689	1.5116				Ggta1 (ENSMUSG00000035778)	2.04733e-37	1.51047				Olfr1167 (ENSMUSG00000100899)	0.0520963	1.71453	Traj48 (ENSMUSG00000076883)	0.00309417	6.28263	Fgfbp1 (ENSMUSG00000048373)	0.00259097	1.97178
Egr2 (ENSMUSG00000037868)	0.00799361	1.52032				Mab21l1 (ENSMUSG00000056947)	3.59582e-37	1.84003				Cyp3a16 (ENSMUSG00000038656)	0.0521153	1.94152	Vmn2r65 (ENSMUSG00000066372)	0.00310292	4.9127	Abcb4 (ENSMUSG00000042476)	0.00259605	2.17559
Dok6 (ENSMUSG00000073514)	0.00801821	1.60879				Ahctf1 (ENSMUSG00000026491)	3.9339e-37	1.74975				Dagla (ENSMUSG00000035735)	0.0522725	1.53116	Olfr745 (ENSMUSG00000050028)	0.00311986	5.93241	Trpc3 (ENSMUSG00000027716)	0.00263369	1.54976
Eri1 (ENSMUSG00000031527)	0.00816881	1.64098				Zfp526 (ENSMUSG00000046541)	4.05486e-37	1.50829				Olfr1234 (ENSMUSG00000075090)	0.052569	2.9906	Igkv20-101-2 (ENSMUSG00000106403)	0.0032012	5.30629	Dnlz (ENSMUSG00000075467)	0.00265357	1.51164
Ppbp (ENSMUSG00000029372)	0.00821917	2.01854				1190005I06Rik (ENSMUSG00000043687)	6.71255e-37	1.53461				Olfr1324 (ENSMUSG00000048173)	0.0526227	1.53844	Agtr1a (ENSMUSG00000049115)	0.00320404	1.90909	Sgms1 (ENSMUSG00000040451)	0.00278408	1.71543
Ebi3 (ENSMUSG00000003206)	0.00825308	1.67276				Lrrc73 (ENSMUSG00000071073)	7.46383e-37	1.90484				Olfr509 (ENSMUSG00000049280)	0.0527442	2.09914	Letm2 (ENSMUSG00000037363)	0.00323519	1.8331	Lrrn1 (ENSMUSG00000034648)	0.00289846	1.97605
Usp35 (ENSMUSG00000035713)	0.00831285	1.53061				Sqle (ENSMUSG00000022351)	7.68314e-37	1.57326				Elovl3 (ENSMUSG00000038754)	0.052895	1.70174	Nwd2 (ENSMUSG00000090061)	0.00327112	6.51499	1700113H08Rik (ENSMUSG00000047129)	0.00312106	1.91049
Dcst2 (ENSMUSG00000109293)	0.00833836	1.92002				Bdnf (ENSMUSG00000048482)	8.20539e-37	1.60535				Rpe65 (ENSMUSG00000028174)	0.0529361	2.03804	Gm4924 (ENSMUSG00000073427)	0.00336392	1.82913	Sacs (ENSMUSG00000048279)	0.00321628	2.15241
Cd300lb (ENSMUSG00000063193)	0.00838266	1.54018				Stk26 (ENSMUSG00000031112)	1.0097e-36	1.5063				Fmo9 (ENSMUSG00000026560)	0.0529752	1.63117	Zzz3 (ENSMUSG00000039068)	0.0033676	2.8256	Chrac1 (ENSMUSG00000068391)	0.0032338	1.6595
Btnl9 (ENSMUSG00000040283)	0.00841045	1.62454				Sf3b4 (ENSMUSG00000068856)	1.03931e-36	1.98726				Rag2 (ENSMUSG00000032864)	0.0530457	2.51138	Pemt (ENSMUSG00000000301)	0.00340847	1.70828	Akr7a5 (ENSMUSG00000028743)	0.00323441	1.54931
Tgm5 (ENSMUSG00000053675)	0.0084451	1.76153				Socs2 (ENSMUSG00000020027)	1.4023e-36	1.54133				Mctp2 (ENSMUSG00000032776)	0.0530915	1.72608	Bora (ENSMUSG00000022070)	0.00341381	1.93633	Dand5 (ENSMUSG00000053226)	0.00327331	1.78022
Clcf1 (ENSMUSG00000040663)	0.00846732	1.56745				Hck (ENSMUSG00000003283)	1.53319e-36	1.53342				Kcng1 (ENSMUSG00000074575)	0.0532673	2.31689	Hsf2 (ENSMUSG00000019878)	0.00343426	1.64158	Arpc5l (ENSMUSG00000026755)	0.00357764	1.56453
Olfr95 (ENSMUSG00000049561)	0.00851561	1.82587				Nup155 (ENSMUSG00000022142)	1.68513e-36	1.52842				Actl7a (ENSMUSG00000070979)	0.0536289	2.00278	Mageb18 (ENSMUSG00000067649)	0.00343791	7.13295	Colq (ENSMUSG00000057606)	0.00370255	1.93324
Rasal3 (ENSMUSG00000052142)	0.00874906	1.58484				Plppr2 (ENSMUSG00000040563)	1.76164e-36	1.56333				Spata3 (ENSMUSG00000026226)	0.0537017	2.28894	Defb41 (ENSMUSG00000067773)	0.0034567	6.50112	Fzd4 (ENSMUSG00000049791)	0.0037853	1.57154
Ptger4 (ENSMUSG00000039942)	0.00878509	1.55087				Fam20a (ENSMUSG00000020614)	4.25402e-36	1.82063				Sult1d1 (ENSMUSG00000029273)	0.0538407	1.75047	Nacc1 (ENSMUSG00000001910)	0.00347577	1.67363	Opa3 (ENSMUSG00000052214)	0.00379093	1.64328
Naip2 (ENSMUSG00000078945)	0.00879765	1.80097				Ccdc120 (ENSMUSG00000031150)	4.51411e-36	1.66152				Olfr351 (ENSMUSG00000075383)	0.0539114	2.01577	Eif1ad15 (ENSMUSG00000093847)	0.00348138	5.68653	Gid4 (ENSMUSG00000018415)	0.00383009	1.71361
Myocos (ENSMUSG00000091060)	0.00881343	1.67056				Gnao1 (ENSMUSG00000031748)	8.76702e-36	1.70824				Olfr121 (ENSMUSG00000060017)	0.0540764	1.88065	Gramd1c (ENSMUSG00000036292)	0.00349876	1.54268	L2hgdh (ENSMUSG00000020988)	0.00383604	2.24853
Zc4h2 (ENSMUSG00000035062)	0.00889752	1.50328				Il1rn (ENSMUSG00000026981)	8.9844e-36	1.95965				Rhcg (ENSMUSG00000030549)	0.0542795	1.85864	Trim37 (ENSMUSG00000018548)	0.00364496	1.50389	Oxnad1 (ENSMUSG00000021906)	0.00400445	1.82013
Myocd (ENSMUSG00000020542)	0.00893944	1.8111				Hmgb2 (ENSMUSG00000054717)	1.12753e-35	1.58604				Il36b (ENSMUSG00000026985)	0.0543871	1.57974	Llgl2 (ENSMUSG00000020782)	0.00364867	2.97952	Akr1b10 (ENSMUSG00000061758)	0.00402602	1.69723
Cplx2 (ENSMUSG00000025867)	0.00901173	1.54896				Oas1a (ENSMUSG00000052776)	2.20835e-35	1.93316				Zap70 (ENSMUSG00000026117)	0.0546002	2.41333	Blm (ENSMUSG00000030528)	0.00365615	2.01731	Plekha6 (ENSMUSG00000041757)	0.00404869	2.05637
Kcns3 (ENSMUSG00000043673)	0.00908737	1.59641				Gpr161 (ENSMUSG00000040836)	2.27985e-35	1.59458				Otop3 (ENSMUSG00000018862)	0.0546653	2.11158	Lman1l (ENSMUSG00000056271)	0.00365861	5.82578	Bex1 (ENSMUSG00000050071)	0.00432065	2.10973
Ly6g5b (ENSMUSG00000043807)	0.0090889	1.7233				Rbpjl (ENSMUSG00000017007)	4.43369e-35	2.46217				Nkd2 (ENSMUSG00000021567)	0.0549484	1.5222	Olfr835 (ENSMUSG00000045204)	0.00367655	6.10117	Akr1b3 (ENSMUSG00000001642)	0.00438748	1.54066
Gm525 (ENSMUSG00000072553)	0.00912334	1.52174				Marchf3 (ENSMUSG00000032656)	6.53498e-35	1.99964				Slc17a4 (ENSMUSG00000021336)	0.0551983	2.02512	Vamp1 (ENSMUSG00000030337)	0.00378161	2.03572	Spryd4 (ENSMUSG00000051346)	0.00470994	1.62432
Gspt2 (ENSMUSG00000071723)	0.00912391	1.76128				Mcub (ENSMUSG00000027994)	8.31494e-35	1.58683				Rasgrp4 (ENSMUSG00000030589)	0.055201	1.65904	Fshb (ENSMUSG00000027120)	0.00379116	4.33393	Myf5 (ENSMUSG00000000435)	0.00474161	1.86382
Lyve1 (ENSMUSG00000030787)	0.00916801	1.76026				Ifi207 (ENSMUSG00000073490)	8.64686e-35	1.66208				Olfr1161 (ENSMUSG00000045150)	0.0554588	2.7825	Pianp (ENSMUSG00000030329)	0.0038082	1.50903	Klhl21 (ENSMUSG00000073700)	0.00483115	1.79458
Begain (ENSMUSG00000040867)	0.00918534	1.60833				Hprt (ENSMUSG00000025630)	1.51511e-34	1.54239				Olfr1156 (ENSMUSG00000075144)	0.0555522	1.61174	Nap1l2 (ENSMUSG00000082229)	0.00383434	13.0337	Coa5 (ENSMUSG00000026112)	0.0048448	1.85598
C1ql2 (ENSMUSG00000036907)	0.00939426	1.76782				Mark1 (ENSMUSG00000026620)	1.61297e-34	1.56231				Ggt6 (ENSMUSG00000040471)	0.0555803	1.8896	Morc3 (ENSMUSG00000039456)	0.00384162	2.75557	Vamp5 (ENSMUSG00000073002)	0.00533723	1.57382
Acot1 (ENSMUSG00000072949)	0.00956333	1.71873				Ebf4 (ENSMUSG00000053552)	1.85078e-34	1.59431				Cxcr5 (ENSMUSG00000047880)	0.0557457	1.89818	Pilra (ENSMUSG00000046245)	0.00386364	5.22102	Klhdc2 (ENSMUSG00000020978)	0.00572009	1.66162
Dipk1b (ENSMUSG00000036186)	0.00961898	1.59962				Lyplal1 (ENSMUSG00000039246)	2.24536e-34	1.66056				Fshb (ENSMUSG00000027120)	0.0561306	1.51384	Sec31b (ENSMUSG00000051984)	0.00390186	1.76248	Ech1 (ENSMUSG00000053898)	0.00578483	1.54435
Dcps (ENSMUSG00000032040)	0.00970025	1.65387				Mia (ENSMUSG00000089661)	2.31932e-34	1.91113				Qrfprl (ENSMUSG00000029917)	0.0561624	1.73517	Gnaq (ENSMUSG00000024639)	0.00391469	2.16044	Lrrfip2 (ENSMUSG00000032497)	0.00581068	1.52341
Lrrtm2 (ENSMUSG00000071862)	0.00975512	1.69825				Vegfd (ENSMUSG00000031380)	2.67639e-34	1.5204				Tle7 (ENSMUSG00000095941)	0.0562097	2.01187	Itga8 (ENSMUSG00000026768)	0.00392479	1.95703	Atxn2 (ENSMUSG00000042605)	0.00581986	1.90074
Elf1 (ENSMUSG00000036461)	0.00978045	1.61927				Gdf5 (ENSMUSG00000038259)	2.8206e-34	2.74901				Slc19a2 (ENSMUSG00000040918)	0.0565115	1.60625	D430019H16Rik (ENSMUSG00000094910)	0.0039368	1.93125	Grip2 (ENSMUSG00000030098)	0.00589054	1.75658
Apoh (ENSMUSG00000000049)	0.00992698	1.68474				D430019H16Rik (ENSMUSG00000094910)	3.59359e-34	1.79212				Olfr574 (ENSMUSG00000045824)	0.0565744	2.49213	Trim10 (ENSMUSG00000073400)	0.00394415	5.40742	Tceal7 (ENSMUSG00000079428)	0.00591259	1.51419
Zfp575 (ENSMUSG00000066721)	0.00998935	1.9412				Hgf (ENSMUSG00000028864)	3.8443e-34	1.98254				Cfap54 (ENSMUSG00000020014)	0.0566051	1.94234	Ccdc30 (ENSMUSG00000028637)	0.00400062	1.82846	Dcdc2b (ENSMUSG00000078552)	0.00602785	2.15165
Npy1r (ENSMUSG00000036437)	0.00999118	1.64327				Mcm10 (ENSMUSG00000026669)	4.4909e-34	1.56066				Sftpa1 (ENSMUSG00000021789)	0.0566293	1.87215	Hace1 (ENSMUSG00000038822)	0.00409883	1.50179	Kif19a (ENSMUSG00000010021)	0.0062138	2.27779
Tifa (ENSMUSG00000046688)	0.0100725	1.57334				Brinp1 (ENSMUSG00000028351)	6.97327e-34	2.12898				Cndp1 (ENSMUSG00000056162)	0.0566937	2.4061	Stard4 (ENSMUSG00000024378)	0.00414461	3.02386	Emc9 (ENSMUSG00000022217)	0.00651724	1.84216
Gpr176 (ENSMUSG00000040133)	0.0100855	1.52596				Sfxn5 (ENSMUSG00000033720)	9.18801e-34	1.59435				Gm21798 (ENSMUSG00000094296)	0.0567891	1.53988	Adam20 (ENSMUSG00000046282)	0.00417573	6.04625	Myh6 (ENSMUSG00000040752)	0.00662862	1.91668
Lmntd1 (ENSMUSG00000054966)	0.0101187	1.68328				Ifit3 (ENSMUSG00000074896)	1.43065e-33	1.61165				Mfsd2a (ENSMUSG00000028655)	0.0567902	1.95135	Map7d2 (ENSMUSG00000041020)	0.00419347	1.99958	Tmem8b (ENSMUSG00000078716)	0.00664607	1.8755
Lekr1 (ENSMUSG00000074579)	0.0101443	1.53459				Kcnd1 (ENSMUSG00000009731)	1.50448e-33	1.56865				Prr36 (ENSMUSG00000064125)	0.0567993	2.16016	Gpr157 (ENSMUSG00000047875)	0.00420735	1.81155	Mettl26 (ENSMUSG00000025731)	0.00671727	1.58287
Mst1r (ENSMUSG00000032584)	0.0101871	1.7688				Arxes2 (ENSMUSG00000048040)	2.85623e-33	2.07309				Insm2 (ENSMUSG00000045440)	0.0568314	2.15466	Cabp1 (ENSMUSG00000029544)	0.00421487	2.33801	Emc6 (ENSMUSG00000047260)	0.007115	1.6054
Itga2b (ENSMUSG00000034664)	0.0101974	1.76633				Chtf18 (ENSMUSG00000019214)	3.44827e-33	1.64481				Ccdc142 (ENSMUSG00000107499)	0.0568416	1.53455	Nanp (ENSMUSG00000053916)	0.00429508	1.62034	Polr2l (ENSMUSG00000038489)	0.00712426	2.42669
Slitrk6 (ENSMUSG00000045871)	0.0105989	1.6981				Slx4 (ENSMUSG00000039738)	7.02485e-33	1.78047				Gm20481 (ENSMUSG00000092609)	0.0570706	1.83816	Nup43 (ENSMUSG00000040034)	0.00432461	2.1658	Plxnb3 (ENSMUSG00000031385)	0.00805304	1.68115
Zfp551 (ENSMUSG00000034071)	0.0106959	1.50991				Ifih1 (ENSMUSG00000026896)	7.12222e-33	1.64865				Olfr645 (ENSMUSG00000051340)	0.0570819	1.88733	5730480H06Rik (ENSMUSG00000029089)	0.0043825	1.71837	Mgme1 (ENSMUSG00000027424)	0.0081517	1.7199
Chrdl1 (ENSMUSG00000031283)	0.0107485	1.50382				Nek2 (ENSMUSG00000026622)	1.27488e-32	1.61708				Gpr17 (ENSMUSG00000052229)	0.0572681	1.83916	Olfr52 (ENSMUSG00000075199)	0.0044088	9.42548	Pank1 (ENSMUSG00000033610)	0.00828355	1.96632
Oas1a (ENSMUSG00000052776)	0.01078	1.71583				Stk32b (ENSMUSG00000029123)	2.19838e-32	2.02066				Clvs1 (ENSMUSG00000041216)	0.0573032	1.9396	Creb3l4 (ENSMUSG00000027938)	0.00440943	1.59669	Hspd1 (ENSMUSG00000025980)	0.00828484	1.51682
Cpne6 (ENSMUSG00000022212)	0.0108088	1.57574				Faxc (ENSMUSG00000028246)	2.46207e-32	1.85119				Olfr1299 (ENSMUSG00000109219)	0.0573199	2.12684	Krtap9-1 (ENSMUSG00000070335)	0.00444263	5.01343	Slc9a6 (ENSMUSG00000060681)	0.00829708	1.73449
Kif5c (ENSMUSG00000026764)	0.0108422	1.66079				Samhd1 (ENSMUSG00000027639)	3.40538e-32	1.5526				Fam47c (ENSMUSG00000078315)	0.0574556	1.62639	Olfr1325 (ENSMUSG00000051706)	0.00445989	6.43909	Pnpla7 (ENSMUSG00000036833)	0.00837138	1.62594
Inpp5j (ENSMUSG00000034570)	0.0109134	1.67465				Tspan6 (ENSMUSG00000067377)	3.76782e-32	1.81791				Ccl26 (ENSMUSG00000070464)	0.057644	1.84019	Mymk (ENSMUSG00000009214)	0.00450571	7.69563	Slit1 (ENSMUSG00000025020)	0.00865772	1.5875
Kcnk6 (ENSMUSG00000046410)	0.0110706	1.57301				Pcdhb17 (ENSMUSG00000046387)	5.62068e-32	1.52199				Rem2 (ENSMUSG00000022176)	0.0576445	2.521	Slitrk4 (ENSMUSG00000046699)	0.00461968	5.77384	Asnsd1 (ENSMUSG00000026095)	0.00874497	1.83941
Bhlhe22 (ENSMUSG00000025128)	0.0111228	1.607				Armh4 (ENSMUSG00000036242)	6.89998e-32	1.58321				Mroh9 (ENSMUSG00000071890)	0.0577116	1.7021	L1td1 (ENSMUSG00000087166)	0.00462516	5.93333	Arl2 (ENSMUSG00000024944)	0.00898676	1.50006
Aoah (ENSMUSG00000021322)	0.0111971	1.56152				Bach2 (ENSMUSG00000040270)	7.90496e-32	1.50649				Olfr1230 (ENSMUSG00000075094)	0.0577551	1.97593	Mnd1 (ENSMUSG00000033752)	0.00468625	1.81626	Crybg3 (ENSMUSG00000022723)	0.00910193	1.8275
B4galnt2 (ENSMUSG00000013418)	0.0112045	1.71882				Cryzl2 (ENSMUSG00000033488)	9.86564e-32	1.52917				Sp140 (ENSMUSG00000070031)	0.0578098	2.02539	Pola1 (ENSMUSG00000006678)	0.00470315	1.65618	Acad12 (ENSMUSG00000042647)	0.00917677	1.80466
Pigc (ENSMUSG00000026698)	0.0113228	1.52258				Bhlhe22 (ENSMUSG00000025128)	1.14884e-31	1.90353				Susd1 (ENSMUSG00000038578)	0.0582467	2.20698	Sel1l2 (ENSMUSG00000074764)	0.0047238	4.82583	Nfs1 (ENSMUSG00000027618)	0.00917957	1.61414
Adap2 (ENSMUSG00000020709)	0.0114081	1.62828				Dbf4 (ENSMUSG00000002297)	1.24133e-31	1.69099				Nppa (ENSMUSG00000041616)	0.0582559	2.10798	Asns (ENSMUSG00000029752)	0.00473103	2.75933	Twf2 (ENSMUSG00000023277)	0.00925248	1.60428
Iglc4 (ENSMUSG00000106039)	0.011445	1.75646				Nkx3-2 (ENSMUSG00000049691)	1.96101e-31	2.04513				Dipk1c (ENSMUSG00000047992)	0.0583207	2.62438	Mettl15 (ENSMUSG00000057234)	0.00473299	3.04689	Reln (ENSMUSG00000042453)	0.00951715	1.7728
Fgf10 (ENSMUSG00000021732)	0.0114912	1.92499				Gpr135 (ENSMUSG00000043398)	2.38388e-31	1.74762				Olfr677 (ENSMUSG00000073914)	0.0583818	2.13866	AI987944 (ENSMUSG00000056383)	0.004807	9.96386	Vamp1 (ENSMUSG00000030337)	0.00961825	1.66799
Zmat3 (ENSMUSG00000027663)	0.0115782	1.50176				Rassf2 (ENSMUSG00000027339)	2.88225e-31	1.86509				Traip (ENSMUSG00000032586)	0.0583936	1.50797	Ptprk (ENSMUSG00000019889)	0.00481498	1.75093	Rab28 (ENSMUSG00000029128)	0.00964889	1.61845
Unc5d (ENSMUSG00000063626)	0.0115857	1.91356				Slc6a7 (ENSMUSG00000052026)	3.07389e-31	1.63888				Spint2 (ENSMUSG00000074227)	0.0584422	1.60578	Igkv12-38 (ENSMUSG00000076570)	0.00482543	5.86686	Zswim7 (ENSMUSG00000014243)	0.0103757	2.08229
Ankrd65 (ENSMUSG00000078487)	0.0116178	1.5521				Arhgap44 (ENSMUSG00000033389)	3.31557e-31	1.59486				Kng1 (ENSMUSG00000022875)	0.0584598	2.08379	Olfr18 (ENSMUSG00000066896)	0.0048539	6.53831	Sdhaf4 (ENSMUSG00000026154)	0.0104887	1.62629
Ltb4r1 (ENSMUSG00000046908)	0.0117237	1.60215				Tbx4 (ENSMUSG00000000094)	3.92364e-31	1.55295				Rnase2a (ENSMUSG00000047222)	0.0584994	1.75997	Bbs9 (ENSMUSG00000035919)	0.00491268	1.63018	Hacd1 (ENSMUSG00000063275)	0.0109779	1.74344
Nkx1-1 (ENSMUSG00000029112)	0.0117436	1.57675				Tent4a (ENSMUSG00000034575)	4.25109e-31	1.68341				Olfr1434 (ENSMUSG00000095640)	0.0585022	1.94151	Pik3c2a (ENSMUSG00000030660)	0.00493117	1.62887	Kyat3 (ENSMUSG00000040213)	0.0109937	1.74598
Gpr151 (ENSMUSG00000042816)	0.0118363	1.74514				Dlgap5 (ENSMUSG00000037544)	4.73532e-31	1.59242				Gm45521 (ENSMUSG00000109649)	0.0586472	1.7385	Olfr748 (ENSMUSG00000060084)	0.00499135	4.32195	Rfk (ENSMUSG00000024712)	0.0110237	1.72162
Dnajb13 (ENSMUSG00000030708)	0.011976	1.58853				Grem1 (ENSMUSG00000074934)	5.06554e-31	2.76031				Tmprss9 (ENSMUSG00000059406)	0.0586628	1.99698	Emc6 (ENSMUSG00000047260)	0.00509122	1.80442	Hint2 (ENSMUSG00000028470)	0.0112864	1.71363
Lrp11 (ENSMUSG00000019796)	0.0119867	1.80001				Kcnj15 (ENSMUSG00000062609)	7.35926e-31	2.08152				Fam13a (ENSMUSG00000037709)	0.0587791	1.55199	Vmn1r201 (ENSMUSG00000094898)	0.00518729	7.18265	Mul1 (ENSMUSG00000041241)	0.0114879	1.73262
Slc6a5 (ENSMUSG00000039728)	0.0119927	1.54327				Rnf26 (ENSMUSG00000053128)	8.21401e-31	1.5169				Obp2a (ENSMUSG00000062061)	0.0588296	2.23387	Pxmp2 (ENSMUSG00000029499)	0.00522083	1.88063	Gm6657 (ENSMUSG00000099418)	0.0120011	1.94631
Mark1 (ENSMUSG00000026620)	0.0120402	1.57016				Syde2 (ENSMUSG00000036863)	1.66944e-30	1.68204				Olfr293 (ENSMUSG00000063394)	0.0588657	1.58643	Slc22a4 (ENSMUSG00000020334)	0.00522412	2.00753	Ipo5 (ENSMUSG00000030662)	0.0124082	1.73597
Ppl (ENSMUSG00000039457)	0.0120786	1.62228				Tubb3 (ENSMUSG00000062380)	1.71078e-30	1.83388				Mylk3 (ENSMUSG00000031698)	0.0589618	2.27087	Cklf (ENSMUSG00000054400)	0.00524556	2.3728	Rab11fip3 (ENSMUSG00000037098)	0.0125947	1.56091
Krt82 (ENSMUSG00000049548)	0.0121793	1.79295				Peg10 (ENSMUSG00000092035)	1.96194e-30	1.66844				Krtap14 (ENSMUSG00000074928)	0.0590223	1.94917	Pcdhb16 (ENSMUSG00000047910)	0.00524599	1.86662	Slc9a7 (ENSMUSG00000037341)	0.0128451	1.92638
Gpr173 (ENSMUSG00000056679)	0.0122664	1.89765				Zfpm2 (ENSMUSG00000022306)	2.20073e-30	1.86105				Fgd2 (ENSMUSG00000024013)	0.0591312	1.5686	Pcbd1 (ENSMUSG00000020098)	0.0052902	1.64617	Bcat2 (ENSMUSG00000030826)	0.0129521	1.62889
Rubcnl (ENSMUSG00000034959)	0.012383	1.67382				Hebp2 (ENSMUSG00000019853)	2.47115e-30	1.53793				Olfr750 (ENSMUSG00000035932)	0.059332	1.65687	Vmn1r179 (ENSMUSG00000046924)	0.00537735	4.63838	Hccs (ENSMUSG00000031352)	0.0129988	1.71294
Cibar1 (ENSMUSG00000028218)	0.012395	1.53645				Nyap1 (ENSMUSG00000045348)	2.72039e-30	1.72226				Hvcn1 (ENSMUSG00000064267)	0.0593891	1.54137	Mllt3 (ENSMUSG00000028496)	0.00538223	1.98843	Crybb1 (ENSMUSG00000029343)	0.0130697	2.46665
Zbtb5 (ENSMUSG00000049657)	0.0125557	1.54178				Slc16a4 (ENSMUSG00000027896)	3.28832e-30	1.63801				Try4 (ENSMUSG00000054106)	0.0594037	1.51977	Lzts3 (ENSMUSG00000037703)	0.00539158	1.55454	Slc2a12 (ENSMUSG00000037490)	0.0134768	2.09069
Pvrig (ENSMUSG00000109713)	0.0126091	1.50831				Fhl5 (ENSMUSG00000028259)	3.77267e-30	1.59544				Csn1s2a (ENSMUSG00000061937)	0.0594291	2.09582	Ccser1 (ENSMUSG00000039578)	0.00544198	2.09724	Abca8a (ENSMUSG00000041828)	0.0136237	1.51601
Tshr (ENSMUSG00000020963)	0.0126236	1.64101				Lrrc25 (ENSMUSG00000049988)	4.02297e-30	1.57188				Spdye4a (ENSMUSG00000039296)	0.0596937	2.1258	Vmn2r112 (ENSMUSG00000094921)	0.00545611	5.07532	Gamt (ENSMUSG00000020150)	0.0136408	1.59606
Gemin4 (ENSMUSG00000049396)	0.0126617	1.54685				Bean1 (ENSMUSG00000031872)	6.44905e-30	1.54098				Defb8 (ENSMUSG00000031471)	0.0597179	2.27746	Klrg2 (ENSMUSG00000071537)	0.00551147	1.51665	Mmut (ENSMUSG00000023921)	0.0145727	1.51334
Isl1 (ENSMUSG00000042258)	0.0127371	1.53255				Lmx1b (ENSMUSG00000038765)	7.36248e-30	2.27228				Prl8a9 (ENSMUSG00000006490)	0.0599262	1.87575	Olfr1 (ENSMUSG00000069823)	0.00551666	4.87804	Thpo (ENSMUSG00000022847)	0.0149329	1.79489
Asic5 (ENSMUSG00000028008)	0.0131873	1.72113				Ms4a4a (ENSMUSG00000101389)	7.76477e-30	1.67424				Vmn1r175 (ENSMUSG00000095632)	0.0599285	1.80323	Plin4 (ENSMUSG00000002831)	0.00558651	1.56862	Kctd15 (ENSMUSG00000030499)	0.0154811	1.8493
Ppp1r36 (ENSMUSG00000052221)	0.0133033	1.77863				Asphd2 (ENSMUSG00000029348)	8.02685e-30	1.59663				Cd55b (ENSMUSG00000026401)	0.0599307	1.85676	Upk1a (ENSMUSG00000006313)	0.00571478	2.20913	Sim2 (ENSMUSG00000062713)	0.0156434	1.55594
Rspo3 (ENSMUSG00000019880)	0.0133232	1.6435				Recql4 (ENSMUSG00000033762)	9.71535e-30	1.63551				Fbxw27 (ENSMUSG00000104614)	0.0599865	1.93239	Ccdc69 (ENSMUSG00000049588)	0.00581155	1.64578	Acad11 (ENSMUSG00000090150)	0.0160406	1.70349
Odaph (ENSMUSG00000096035)	0.0134456	2.11716				Il1b (ENSMUSG00000027398)	1.26129e-29	2.06895				Xkr9 (ENSMUSG00000067813)	0.0603952	1.65507	Adig (ENSMUSG00000044405)	0.00585003	1.56225	Ndufa11 (ENSMUSG00000002379)	0.0163683	1.80945
Ltb (ENSMUSG00000024399)	0.0134851	1.52352				Cenpw (ENSMUSG00000075266)	1.28926e-29	1.70387				Rb1cc1 (ENSMUSG00000025907)	0.060424	1.54885	Gata1 (ENSMUSG00000031162)	0.00586317	4.80417	Celsr2 (ENSMUSG00000068740)	0.0165303	1.92026
Vtn (ENSMUSG00000017344)	0.0136477	1.68261				Lins1 (ENSMUSG00000053091)	1.35836e-29	1.53973				Il23a (ENSMUSG00000025383)	0.0605958	2.23387	Krtap6-5 (ENSMUSG00000062400)	0.00588471	4.84623	Tfap4 (ENSMUSG00000005718)	0.0165832	1.80192
Tmem47 (ENSMUSG00000025666)	0.0137815	1.55813				Wnt9a (ENSMUSG00000000126)	2.01982e-29	1.53415				Ccdc152 (ENSMUSG00000091119)	0.0607292	1.54357	Meioc (ENSMUSG00000051455)	0.00608339	5.15509	Dusp1 (ENSMUSG00000024190)	0.0170288	1.52688
Lct (ENSMUSG00000026354)	0.0140331	1.54043				Tyro3 (ENSMUSG00000027298)	4.96988e-29	1.62546				Il18r1 (ENSMUSG00000026070)	0.0608321	1.86927	Map2 (ENSMUSG00000015222)	0.00611155	1.70251	Kera (ENSMUSG00000019932)	0.0176863	1.61447
Gjb6 (ENSMUSG00000040055)	0.0140633	1.524				Pik3r5 (ENSMUSG00000020901)	6.08496e-29	1.62686				Prl2c1 (ENSMUSG00000062551)	0.0610417	2.1079	Pate10 (ENSMUSG00000091174)	0.00612567	5.25422	Acox1 (ENSMUSG00000020777)	0.0177831	1.50937
Tmem114 (ENSMUSG00000022715)	0.0141721	1.52373				Ulk4 (ENSMUSG00000040936)	9.56888e-29	1.80244				Vmn2r112 (ENSMUSG00000094921)	0.0610472	1.50634	Mc5r (ENSMUSG00000007480)	0.00624963	2.61004	Cblif (ENSMUSG00000024682)	0.0178543	2.1694
Lage3 (ENSMUSG00000015289)	0.0141779	1.56602				Cenpu (ENSMUSG00000031629)	1.1527e-28	1.56565				Olfr633 (ENSMUSG00000073937)	0.0611594	1.76944	Zc3h12c (ENSMUSG00000035164)	0.00625686	1.6854	Gfer (ENSMUSG00000040888)	0.0178725	1.52944
Gjc2 (ENSMUSG00000043448)	0.0143315	1.61825				Poc1a (ENSMUSG00000023345)	1.87457e-28	1.5492				1700010B08Rik (ENSMUSG00000057047)	0.0611955	2.11423	Mtmr7 (ENSMUSG00000039431)	0.00625716	1.74234	Wfs1 (ENSMUSG00000039474)	0.0179972	1.68957
AU021092 (ENSMUSG00000051669)	0.014408	1.76632				Zmynd15 (ENSMUSG00000040829)	2.0187e-28	1.94703				Spink10 (ENSMUSG00000044176)	0.0613222	1.81998	Nupr1l (ENSMUSG00000095789)	0.0062603	1.6946	Mtres1 (ENSMUSG00000019797)	0.0180113	1.65444
[truncated: 4,136 more rows]

## Sheet: Table S3
Supplementary Table 3. Graph-based cluster representation per section and genotype.
[truncated: 5 more rows]

## Sheet: Table S4
Supplementary Table 4. Gene set enrichment results associated with increased expression in the progenitor cluster from control fracture.
[truncated: 171 more rows]

[truncated: 14 more sheets: Table S5, Table S6, Table S7, Table S8, Table S9, Table S10, Table S11, Table S12, Table S13, Table S14, Tabls S15, Table S16, Table S17, Table S18]
