# Supplementary material for: Spatial transcriptomics implicates impaired BMP signaling in NF1 fracture pseudarthrosis in murine and patient tissues
Source: JCI Insight. 2024 Jul 11;9(16):e176802. doi: 10.1172/jci.insight.176802 (PMC11343587; doi:10.1172/jci.insight.176802)
Supplement: Supporting data values [file jciinsight-9-176802-s151.xlsx]

## Sheet: Fig. 2D
Early
GO Term	-log p-value
GO:0002062~chondrocyte differentiation	10.7163
GO:0001666~response to hypoxia	5.66605
GO:0006954~inflammatory response	3.32753
Mid-early
GO Term	-log p-value
GO:0051216~cartilage development	14.3478
GO:0001501~skeletal system development	6.98729
GO:0001503~ossification	5.12243
Mid-late
GO Term	-log p-value
GO:0001525~angiogenesis	14.5827
GO:0045780~positive regulation of bone resorption	7.54847
GO:0001649~osteoblast differentiation	5.39256
Late
GO Term	-log p-value
GO:0007155~cell adhesion	2.64342
GO:0090027~negative regulation of monocyte chemotaxis	2.13193
GO:0060070~canonical Wnt signaling pathway	1.79734

## Sheet: Fig. 2F
ST	Ihh
0	79	20	39	107	5	1	103	179	97	123	1	60	4	55	41	5	1	2	3	5	44	10	100	70	1	98	67	63						1											149
1	8	1	7	6	86	88	23	34	158	73	87	12	182	150	59	53	61	4	17	98	6	6	34	115	16	131	2	141	0	7	94	27	3	77	87	154	1	1	32	3	2	4	98	32	47	6	5	3	3
2	22	64	96	141	139	3	0	83	7	18	77	43	9	88	53	52	107	56	161	11	71	9	4	83	88	91	6	0	34	43	24	38	19	101	71	2	31	115	45	2	0	2	6	6	35	121	4	54	50
3	121	3	42	12	140	76	120	5	1	7	130	48	36	66	43	28	6	31	5	6	7	108	22	28	124	20	122	9	29	1	3	63	66	47	14	22	68	38	19	0	26	63	110	46	1	109	8	4	7
4	13	5	30	34	97	12	101	53	11	44	27	71	11	16	59	20	8	4	11	111	89	37	67	110	22	46	1	16	2	22	24	3	39	44	1	3	102	10	8	11	11	11	91	22	8	34	48	9	16
5	14	10	17	61	13	0	22	27	6	73	20	12	14	9	86	27	32	7	9	49	13	5	68	10	27	11	3	4	33	10	26	8	12	15	7	0	6	69	63	41	4	18	1	0	36	2	6	22	12
6	4	31	5	17	2	8	12	2	7	25	10	23	19	30	33	21	11	6	5	9	14	5	41	15	5	19	5	22	24	11	10	32	14	8	5	3	14	1	7	25	10	6	4	31	6	60	14	105	8
7	5	22	21	5	5	5	4	19	26	6	33	23	4	6	10	10	3	7	18	9	1	20	13	17	9	7	55	8	3	8	0	15	4	9	9	40	16	16	6	5	6	1	28	4	15	12	23	10	3
8	17	4	18	7	6	3	21	16	53	19	8	9	3	7	8	11	18	6	7	15	30	2	1	15	14	19	9	36	3	10	2	11	1	12	4	6	10	4	17	2	34	13	2	17	6	10	5	4	15
9	8	19	1	2	13	14	3	10	2	6	9	20	1	3	1	2	8	0	31	3	5	13	11	5	4	14	6	32	17	5	15	3	6	2	5	12	6	2	0	5	21	22	5	3	7	2	4	4	3
10	2	18	26	12	18	3	8	7	1	2	2	4	11	1	9	11	10	3	8	7	2	0	2	3	2	2	9	17	12	7	2	19	9	5	0	8	3	24	2	2	11	4	11	3	10	9	13	1	0
11	24	0	7	2	27	2	7	8	1	2	2	4	4	12	4	3	7	1	10	5	0	2	1	8	4	1	10	8	4	13	1	18	6	2	4	6	6	12	5	0	10	6	7	4	7	3	15	28	10
12	1	2	3	3	5	6	1	1	3	9	2	0	4	3	3	2	17	3	4	8	1	4	11	3	4	6	0	4	1	2	7	5	1	5	4	17	0	2	2	5	17	6	1	4	10	3	20	0	12
13	4	1	1	3	3	3	1	13	5	5	5	8	2	4	1	3	0	3	1	1	3	3	5	2	10	1	5	6	2	7	1	2	6	12	5	3	1	2	5	7	5	0	2	2	1	6	5	5	1
14	3	1	3	2	2	1	2	3	9	4	3	3	0	6	1	1	7	3	7	0	1	2	3	0	1	3	0	0	9	3	1	5	3	7	3	7	15	0	5	2	3	2	4	3	5	3	2	4	2
15	5	6	3	0	8	9	2	6	0	2	4	4	12	1	4	0	1	0	1	1	4	0	1	5	3	5	4	3	5	4	0	2	1	10	0	0	3	2	2	8	10	2	2	4	1	2	3	5
16	5	4	0	1	2	0	2	3	5	3	1	4	3	1	0	0	6	2	1	1	2	3	0	9	3	2	3	4	5	2	1	0	1	3	4	5	2	2	12	4	5	10	4	1	4	4	3	10	7
17	2	3	3	2	0	6	3	9	1	3	1	3	1	9	2	4	3	9	8	1	1	0	0	0	4	3	6	2	3	3	3	3	2	3	1	1	7	0	10	3	1	3	1		2
18	4	3	1	2	0	3	2	6	4	1	2	3	1	6	2	3	4	7	1	2	4	5	4	2	4	1	2	7	3	2	1	2	2	2	1	8	2	0	2	3	6	3			2
19	3	2	1	2	3	8	2	3	5	1	1	2	1	4	0	1	3	0	4	3	1	6	0	0	1	1	3	0	5	2	1	4	3	1	2	0	0	2	2						1
20	0	1	3	11	0	0	1	0	4	1	0	0	2	0	3	2	2	1	3	0	2	2	1	1	3	0	1	1	4	1	0	7	3	1	2	0									1
21	1	1	3	2	1	3	1	0	0	0	2	3	2	3	3	2	2	0	3	0	1	1	2	0	10	3	0	0	3					4											1
22	4	3	0	1	3	5	0	0	2	2	1	1	1	0	0	1	2	0	1	1	5	1	14	1	1	1	1							1											0
23	1	1	3	1	0	1	0	0	1	1	2	7	0	1	1	1	3	0	1	3	1	1	0	5	4	4	5	1						5											2
24	1	3	4	1	1	1	0	0	3	6	6	3	0	1	1	7	3	0	0	1	3	2	3	1										0											5
25	2	8	1	2	0	6	2	1	3	0	3	1	1	2	3	0	0	0	0	1			3											2											7
ST	Runx2
0	1	0	3	1	2	1	4	3	3	2	3	1	0	6	4	0	0	1	0	2	2	1	8	2	5	5	2	1						0											2
1	3	1	2	4	3	2	2	3	3	3	3	2	4	1	2	1	0	3	0	1	0	0	4	2	0	4	3	10	2	3	0	0	1	4	0	2	1	1	1	0	1	2	1	2	4	0	2	0	1
2	3	1	2	5	2	2	1	1	0	3	0	1	1	2	3	0	1	2	5	3	0	2	2	4	2	1	3	1	2	1	2	4	1	4	2	1	2	3	4	2	1	1	1	2	1	8	1	3	2
3	4	0	1	2	1	0	1	2	0	1	1	3	1	1	2	0	1	2	0	0	0	1	3	0	8	2	2	5	4	1	3	0	1	1	1	0	3	0	5	1	1	2	6	1	1	0	1	1	1
4	2	7	1	1	9	1	3	2	0	0	3	3	4	2	3	3	2	2	0	2	6	3	5	3	2	1	1	1	0	5	2	0	0	4	1	0	2	3	1	1	1	2	2	1	1	0	5	0	3
5	2	0	0	7	3	1	2	2	1	0	4	2	1	1	0	2	6	7	1	2	2	1	7	1	0	2	1	2	4	0	0	5	6	1	1	0	1	2	2	4	2	1	0	1	3	3	4	0	5
6	2	7	2	2	1	0	4	1	0	6	0	0	4	6	2	0	0	1	0	0	2	5	1	1	3	2	2	1	7	0	1	3	3	2	2	0	4	0	1	4	2	1	0	4	1	8	0	4	3
7	2	4	1	0	2	2	0	2	0	3	7	0	2	6	2	0	0	0	4	2	1	1	7	2	1	0	6	3	1	4	1	2	0	3	5	5	5	4	4	2	0	1	6	2	1	1	2	2	1
8	2	0	10	0	2	0	3	6	4	5	3	3	1	1	3	5	3	2	0	5	18	1	1	7	7	3	7	5	1	3	4	1	1	3	2	2	1	0	0	0	9	5	0	4	4	0	0	2	1
9	0	5	4	1	0	0	3	1	8	6	4	2	3	6	1	5	2	0	12	1	4	6	0	3	2	4	2	2	0	1	6	1	1	6	3	2	1	0	3	2	16	3	4	0	8	2	2	7	4
10	0	8	8	4	1	5	1	3	4	0	4	5	7	6	4	4	1	1	0	2	4	0	6	1	3	2	0	7	4	4	2	3	0	4	3	5	1	1	0	1	2	2	6	6	3	5	5	0	0
11	11	1	2	6	9	4	0	7	3	3	1	1	0	4	2	3	1	7	8	5	1	1	0	3	1	0	3	8	2	1	3	0	4	3	2	8	1	6	0	3	1	0	0	0	3	4	5	2	5
12	6	3	8	3	8	1	0	7	5	7	6	2	3	2	2	3	2	2	3	4	2	2	6	0	6	2	0	3	2	5	6	3	0	2	2	9	8	0	3	1	5	6	5	5	3	0	0	4	4
13	2	0	2	3	4	1	7	6	5	6	1	2	1	2	0	5	0	4	2	0	3	3	5	5	9	1	3	7	0	1	6	7	7	12	2	4	3	1	0	3	3	0	0	5	3	5	1	5	4
14	0	1	3	2	6	5	1	6	0	5	0	4	6	1	1	1	2	1	6	0	2	6	4	4	4	6	3	3	1	1	1	5	1	1	1	5	7	0	2	0	5	0	1	2	9	5	0	2	4
15	4	9	0	0	0	6	2	2	0	2	2	0	16	0	2	7	3	2	1	1	2	1	2	8	6	3	4	1	2	4	0	1	1	1	1	0	0	0	3	7	8	2	4	1	0	3	2	1
16	2	8	2	0	7	0	0	4	7	2	1	3	1	10	0	7	1	1	4	2	9	0	1	5	7	5	10	3	3	6	0	0	1	5	2	5	1	2	3	1	0	6	6	6	3	8	1	3	2
17	4	4	1	2	0	5	2	3	1	1	2	5	2	1	1	1	4	7	3	1	1	1	0	1	4	4	5	3	5	3	3	3	0	7	5	2	10	9	4	4	1	1	6		7
18	2	2	1	1	0	4	1	5	2	4	0	3	6	3	0	3	0	2	2	0	1	8	5	1	5	0	0	2	4	5	1	2	0	4	1	7	4	3	1	4	4	5			3
19	4	4	0	4	4	6	1	2	1	1	2	0	2	3	1	1	2	2	2	0	2	7	1	3	2	1	0	2	3	2	1	0	2	3	3	4	0	4	2						1
20	0	2	0	7	1	2	2	0	3	2	4	1	6	2	1	2	6	4	0	3	0	4	4	1	3	1	1	1	2	3	1	8	2	0	6	0									1
21	0	0	0	1	2	0	5	1	5	0	2	6	0	3	2	3	0	0	7	2	0	1	2	0	6	0	2	1	0					1											2
22	2	0	1	1	0	5	5	0	0	2	0	2	1	1	1	4	6	2	1	0	6	1	3	3	3	5	1							4											1
23	1	1	5	1	4	1	0	3	0	3	3	7	1	0	6	1	2	2	0	4	1	1	2	2	3	3	3	1						3											1
24	2	3	7	2	0	1	0	0	3	5	1	0	1	3	2	7	1	3	2	0	5	2	0	0										0											0
25	2	0	6	0	0	1	10	0	1	0	0	4	4	1	3	2	1	0	0	5			1											2											2
[truncated: 85 more columns]

## Sheet: Fig. 4D
TGFb signaling
ST	Control
0	1.08505	0.282455	4.22297	1.83457	1.65892	0.00164377	-1.88983	-1.12747	0.939963	-0.120661	0.948104	4.31294	1.15639	2.95844	4.18625	0.679073	1.31932	0.912724	1.20445	0.543306	1.5997	2.57	-0.715001	0.313569	1.4212	-1.79038	0.187742	3.41513						0.827835											-1.15177
1	2.25287	0.68604	0.89339	2.44237	-0.154671	-0.571563	0.64882	0.519901	-0.880513	1.978	-0.24273	0.111268	-1.87171	-1.31631	2.81793	-1.07056	3.54554	0.460608	0.134711	-1.28876	2.65058	0.813823	2.26112	0.288247	2.17725	-0.960197	1.84142	-1.64052	0.985637	1.38272	-0.382686	1.44198	2.78889	1.71093	0.787719	-1.55015	0.410434	0.315526	1.2648	1.19036	1.07346	0.59708	-0.559391	1.89969	1.24938	2.29874	0.669132	1.16125	0.234198
2	0.727643	-0.550311	-0.993973	-0.5109	-0.967868	1.01585	2.33744	-0.4891	0.718915	0.308951	-0.257211	-0.633674	0.377246	-0.191186	-0.149701	-0.110172	-1.92431	0.551407	-0.483934	1.20852	2.41415	1.20031	1.27283	-1.35713	-0.663536	-0.360808	2.06055	-0.165082	-0.0773747	-0.32488	-0.120974	0.351102	0.137059	0.569919	-0.483347	0.724394	1.8386	0.230793	2.66905	1.04125	1.05616	1.38879	-0.110642	1.45752	0.819185	-0.30809	0.894877	2.34097	0.119095
3	1.03612	0.779891	-0.374036	1.42965	-0.171892	-0.240656	-0.405346	0.94329	0.490353	2.03789	-0.831709	-0.363939	1.19295	0.25228	-0.683183	-0.632656	1.94857	-0.258033	1.18449	0.262416	2.47986	-0.442801	0.217056	-0.231928	-0.52225	0.523893	-0.0496262	0.216469	1.02544	0.776643	1.29948	0.104419	-0.98638	-0.203319	1.35971	0.107393	2.51317	1.65418	-0.250675	1.17995	2.01683	0.612814	-0.0545576	-0.125905	1.34151	-1.30535	1.45071	1.47853	1.5781
4	-0.0064185	0.55536	0.022778	-0.361434	-0.339674	0.486204	0.772338	0.616649	-0.250675	-0.0152636	0.127627	0.813158	0.924034	-0.0442644	-0.710735	-0.0238347	-0.336386	-0.0171813	0.316622	-0.823451	-0.201088	1.87046	0.629486	-0.472506	0.587687	-0.124261	0.653516	-0.148018	0.0308011	1.00098	0.215882	2.26958	0.484052	4.43509	0.303902	0.788071	0.0135024	0.847442	-0.0541662	0.881257	0.222066	1.31103	0.547963	0.143086	0.210677	-0.205354	0.0787053	0.132793	-0.744276
5	0.287073	-0.269265	0.209424	0.488044	0.0647724	0.830574	0.107393	0.116825	-0.556964	0.297836	-1.03076	-0.395523	-0.0733435	-0.0464952	-0.359634	0.0461039	5.51822	0.29764	0.64882	0.875152	1.20778	0.822394	-0.505186	-0.0893507	-0.0499393	0.250362	0.393331	0.175257	1.43392	-0.122226	0.222927	0.379085	-0.435638	0.229658	0.173418	-0.0730304	-0.366248	-0.38566	1.19365	-0.378615	0.451137	0.0499393	-0.112481	0.516614	3.45192	0.855857	0.0812493	0.0842237	-0.28903
6	0.0446167	-0.538922	0.533443	-0.455912	0.51407	-0.354624	1.58824	0.786427	0.11389	1.86063	0.0611718	2.03742	0.7069	-0.0939298	0.452194	-0.217447	-0.0576885	0.176549	-0.120308	0.0244217	-0.11436	0.696724	0.275762	-0.116316	-0.331572	0.867402	-0.135611	0.222731	0.431568	-0.344057	0.372823	-0.486635	-0.225784	-0.135533	-0.0217213	0.188134	-0.323588	0.275606	0.14293	0.405307	1.97934	-0.147744	-0.341787	0.0973347	-0.110759	0.0993699	0.241947	-0.340339	-0.839263
7	-0.0924817	0.346718	0.535909	1.63665	-0.314234	-0.21189	0.580838	-0.341787	0.124144	3.91374e-05	-0.475128	0.520762	-0.215647	-0.305428	-0.951235	-0.186216	0.183359	-0.0315448	-0.489335	0.810223	0.124026	0.465148	0.577668	0.0719346	0.313765	-0.28312	-0.245822	-0.0767093	-0.0449297	0.101992	0.186411	0.0745959	-0.000704	-0.665179	-0.239364	0.0603499	0.100935	0.29173	-0.28265	0.23095	0.0837932	0.403663	-0.370201	0.507964	0.112324	-0.080897	0.431294	-0.720755	-0.296701
8	-0.133106	0.337795	0.195765	-0.494071	-0.767485	0.056671	0.611992	0.0712301	0.233063	-0.0305272	-0.802513	0.745529	0.27541	1.14673	-0.222066	0.464405	0.314313	-1.13005	0.00180032	-0.319713	-2.69387	0.362491	-0.588431	-0.482447	0.426793	0.0216039	0.367265	-0.175962	-0.140229	-1.0834	-1.28973	-0.334273	0.669524	1.07597	-0.1978	0.338382	-0.492231	-0.332707	-0.0081406	-0.277093	0.524872	-0.853391	0.442996	0.347932	-0.309851	0.228719	-0.0079058	-0.0951039	-0.563618
9	0.662401	0.780752	-0.472115	0.0958475	0.143086	0.573794	0.426598	-0.153967	-0.958945	-1.52593	0.723886	-0.10528	-0.0858283	-0.597589	0.241517	-0.797503	0.014246	-0.0257133	-2.37384	0.134163	-0.757974	-0.318852	0.151892	-0.114046	-0.0744394	0.273179	-0.658409	-0.130993	0.16606	0.448006	0.0525224	-0.112677	-0.369301	-0.828852	-0.0892724	-0.283277	-0.0061837	-0.114555	-0.682596	-0.382999	-1.87018	0.379163	-0.411647	2.35408	0.0416813	-1.4799	0.509647	-0.0483347	-0.449806
10	0.476302	-0.759109	-0.472897	-0.535282	-0.0979609	-0.945286	-0.0969042	-1.82991	-0.950882	-0.0583539	-0.0104888	-0.76408	-0.624829	-0.46871	0.093421	-0.272788	0.718876	-0.561387	-0.0369849	0.229541	-0.388243	-0.0364761	-1.27408	-0.596063	-0.436226	-0.164103	-0.202928	-0.7586	0.915111	-0.238973	-0.297444	-0.178506	-0.125122	-1.15322	0.222418	0.245196	-0.084302	0.248992	-0.0671207	0.290439	0.00743611	0.191969	-0.371923	-1.38809	-1.25948	-0.570467	-0.911236	0.38746	0.000391374
11	0.891081	0.0434817	-0.227271	-1.46679	-0.573794	-0.616923	0.597746	-1.40437	-1.24328	-1.25748	-0.0482956	-0.784392	0.00461821	0.0762005	-0.526711	-1.10411	-0.18105	-1.71488	-0.582795	-0.992799	0.103401	-0.209463	0.874447	-0.16105	-0.75727	0.122891	-0.360377	-2.52926	-1.07757	-0.0819929	-0.573794	-0.029901	-0.737897	-1.24923	-0.362999	-0.355211	-0.238151	-0.507769	-0.0310751	-1.11029	-0.0115847	0.00939298	-0.113185	-0.0611326	-0.61434	-0.130249	-0.840711	0.400845	-0.649485
12	-1.20031	-0.180815	-1.05761	-0.320614	-0.742946	-0.450589	0.396423	-0.350319	-1.50342	-0.495401	-0.492427	0.197566	0.0204297	-0.0080232	-0.636922	0.0891159	-0.844233	0.0571798	-0.118195	-0.184729	0.0224649	-0.0040312	-0.777425	-0.104223	-0.836014	-1.20978	0.355994	-0.0942037	-1.71978	0.0329146	-1.75864	-0.255137	-0.0401941	-0.959062	-0.710735	-1.58037	-1.04861	0.00540096	-1.09589	0.158585	-1.04227	-0.720363	-1.4293	-0.927283	-0.347501	-0.0228171	-0.0867676	-1.3329	-0.564322
13	0.270126	-0.109585	-0.537435	-0.574576	-0.798873	-0.440139	-1.18449	-0.0094713	-0.251693	-1.5473	0.165277	-0.785957	0.0759266	-0.11162	-0.012524	-0.710853	0.189699	-0.258933	0.0929514	-0.0079058	-0.188877	-0.833236	-0.45098	-0.715001	-0.991703	0.406833	-0.474776	-2.91429	-0.0470432	-0.0442644	-0.648194	-0.811906	-0.516575	-2.60009	-0.12023	-1.21342	-0.663183	0.108528	0.301241	-0.567532	0.162772	-0.789049	0.107471	-2.21706	-0.486869	-0.200853	-0.312434	-1.98188	-1.07088
14	-0.213925	-0.660914	0.0126414	-0.927635	-1.04704	-0.841102	-0.210011	-0.64158	0.440766	-0.228406	0.293922	-0.500176	-0.262182	-0.102892	0.0312317	-0.0081014	-0.056123	0.00888419	-0.397714	-0.804156	-2.38492	-0.157724	-2.40092	-0.615945	-0.517514	-1.2176	-1.7676	-1.75132	0.476576	0.0979609	-1.07342	-0.729365	-1.18735	0.261164	-0.0857892	-0.404642	-1.75488	-0.122343	-0.32578	-0.354154	-1.09784	-0.495362	-0.14156	0.396188	-3.07424	-0.91605	0.00673163	-0.186999	-0.67743
15	-0.686588	-2.36402	0.399632	0.148526	-1.25686	-1.83523	-0.973465	-0.243474	-0.348323	-1.08391	-0.292004	0.0963172	-2.15792	-0.20688	-0.458299	-2.33588	-0.724707	-0.866698	0.178819	-0.270205	-0.235842	-0.65473	1.57708	-1.00317	-3.07315	-0.488787	-0.981527	0.274392	0.111933	-0.879613	-0.045869	-0.476263	-0.451881	-0.0441079	-0.269265	-0.791906	-0.404759	-0.146374	-0.773551	-2.94364	-0.261712	0.0485695	-2.2403	0.186959	-0.327384	-0.582365	-0.412156	-0.387069
16	-1.22089	-2.71508	-0.179836	-0.34621	-1.66463	-0.767485	0.0228171	-0.167704	-2.29971	-0.022778	0.304998	-0.0213299	1.63657	-1.5507	-0.306524	-1.00787	-0.261555	-1.02732	-1.50648	-0.622128	-0.472467	-0.625181	0.365817	-0.683065	-1.35462	-0.95597	-1.4756	-0.541544	-0.353528	-2.31756	-0.129897	0.143165	-0.59481	-2.01475	-0.249736	-0.0884505	-0.252397	-1.15244	-1.19494	-0.406246	0.0796446	-2.421	-1.10747	0.146491	-0.168565	-0.536496	-0.683222	-0.507495	-1.4273
17	-0.434151	-0.502172	-1.18939	0.0686079	-0.0373371	0.0809362	-1.31697	0.342178	-0.277993	0.152832	-0.913937	-0.657939	-0.574733	0.027044	-0.0412508	0.103088	-1.42648	-2.02102	-1.13029	-0.109115	-0.981801	0.424993	-0.448241	-0.27087	-0.504129	-0.688192	-0.656374	1.74647	-0.814841	-0.254198	-0.247544	-2.20242	-0.372549	-1.67743	0.129819	-0.98094	-1.52409	-1.40143	-0.553873	-1.07624	0.69692	-0.607139	-1.34116		-0.342844
18	-0.0644202	0.0675903	-0.221831	-1.12003	-0.103205	-0.3639	-0.0351454	0.36253	0.305898	-0.333412	0.571484	-0.379124	-0.700051	-0.281633	0.874095	-0.453955	0.0787053	-0.546241	-0.564714	-0.268757	0.572972	-0.937967	-0.822747	0.210364	-1.63947	-0.208759	0.237642	-0.0137372	-0.650385	-0.244687	-0.60933	-0.45462	-0.105749	-0.288677	-0.12747	-0.660405	-0.889085	-0.879652	-1.33502	0.774295	-0.215491	-1.42081			-0.029627
19	-0.0192947	-0.801808	-0.234903	-0.218739	0.0382373	-0.888028	0.167626	0.252475	-0.593441	-1.02998	-0.509921	-0.736253	-0.563813	0.257328	-0.601816	-0.474424	-0.969903	-0.780283	-1.2942	-0.698251	-0.924113	-0.856757	0.479942	-0.679934	-0.259442	-0.327306	-0.239364	-0.857031	-0.781574	-0.479355	-1.05518	-0.568941	-0.968181	-0.116238	-1.30703	-0.639779	0.187507	-0.787601	0.119408						-0.695159
20	-0.358577	-0.89249	-1.40511	-1.61219	-0.382529	-0.409534	-0.396071	-0.370005	-1.07017	0.581817	-0.244452	-1.19647	-0.183828	1.11279	0.619545	-1.27075	-0.359125	-0.365465	0.136159	-0.120387	-0.45509	-1.03554	-0.195726	-0.397049	-0.366365	-0.228563	0.0357325	-0.500802	-2.52558	-0.777895	0.102657	-2.13013	0.114712	-0.286408	-0.726273	0.00266134									-0.0628155
WNT signaling
ST	Control
0	1.08505	0.282455	4.22297	1.83457	1.65892	0.00164377	-1.88983	-1.12747	0.939963	-0.120661	0.948104	4.31294	1.15639	2.95844	4.18625	0.679073	1.31932	0.912724	1.20445	0.543306	1.5997	2.57	-0.715001	0.313569	1.4212	-1.79038	0.187742	3.41513						0.827835											-1.15177
1	2.25287	0.68604	0.89339	2.44237	-0.154671	-0.571563	0.64882	0.519901	-0.880513	1.978	-0.24273	0.111268	-1.87171	-1.31631	2.81793	-1.07056	3.54554	0.460608	0.134711	-1.28876	2.65058	0.813823	2.26112	0.288247	2.17725	-0.960197	1.84142	-1.64052	0.985637	1.38272	-0.382686	1.44198	2.78889	1.71093	0.787719	-1.55015	0.410434	0.315526	1.2648	1.19036	1.07346	0.59708	-0.559391	1.89969	1.24938	2.29874	0.669132	1.16125	0.234198
2	0.727643	-0.550311	-0.993973	-0.5109	-0.967868	1.01585	2.33744	-0.4891	0.718915	0.308951	-0.257211	-0.633674	0.377246	-0.191186	-0.149701	-0.110172	-1.92431	0.551407	-0.483934	1.20852	2.41415	1.20031	1.27283	-1.35713	-0.663536	-0.360808	2.06055	-0.165082	-0.0773747	-0.32488	-0.120974	0.351102	0.137059	0.569919	-0.483347	0.724394	1.8386	0.230793	2.66905	1.04125	1.05616	1.38879	-0.110642	1.45752	0.819185	-0.30809	0.894877	2.34097	0.119095
3	1.03612	0.779891	-0.374036	1.42965	-0.171892	-0.240656	-0.405346	0.94329	0.490353	2.03789	-0.831709	-0.363939	1.19295	0.25228	-0.683183	-0.632656	1.94857	-0.258033	1.18449	0.262416	2.47986	-0.442801	0.217056	-0.231928	-0.52225	0.523893	-0.0496262	0.216469	1.02544	0.776643	1.29948	0.104419	-0.98638	-0.203319	1.35971	0.107393	2.51317	1.65418	-0.250675	1.17995	2.01683	0.612814	-0.0545576	-0.125905	1.34151	-1.30535	1.45071	1.47853	1.5781
4	-0.0064185	0.55536	0.022778	-0.361434	-0.339674	0.486204	0.772338	0.616649	-0.250675	-0.0152636	0.127627	0.813158	0.924034	-0.0442644	-0.710735	-0.0238347	-0.336386	-0.0171813	0.316622	-0.823451	-0.201088	1.87046	0.629486	-0.472506	0.587687	-0.124261	0.653516	-0.148018	0.0308011	1.00098	0.215882	2.26958	0.484052	4.43509	0.303902	0.788071	0.0135024	0.847442	-0.0541662	0.881257	0.222066	1.31103	0.547963	0.143086	0.210677	-0.205354	0.0787053	0.132793	-0.744276
5	0.287073	-0.269265	0.209424	0.488044	0.0647724	0.830574	0.107393	0.116825	-0.556964	0.297836	-1.03076	-0.395523	-0.0733435	-0.0464952	-0.359634	0.0461039	5.51822	0.29764	0.64882	0.875152	1.20778	0.822394	-0.505186	-0.0893507	-0.0499393	0.250362	0.393331	0.175257	1.43392	-0.122226	0.222927	0.379085	-0.435638	0.229658	0.173418	-0.0730304	-0.366248	-0.38566	1.19365	-0.378615	0.451137	0.0499393	-0.112481	0.516614	3.45192	0.855857	0.0812493	0.0842237	-0.28903
6	0.0446167	-0.538922	0.533443	-0.455912	0.51407	-0.354624	1.58824	0.786427	0.11389	1.86063	0.0611718	2.03742	0.7069	-0.0939298	0.452194	-0.217447	-0.0576885	0.176549	-0.120308	0.0244217	-0.11436	0.696724	0.275762	-0.116316	-0.331572	0.867402	-0.135611	0.222731	0.431568	-0.344057	0.372823	-0.486635	-0.225784	-0.135533	-0.0217213	0.188134	-0.323588	0.275606	0.14293	0.405307	1.97934	-0.147744	-0.341787	0.0973347	-0.110759	0.0993699	0.241947	-0.340339	-0.839263
7	-0.0924817	0.346718	0.535909	1.63665	-0.314234	-0.21189	0.580838	-0.341787	0.124144	3.91374e-05	-0.475128	0.520762	-0.215647	-0.305428	-0.951235	-0.186216	0.183359	-0.0315448	-0.489335	0.810223	0.124026	0.465148	0.577668	0.0719346	0.313765	-0.28312	-0.245822	-0.0767093	-0.0449297	0.101992	0.186411	0.0745959	-0.000704	-0.665179	-0.239364	0.0603499	0.100935	0.29173	-0.28265	0.23095	0.0837932	0.403663	-0.370201	0.507964	0.112324	-0.080897	0.431294	-0.720755	-0.296701
8	-0.133106	0.337795	0.195765	-0.494071	-0.767485	0.056671	0.611992	0.0712301	0.233063	-0.0305272	-0.802513	0.745529	0.27541	1.14673	-0.222066	0.464405	0.314313	-1.13005	0.00180032	-0.319713	-2.69387	0.362491	-0.588431	-0.482447	0.426793	0.0216039	0.367265	-0.175962	-0.140229	-1.0834	-1.28973	-0.334273	0.669524	1.07597	-0.1978	0.338382	-0.492231	-0.332707	-0.0081406	-0.277093	0.524872	-0.853391	0.442996	0.347932	-0.309851	0.228719	-0.0079058	-0.0951039	-0.563618
9	0.662401	0.780752	-0.472115	0.0958475	0.143086	0.573794	0.426598	-0.153967	-0.958945	-1.52593	0.723886	-0.10528	-0.0858283	-0.597589	0.241517	-0.797503	0.014246	-0.0257133	-2.37384	0.134163	-0.757974	-0.318852	0.151892	-0.114046	-0.0744394	0.273179	-0.658409	-0.130993	0.16606	0.448006	0.0525224	-0.112677	-0.369301	-0.828852	-0.0892724	-0.283277	-0.0061837	-0.114555	-0.682596	-0.382999	-1.87018	0.379163	-0.411647	2.35408	0.0416813	-1.4799	0.509647	-0.0483347	-0.449806
10	0.476302	-0.759109	-0.472897	-0.535282	-0.0979609	-0.945286	-0.0969042	-1.82991	-0.950882	-0.0583539	-0.0104888	-0.76408	-0.624829	-0.46871	0.093421	-0.272788	0.718876	-0.561387	-0.0369849	0.229541	-0.388243	-0.0364761	-1.27408	-0.596063	-0.436226	-0.164103	-0.202928	-0.7586	0.915111	-0.238973	-0.297444	-0.178506	-0.125122	-1.15322	0.222418	0.245196	-0.084302	0.248992	-0.0671207	0.290439	0.00743611	0.191969	-0.371923	-1.38809	-1.25948	-0.570467	-0.911236	0.38746	0.000391374
11	0.891081	0.0434817	-0.227271	-1.46679	-0.573794	-0.616923	0.597746	-1.40437	-1.24328	-1.25748	-0.0482956	-0.784392	0.00461821	0.0762005	-0.526711	-1.10411	-0.18105	-1.71488	-0.582795	-0.992799	0.103401	-0.209463	0.874447	-0.16105	-0.75727	0.122891	-0.360377	-2.52926	-1.07757	-0.0819929	-0.573794	-0.029901	-0.737897	-1.24923	-0.362999	-0.355211	-0.238151	-0.507769	-0.0310751	-1.11029	-0.0115847	0.00939298	-0.113185	-0.0611326	-0.61434	-0.130249	-0.840711	0.400845	-0.649485
12	-1.20031	-0.180815	-1.05761	-0.320614	-0.742946	-0.450589	0.396423	-0.350319	-1.50342	-0.495401	-0.492427	0.197566	0.0204297	-0.0080232	-0.636922	0.0891159	-0.844233	0.0571798	-0.118195	-0.184729	0.0224649	-0.0040312	-0.777425	-0.104223	-0.836014	-1.20978	0.355994	-0.0942037	-1.71978	0.0329146	-1.75864	-0.255137	-0.0401941	-0.959062	-0.710735	-1.58037	-1.04861	0.00540096	-1.09589	0.158585	-1.04227	-0.720363	-1.4293	-0.927283	-0.347501	-0.0228171	-0.0867676	-1.3329	-0.564322
13	0.270126	-0.109585	-0.537435	-0.574576	-0.798873	-0.440139	-1.18449	-0.0094713	-0.251693	-1.5473	0.165277	-0.785957	0.0759266	-0.11162	-0.012524	-0.710853	0.189699	-0.258933	0.0929514	-0.0079058	-0.188877	-0.833236	-0.45098	-0.715001	-0.991703	0.406833	-0.474776	-2.91429	-0.0470432	-0.0442644	-0.648194	-0.811906	-0.516575	-2.60009	-0.12023	-1.21342	-0.663183	0.108528	0.301241	-0.567532	0.162772	-0.789049	0.107471	-2.21706	-0.486869	-0.200853	-0.312434	-1.98188	-1.07088
14	-0.213925	-0.660914	0.0126414	-0.927635	-1.04704	-0.841102	-0.210011	-0.64158	0.440766	-0.228406	0.293922	-0.500176	-0.262182	-0.102892	0.0312317	-0.0081014	-0.056123	0.00888419	-0.397714	-0.804156	-2.38492	-0.157724	-2.40092	-0.615945	-0.517514	-1.2176	-1.7676	-1.75132	0.476576	0.0979609	-1.07342	-0.729365	-1.18735	0.261164	-0.0857892	-0.404642	-1.75488	-0.122343	-0.32578	-0.354154	-1.09784	-0.495362	-0.14156	0.396188	-3.07424	-0.91605	0.00673163	-0.186999	-0.67743
15	-0.686588	-2.36402	0.399632	0.148526	-1.25686	-1.83523	-0.973465	-0.243474	-0.348323	-1.08391	-0.292004	0.0963172	-2.15792	-0.20688	-0.458299	-2.33588	-0.724707	-0.866698	0.178819	-0.270205	-0.235842	-0.65473	1.57708	-1.00317	-3.07315	-0.488787	-0.981527	0.274392	0.111933	-0.879613	-0.045869	-0.476263	-0.451881	-0.0441079	-0.269265	-0.791906	-0.404759	-0.146374	-0.773551	-2.94364	-0.261712	0.0485695	-2.2403	0.186959	-0.327384	-0.582365	-0.412156	-0.387069
16	-1.22089	-2.71508	-0.179836	-0.34621	-1.66463	-0.767485	0.0228171	-0.167704	-2.29971	-0.022778	0.304998	-0.0213299	1.63657	-1.5507	-0.306524	-1.00787	-0.261555	-1.02732	-1.50648	-0.622128	-0.472467	-0.625181	0.365817	-0.683065	-1.35462	-0.95597	-1.4756	-0.541544	-0.353528	-2.31756	-0.129897	0.143165	-0.59481	-2.01475	-0.249736	-0.0884505	-0.252397	-1.15244	-1.19494	-0.406246	0.0796446	-2.421	-1.10747	0.146491	-0.168565	-0.536496	-0.683222	-0.507495	-1.4273
17	-0.434151	-0.502172	-1.18939	0.0686079	-0.0373371	0.0809362	-1.31697	0.342178	-0.277993	0.152832	-0.913937	-0.657939	-0.574733	0.027044	-0.0412508	0.103088	-1.42648	-2.02102	-1.13029	-0.109115	-0.981801	0.424993	-0.448241	-0.27087	-0.504129	-0.688192	-0.656374	1.74647	-0.814841	-0.254198	-0.247544	-2.20242	-0.372549	-1.67743	0.129819	-0.98094	-1.52409	-1.40143	-0.553873	-1.07624	0.69692	-0.607139	-1.34116		-0.342844
18	-0.0644202	0.0675903	-0.221831	-1.12003	-0.103205	-0.3639	-0.0351454	0.36253	0.305898	-0.333412	0.571484	-0.379124	-0.700051	-0.281633	0.874095	-0.453955	0.0787053	-0.546241	-0.564714	-0.268757	0.572972	-0.937967	-0.822747	0.210364	-1.63947	-0.208759	0.237642	-0.0137372	-0.650385	-0.244687	-0.60933	-0.45462	-0.105749	-0.288677	-0.12747	-0.660405	-0.889085	-0.879652	-1.33502	0.774295	-0.215491	-1.42081			-0.029627
19	-0.0192947	-0.801808	-0.234903	-0.218739	0.0382373	-0.888028	0.167626	0.252475	-0.593441	-1.02998	-0.509921	-0.736253	-0.563813	0.257328	-0.601816	-0.474424	-0.969903	-0.780283	-1.2942	-0.698251	-0.924113	-0.856757	0.479942	-0.679934	-0.259442	-0.327306	-0.239364	-0.857031	-0.781574	-0.479355	-1.05518	-0.568941	-0.968181	-0.116238	-1.30703	-0.639779	0.187507	-0.787601	0.119408						-0.695159
20	-0.358577	-0.89249	-1.40511	-1.61219	-0.382529	-0.409534	-0.396071	-0.370005	-1.07017	0.581817	-0.244452	-1.19647	-0.183828	1.11279	0.619545	-1.27075	-0.359125	-0.365465	0.136159	-0.120387	-0.45509	-1.03554	-0.195726	-0.397049	-0.366365	-0.228563	0.0357325	-0.500802	-2.52558	-0.777895	0.102657	-2.13013	0.114712	-0.286408	-0.726273	0.00266134									-0.0628155
BMP signaling
ST	Control
0	-0.167695	-0.0010654	-0.147956	-0.498306	0.0706708	-0.156124	-0.654474	-0.380669	-0.219352	-0.148666	-0.368314	0.213507	-0.288794	-0.285391	0.443719	-0.209659	-0.443779	-0.0862373	-0.0803332	0.0462408	-0.102928	-0.429233	-0.617481	-0.182921	-0.220683	-0.279502	0.0631982	-0.282224						-0.0303488											0.0662168
1	-0.578728	-0.200189	-0.0247999	-0.20741	-0.211198	-0.0502804	-0.0474838	-0.25596	-0.22382	0.185333	-0.193146	-0.0607863	-0.681952	-0.0254509	-0.275314	-0.170181	-0.17209	0.00421716	-0.158684	-0.18847	0.0544828	-0.137627	0.15642	-0.447211	-0.268789	-0.680872	-0.334325	-0.581421	-0.258149	-0.278096	-0.388127	-0.0185999	-0.235776	-0.247244	-0.241769	-0.2406	-0.343617	-0.0887676	-0.0973794	-0.346014	-0.330907	-0.231456	-0.0814282	-0.126752	-0.011231	0.00890783	-0.234977	-0.0890783	0.0533878
2	0.0937985	-0.11117	-0.107205	-0.0899661	-0.0109054	-0.299507	-0.148163	-0.199538	-0.137391	0.119087	-0.0511978	0.0704932	0.167621	-0.31537	-0.0757313	-0.301579	-0.437638	-0.120078	-0.715068	-0.293988	-0.011157	0.271067	-0.0634646	-0.248887	-0.183646	-0.0995842	0.0944496	0.00429115	-0.0759977	0.0120448	0.0916826	-0.273302	0.23224	-0.259097	-0.191119	-0.247052	0.285628	-0.0135541	-0.140246	-0.424158	0.202675	-0.330034	0.444962	-0.0143236	-0.0717657	-0.279516	-0.171897	0.0485048	-0.104941
3	-0.698051	-0.0766784	-0.0480904	-0.354996	0.0818573	0.000295941	-0.252763	-0.442728	-0.340939	-0.252201	-0.270653	-0.17758	0.17678	-0.0965508	0.0290614	0.0505615	-0.298945	-0.1455	-0.193353	-0.101034	-0.154792	-0.43311	-0.164839	0.0265015	-0.574377	0.0289135	-0.431571	0.344934	-0.0177417	-0.177446	4.43912e-05	-0.119886	-0.203741	0.0185111	0.109942	0.117074	-0.0905284	-0.142599	0.361004	-0.116734	-0.216555	-0.288957	-0.307128	-0.18085	0.00427635	-0.154097	-0.454048	-0.393424	-0.454595
4	-0.127284	-0.104748	-0.116053	0.0166319	-0.38573	-0.0603868	-0.367914	0.0421272	0.168657	0.0714106	-0.423433	-0.49218	-0.196327	-0.136251	-0.130806	-0.042142	-0.208047	-0.114514	-0.0431778	-0.275566	-0.412912	-0.363342	-0.0399225	-0.319794	-0.596706	-0.0647519	-0.332949	-0.0420236	-0.287211	0.192776	-0.0832335	-0.586245	-0.182655	-0.148133	-0.105888	-0.284163	-0.301505	-0.152987	-0.0959589	-0.363549	-0.081739	-0.14584	-0.116201	-0.0862077	0.0990959	0.0327311	-0.0795342	-0.162324	0.154955
5	0.262278	0.0548231	-0.170995	0.236368	-0.18483	-0.27669	-0.0927628	-0.109824	-0.0765008	-0.286367	-0.452716	-0.0398633	-0.177106	0.107441	-0.198621	-0.177298	0.254154	0.180095	0.116408	-0.455424	-0.49838	-0.371421	-0.891227	0.148562	0.148755	0.066276	-0.13122	-0.0569243	-0.352984	-0.0757461	0.0764416	0.182063	0.0497181	-0.0542904	-0.163359	-0.0743404	-0.0951599	-0.0327311	-0.0536985	-0.209334	-0.182699	-0.171468	-0.0834554	-0.296829	-0.40976	-0.121232	0.331351	-0.0572054	0.100872
6	0.0667347	-0.397183	0.145884	0.00852311	-0.350527	0.276172	-0.235614	-0.0386499	0.00328495	-0.17715	-0.116379	-0.433361	0.210429	0.0237641	-0.199908	-0.123126	0.0211006	0.148474	-0.0218848	0.0963732	0.0933398	-0.146047	-0.407703	0.0612006	-0.0114825	0.137287	0.0767228	-0.0356017	-0.148429	-0.149539	-0.300099	-0.158802	0.0868735	-0.0339149	0.0914606	-0.146343	0.272384	0.204466	-0.181338	-0.26318	-0.316154	-0.0011098	-0.0452198	-0.0431334	0.0364452	-0.0166911	0.06817	0.0188515	0.103106
7	0.0793714	-0.0816946	-0.0308667	-0.0666164	0.0630651	0.0590995	0.412897	0.0679777	0.129178	0.108847	-0.186902	-0.208417	0.0293722	0.351978	0.420059	-0.0093813	-0.0256433	-0.0839733	-0.414688	-0.051109	-0.0377473	-0.129637	-0.237167	0.0299196	-0.158906	-0.341827	-0.711472	0.127299	-0.0788239	-0.268374	0.0145899	0.0919489	0.0576197	0.310945	-0.214883	-0.326305	-0.180006	0.171971	0.411669	0.134698	0.0297717	-0.146447	-0.415206	0.0708187	0.100413	-0.156686	-0.100413	-0.107264	0.08239
8	-0.233838	0.073645	0.115195	-0.0068658	0.283053	0.237493	0.0453234	0.38021	-0.374099	0.195232	0.0296385	-0.0155221	-0.170107	-0.188515	-0.0285139	-0.288321	0.0912978	0.716991	-0.216451	0.119368	-0.0267531	-0.0741333	0.0809991	-0.059351	-0.0075909	0.066498	0.0862373	-0.251269	0.0143975	0.13051	0.470354	0.138012	-0.148888	-0.228333	0.113316	0.0313698	0.0482384	-0.0649147	-0.0225655	-0.0635978	-0.0737633	0.290126	-0.0861337	0.238825	0.343425	0.000725056	-0.0637605	0.0542312	-0.129948
9	-0.261952	0.232639	0.188115	0.0965804	0.211169	-0.0267531	-0.0109646	0.191326	0.346991	0.248709	-0.159261	-0.0960773	-0.223998	0.0615114	-0.120093	0.0717805	-0.166674	-0.110623	0.393957	0.217206	0.307187	0.32194	0.0367115	-0.0952783	0.0936654	0.0707003	0.434323	-0.144212	-0.178704	-0.0389015	-0.0265903	0.13273	-0.061319	0.716636	0.0895074	-0.0721801	0.123422	-0.115091	0.181368	0.0396561	-0.158521	-0.243027	0.053521	0.25553	-0.0329087	0.463725	-0.275625	0.499164	0.0921117
10	-0.0230834	0.415753	0.168272	-0.144197	-0.0992735	0.0182152	0.105133	0.241029	0.0282328	0.163226	-0.0251994	-0.0017756	-0.0100768	0.0229502	-0.109853	0.470206	0.694663	-0.108581	0.0339445	-0.0092926	0.0313402	0.0307335	0.181368	0.343099	0.165979	0.251772	-0.0711443	-0.101641	0.0902769	-0.108329	0.142244	0.103727	-0.0341516	0.248176	-0.110771	-0.0726092	0.0425563	-0.308178	-0.0466995	0.0134801	-0.105947	0.000443912	0.117637	0.0957222	0.103713	0.469807	0.423092	0.162945	-0.141785
11	-0.11774	-0.0408251	-0.0695462	0.5275	0.113908	0.41454	-0.217532	0.445362	0.175064	0.297243	0.06234	0.248768	0.055193	0.0477649	-0.109691	0.511875	-0.0319173	0.525813	0.375165	0.0607863	0.0457969	-0.125523	-0.0487267	-0.053151	0.329235	-0.108818	-0.111481	0.14331	0.410707	-0.06052	0.0910759	0.329471	0.180968	0.504195	0.0658173	-0.201654	-0.120374	0.124887	-0.0382208	0.0939465	0.0433998	0.238381	0.0517453	-0.0957222	-0.121839	0.237419	0.376082	0.0895074	0.180376
12	0.120522	0.0110386	-0.118273	0.155118	0.397375	-0.0382948	-0.0814578	0.405632	0.319735	-0.178438	0.149569	0.0450422	-0.0254361	-0.091727	0.0461964	-0.104112	0.0747843	-0.112532	0.0406919	0.0239416	0.12798	0.136858	0.158329	-0.0520117	0.366523	0.344786	-0.162043	0.0142348	0.366834	0.297672	0.32006	-0.179932	-0.0832926	0.271585	0.485462	0.105562	0.24538	0.345467	0.286412	0.00871547	0.148577	0.484574	-0.0048534	0.475592	0.194152	0.019902	0.00405439	0.332076	0.0194729
13	-0.0265607	0.0477501	0.295912	0.422012	0.182655	0.373581	-0.0433258	-0.215874	0.283452	0.612554	-0.078528	0.459168	0.0218996	0.0973794	-0.0251994	0.204939	-0.0652402	0.231944	-0.0748287	0.0982525	0.477545	0.323656	0.214128	0.0967876	0.0201684	0.0194285	0.124754	0.450082	-0.125449	-0.0803332	0.220683	0.161673	0.37256	0.614004	-0.122002	0.0957074	0.0840769	-0.0520856	0.0163064	0.27706	-0.0390642	0.0420089	-0.0096921	0.37771	0.396236	0.162916	0.0852755	0.258608	0.214572
14	-0.0203312	0.167103	0.205531	0.320282	0.809725	-0.000695	0.219366	0.293485	0.0487119	0.651588	0.513709	0.277933	0.134786	-0.0949527	0.219751	-0.0227579	0.11376	0.112517	-0.115994	0.0896702	0.303354	0.176662	0.521981	0.0318581	0.20562	-0.051109	0.199272	0.381083	0.207899	0.16518	0.143413	0.526095	0.149924	-0.0358237	-0.061245	-0.0757313	0.0378361	-0.165919	0.00836034	0.155428	0.08057	0.110652	0.384975	0.134254	0.319794	0.49289	0.200974	0.352688	0.222237
15	0.522898	0.80243	-0.0137761	-0.0818129	0.0277889	-0.227298	0.252571	0.232062	-0.0790903	0.162472	-0.0676965	-0.0228467	-0.0907208	0.172341	0.0603424	0.526701	0.311611	0.224353	-0.082538	0.0292538	-0.0934434	0.0386055	-0.0666016	0.465767	0.335523	0.151285	0.113775	0.310738	0.246445	0.155443	0.0364008	-0.018008	-0.0026635	0.0182744	-0.0502952	0.0704932	0.203386	0.114366	-0.0141608	0.6114	-0.116867	-0.168834	0.392314	-0.0149746	0.0817981	0.0990219	0.158832	-0.101301
16	0.25664	0.101641	-0.0618813	-0.0447019	0.27851	-0.082612	0.0334857	0.345334	0.636614	0.0176677	0.0219144	0.150368	-0.25667	0.619834	-0.14982	0.299596	-0.0088634	0.26028	0.504121	0.126544	0.19288	0.169826	0.0261464	0.0147083	0.632175	0.132582	0.0922745	0.121587	0.213566	0.568577	0.0781285	0.0710851	0.0205087	0.389577	0.380092	-0.145618	0.0123111	0.172696	0.176144	-0.145929	0.0402776	0.483953	0.00633314	-0.0750655	0.119235	0.324366	-0.172578	-0.266954	0.27706
17	-0.02224	-0.112724	0.356964	0.0924668	0.0242968	-0.153771	0.373862	0.0499549	-0.0931623	-0.0298013	0.194907	0.256359	0.336781	-0.0845208	0.0973055	0.33391	0.217176	0.536852	0.52901	0.132345	-0.0919933	0.116719	0.155828	0.0607863	-0.170906	0.0752874	0.491055	0.299803	0.416774	0.19356	0.0717657	0.195883	0.0830707	0.443557	-0.0266347	0.304701	0.711413	0.367677	-0.0418905	0.621136	0.532679	0.160548	0.160119		-0.162235
18	0.156967	0.0075613	-0.0130954	0.172179	0.0827895	-0.202631	0.0301416	0.25917	-0.0099732	0.155754	-0.121647	0.0734526	0.0676965	0.444326	-0.057235	-0.0231574	0.104852	0.347657	0.0201092	-0.0542904	0.464494	0.0697829	0.171942	0.198236	0.698747	-0.101079	-0.0268419	-0.0342996	0.244817	-0.226987	0.484012	-0.053521	0.408547	0.160149	0.190275	0.625338	0.127477	-0.0575162	0.355248	0.436232	0.0618221	-0.107693			0.440671
19	0.448543	0.414495	0.0302156	0.37222	0.167828	0.271674	-0.0775366	-0.098504	0.408502	0.19871	0.342596	-0.0636717	0.0208343	-0.160948	0.161466	0.0755242	-0.0531214	-0.038058	0.185688	0.117962	0.0866368	0.243264	-0.0404995	0.160149	0.10062	0.0778029	0.0358829	-0.0528403	5.91882e-05	0.11996	0.637798	0.11444	0.168701	0.0293426	0.114189	0.0968615	-0.158047	0.295394	0.145692						0.0530475
20	0.0163064	0.326112	0.251728	0.666622	0.1331	-0.0435034	0.199065	0.0420089	0.111377	-0.0552374	0.223879	0.210251	0.0939169	-0.222607	0.00464628	0.02807	0.187804	0.32663	0.318092	0.229147	0.119397	-0.117563	0.0760421	0.13162	0.112768	-0.0788535	0.0385611	0.152957	0.359287	0.311892	0.410056	0.0286027	0.377458	-0.0118968	0.281647	-0.044258									0.0391234
MAPK signaling
ST	Control
0	-0.378274	-0.0337266	-0.312399	-0.222086	-0.542358	-0.0767532	-0.599619	-0.663994	-0.330341	-0.682249	-0.0628087	-0.324258	-0.548513	-0.52349	-0.459176	-0.114516	0.0116028	-0.0668399	-0.249774	-0.284911	-0.572438	-0.169285	-0.685767	-0.365389	-0.0528062	-1.08437	-0.051652	-0.755946						0.105819											-0.789082
1	-0.192385	-0.228515	-0.0392576	-0.516978	-0.636802	-0.113151	0.0549974	-0.0672804	-0.246708	-0.361871	-0.393468	-0.264226	-0.88051	-0.666542	-0.707985	-0.471604	-0.339925	-0.150853	0.0395642	-0.447523	-0.380092	-0.070096	-0.540323	-0.492623	-0.172408	-0.836251	-0.0948794	-0.952412	-0.227567	-0.0294055	-0.300451	-0.121687	-0.265352	-0.38482	-0.205008	-0.560216	-0.191961	-0.0495891	-0.218992	-0.212847	-0.0175519	-0.308725	-0.423893	-0.33406	-0.576447	-0.530855	-0.419249	-0.0946954	-0.184066
2	-0.302235	-0.337405	-0.449318	-0.664825	-0.610352	-0.234402	-0.37765	-0.360126	-0.212791	-0.261516	-0.259609	-0.320305	-0.106114	-0.231386	-0.390435	-0.345752	-0.598743	-0.272946	-0.849382	-0.327542	-0.0841241	-0.146554	-0.338041	-0.168282	-0.266925	-0.273286	-0.486658	-0.134522	-0.387413	-0.375057	-0.558978	-0.281544	-0.347107	-0.556358	-0.273214	-0.268073	-0.301839	-0.465549	-0.71505	0.0527337	-0.414499	-0.448326	-0.35494	-0.148494	-0.539854	-0.303071	-0.254541	-0.368277	-0.0856574
3	-0.922489	-0.460982	0.0946564	-0.275199	-0.485225	-0.34108	-0.278076	-0.283384	-0.342	-0.561175	-0.50959	-0.0195591	-0.322619	-0.183776	-0.0777791	-0.390044	-0.164167	-0.235936	-0.215741	0.000875364	-0.287604	-0.373351	-0.0595303	-0.170902	-0.505024	0.0415603	-0.600828	-0.207311	-0.28645	-0.171019	-0.745319	-0.288307	-0.358682	-0.152179	-0.254118	-0.0974274	-0.678552	-0.568117	-0.242989	-0.119473	-0.255768	-0.410222	-0.653596	-0.208448	-0.338771	-0.720831	-0.0805446	-0.237146	-0.552778
4	-0.117505	-0.461149	-0.239331	-0.102936	-0.830843	-0.165265	-0.665856	-0.191091	-0.206162	-0.200592	-0.499944	-0.354127	-0.715641	-0.627775	-0.639138	-0.0971096	-0.514073	-0.325869	-0.131661	-0.534334	-0.954749	-0.564403	-0.39155	-0.437827	-0.379428	-0.121843	-0.228492	0.101999	-0.185388	-0.609326	-0.684724	-0.565234	-0.180464	-0.72329	-0.42875	-0.189363	-0.505274	-0.653729	-0.125383	-0.404373	0.146175	-0.535566	-0.29526	-0.240675	-0.1114	-0.0849214	-0.126398	-0.112376	-0.26073
5	0.066221	-0.0746736	-0.0566589	-0.40521	-0.638207	-0.443943	-0.232479	-0.154315	0.00299965	-0.298103	-0.402718	0.0241645	0.0936695	-0.118799	-0.540914	-0.281382	-0.551635	-0.457815	-0.237664	-0.861564	-0.398017	-0.477553	-0.885311	-0.0393579	-0.157075	-0.718702	-0.382132	-0.0744059	-0.786991	-0.0847486	-0.214392	-0.565747	-0.299519	-0.112253	-0.0770933	-0.0812471	-0.0052689	-0.401993	-0.466591	-0.555494	-0.0420899	-0.262988	-0.0479276	-0.261444	-0.41359	-0.149537	-0.302352	-0.210617	-0.308942
6	-0.139991	-0.48668	-0.172759	-0.321024	-0.180264	-0.295817	-0.425588	-0.251073	-0.171755	-0.581788	-0.0551814	-0.675513	-0.467639	-0.353056	-0.157471	-0.128266	-0.104887	-0.137204	-0.112621	-0.0100416	-0.142969	-0.32098	-0.452123	-0.480608	-0.222521	-0.0567202	-0.07183	-0.475579	-0.400861	-0.133089	-0.609493	-0.243167	-0.332359	0.015935	-0.22101	-0.0993677	-0.450366	-0.327721	-0.0663827	-0.375163	-0.35014	-0.073893	-0.247745	-0.217386	-0.131037	-0.731815	-0.0747237	-0.439171	-0.388595
7	-0.0725437	-0.851406	-0.36961	-0.414961	-0.0045887	-0.150016	-0.177805	-0.26078	-0.126995	-0.110619	-0.424518	-0.332655	0.0466508	-0.212948	-0.125846	-0.0578688	-0.0272143	0.0516688	-0.263791	-0.186519	-0.238121	-0.267482	-0.273125	-0.378375	-0.542051	-0.422003	-0.851472	0.0059324	-0.0940542	-0.300456	-0.193054	-0.112147	-0.171889	-0.516024	-0.607051	-0.158736	-0.3654	-0.213684	-0.456879	-0.0307102	-0.0710216	-0.210673	-0.21588	-0.324191	-0.23331	-0.122941	-0.340243	-0.0035962	-0.0451175
8	-0.254669	-0.288513	-1.16724	-0.147658	-0.290097	-0.018299	0.00648996	-0.213867	-0.210098	-0.21481	-0.5295	-0.114946	-0.0571886	-0.266256	-0.050654	-0.525464	-0.772383	-0.235724	-0.190054	-0.318699	-0.745219	-0.267315	-0.122601	-0.300278	-0.53148	-0.108116	-0.258093	-0.50058	-0.0963179	-0.155458	-0.337372	0.0201334	-0.172603	-0.415603	-0.091601	-0.0853229	0.0212318	-0.153791	-0.10423	-0.0539492	-0.432329	-0.356229	-0.0728782	-0.354578	-0.337177	0.0236293	-0.125467	-0.138575	-0.113407
9	0.0895715	-0.367246	-0.298566	-0.0895882	-0.107993	-0.30703	-0.354628	-0.284382	-0.529294	-0.74736	-0.507527	-0.146866	-0.300462	-0.307426	-0.0885233	-0.449669	-0.116211	-0.155915	-1.08436	-0.116033	-0.375854	-0.193506	-0.494764	-0.019888	-0.222248	-0.268575	-0.346482	-0.138235	-0.0798644	-0.103499	-0.269121	-0.0709714	0.00781137	-0.522904	-0.0550866	-0.0877817	0.0999364	-0.121453	-0.0133089	0.0963625	-1.16312	-0.0922254	-0.681217	-0.050208	0.00691928	-0.347558	-0.280222	-0.273303	-0.327782
10	-0.0230382	-0.45113	-0.456806	-0.509824	-0.23254	-0.528915	-0.211085	-0.50334	-0.42284	-0.1083	-0.0526556	-0.521544	-0.961049	-0.301621	-0.190166	-0.145082	-0.19994	-0.0541109	-0.140839	-0.14952	-0.187551	-0.202019	-0.297239	-0.186185	-0.102546	-0.488375	-0.0582981	-0.545686	-0.329443	0.0410975	-0.162254	-0.130976	-0.164574	-0.265425	-0.180604	-0.344174	-0.0947512	-0.143733	-0.0245269	-0.0706591	-0.119875	-0.0524326	-0.187696	-0.377594	-0.299213	-0.417811	-0.393797	0.0264951	-0.156294
11	-0.888104	-0.0946173	-0.155636	-0.750081	-0.326901	-0.303846	-0.290164	-0.537234	-0.345629	-0.317846	-0.0504087	-0.261416	-0.36685	-0.582669	-0.400682	-0.530671	0.0538321	-0.326578	-0.426475	-0.203636	-0.0563188	-0.147502	-0.0997636	-0.386994	-0.167412	-0.225141	-0.523891	-0.871762	-0.321716	-0.0585044	-0.45762	-0.203792	-0.302246	-0.083193	0.118899	-0.822602	-0.106488	-0.241907	-0.0584096	-0.189458	-0.0522152	-0.0959165	-0.0358843	0.00234174	-0.204857	0.0299519	-0.677147	-0.13436	-0.137226
12	-0.379629	-0.179684	-0.106242	0.0283127	-0.692558	-0.294808	-0.181184	-0.299731	-0.471314	-0.484885	-0.368088	-0.32524	-0.102657	-0.126041	-0.217079	-0.076664	-0.494703	-0.127524	-0.0812862	-0.123465	-0.0599206	-0.123872	-0.126103	-0.143922	-0.356329	-0.672146	-0.114611	-0.198931	-0.177966	-0.258779	-0.404474	-0.206201	-0.0622791	-0.283768	-0.310637	-0.464422	-0.470505	-0.343907	-0.109342	-0.119568	-0.152971	-0.0823623	-0.769896	-0.435714	-0.225705	-0.0834662	-0.137516	-0.341938	-0.0764243
13	-0.11058	-0.0277384	-0.313308	-0.38201	-0.212875	-0.426559	-0.296007	-0.281527	-0.35392	-0.544471	-0.180481	-0.234207	0.0017563	-0.0939483	-0.155012	-0.2849	-0.0896941	-0.104012	-0.0437124	0.0985927	-0.202293	-0.628645	-0.476683	-0.233243	-0.860009	-0.109348	-0.227857	-1.05107	0.0237519	-0.284911	-0.460832	-0.30674	-0.226396	-0.386013	-0.194414	-0.330848	-0.404881	-0.0060774	-0.0163922	-0.278065	-0.0607402	-0.299057	-0.0224918	-0.596976	-0.0248614	-0.187824	-0.032762	-0.372331	-0.0587553
14	-0.102641	-0.241924	-0.1486	-0.264187	-0.124023	-0.306974	-0.0858916	-0.432452	-0.100957	-0.145823	-0.324353	-0.156712	-0.260346	-0.210634	-0.04088	-0.157493	-0.279464	-0.0447885	-0.0462549	-0.0346187	-0.68507	-0.356535	-0.706625	-0.111818	-0.190985	-0.556503	-0.347425	-0.664485	-0.0513287	-0.0606064	-0.307387	-0.377873	-0.194966	0.0118035	-0.145678	-0.182644	-0.771837	-0.0447885	-0.0206575	-0.0367653	-0.321019	-0.28732	-0.339507	-0.0777401	-0.828691	-0.466207	-0.0313904	-0.243719	-0.181713
15	-0.317796	-0.988202	-0.0747962	0.00185109	-0.328713	-0.657264	-0.145032	-0.0909207	0.134823	-0.255874	-0.34166	-0.137326	-1.21437	-0.145773	-0.200397	-0.841581	-0.195195	-0.380772	-0.162338	-0.080829	-0.006306	-0.0826633	-0.440152	0.141742	-0.664262	-0.380164	-0.287604	-0.200497	-0.107357	-0.709797	0.0213711	-0.23496	-0.193461	-0.251045	-0.0181763	-0.239309	-0.187774	-0.227037	-0.429787	-0.899484	-0.805931	0.0756548	-0.775394	-0.109298	-0.0759336	-0.131617	-0.268146	-0.387468
16	-0.405567	-1.16127	-0.051652	-0.0474871	-0.496989	-0.0036074	0.0647267	-0.12695	-0.90216	-0.16919	-0.310219	-0.292868	-0.191454	-0.336095	-0.120521	-0.153261	-0.0894878	-0.334746	-0.308686	-0.0699622	-0.532316	-0.339117	-0.115091	-0.505737	-0.712072	-0.1594	-0.279643	-0.0090659	-0.212122	-0.717302	-0.324386	-0.103912	-0.33871	-0.591004	-0.245598	-0.174616	0.012467	-0.257803	-0.480413	-0.214386	-0.0349922	-0.912809	-0.173411	-0.0918574	-0.107664	-0.272093	-0.42037	-0.234302	-0.34961
17	-0.14991	-0.475111	-0.192864	-0.197052	-0.142467	-0.0687523	-0.428783	-0.181356	-0.146281	-0.0326226	-0.179673	-0.270259	-0.280234	-0.404468	-0.405762	-0.200631	-0.235702	-0.8653	-0.31197	-0.312711	-0.381302	-0.202571	-0.214074	-0.155101	-0.139322	-0.195368	-0.377823	-0.148366	-0.405628	-0.345189	0.00511279	-0.836904	-0.110201	-0.946921	-0.0226256	-0.423141	-0.288407	-0.527226	-0.0639573	-0.325792	-0.259754	-0.242888	-0.3932		0.00592683
18	-0.273805	0.0391014	-0.263892	-0.350486	-0.0303032	-0.27695	-0.0076051	-0.514463	-0.0953422	-0.236354	0.0185945	-0.200547	-0.173054	-0.477904	-0.0402389	-0.280468	-0.0181429	-0.335844	-0.305296	-0.103923	-0.32156	-0.476516	-0.195652	-0.269456	-0.604492	-0.0666726	-0.131048	-0.20822	-0.249964	-0.692089	-0.126643	-0.219159	-0.485905	-0.0937308	-0.478869	-0.434074	-0.495166	-0.404859	-0.328529	-0.385757	-0.274128	-0.523718			-0.497703
19	-0.536604	-0.32336	-0.120828	-0.13165	-0.48058	-0.300919	0.0513119	-0.0955039	-0.175814	-0.337896	-0.215613	-0.199995	-0.34002	-0.364497	-0.244622	-0.148137	-0.189591	-0.0765358	-0.533771	-0.326684	-0.194966	-0.454888	-0.110424	-0.228721	-0.105601	-0.215261	-0.0950801	-0.286991	-0.243256	-0.242621	-0.258645	-0.463552	-0.411025	0.0526055	-0.359875	-0.348066	-0.0593352	-0.143939	0.0904022						-0.156913
20	-0.0574283	-0.314529	-0.386298	-0.772188	-0.337807	-0.0616546	-0.270588	-0.0137605	-0.264388	-0.423531	-0.20382	-0.399718	-0.478445	-0.290677	-0.209825	-0.542943	-0.439215	0.00383041	-0.296737	-0.0693154	-0.104771	-0.480374	-0.0847151	-0.0994569	-0.245503	-0.198908	-0.0445432	-0.353636	-0.590257	-0.068401	0.0997859	-0.706201	-0.0208805	-0.223563	-0.281689	-0.15969									-0.101079
[truncated: 61 more columns]

## Sheet: Fig. 5G
ST value	MAPK signal	Fx enirched genes
0	0.00586343	0.0221657
0	0.0263768	0.0265615
0	0.0125744	0.0355034
0	0.0393663	0.0266081
0	0.00780061	0.0348762
0	0.0388993	0.0366231
0	0.0367545	0.0376858
0	0.013837	0.0205276
0	0.0326207	0.0395156
0	0.0280199	0.0166502
0	0.0287983	0.0293555
0	0.0434828	0.0467418
0	0.0705341	0.0347414
0	0.0309084	0.0379761
0	0.0391587	0.0192524
0	0.0378961	0.0340675
0	0.0241456	0.0301434
0	0.0458524	0.0461197
0	0.0406635	0.0489189
0	0.0319116	0.0324917
0	0.0491559	0.0351613
0	0.0545005	0.0345289
0	0.0538086	0.0583222
0	0.0650339	0.0298169
0	0.0889027	0.0413144
0	0.0588591	0.054139
0	0.019441	0.0191384
0	0.0074028	0.00697213
0	0.0731285	0.0338654
0	0.0263595	0.00872941
0	0.0391587	0.0302264
0	0.047409	0.0410189
0	0.0170541	0.0321236
0	0.0448319	0.0341142
0	0.0688391	0.0315068
0	0.0765186	0.0152298
0	0.0353016	0.0193509
0	0.00548291	0.0191798
0	0.0374118	0.00964175
0	0.0287637	0.0372452
0	0.0418223	0.0397178
0	0.023004	0.0427347
0	0.0320845	0.0370119
0	0.0401965	0.030921
0	0.046181	0.0276552
0	0.0368064	0.0301175
0	0.0216203	0.0288319
0	0.0274491	0.0417809
0	0.0421337	0.0301538
0	0.00377058	0.0234979
0	0.0173654	0.0239281
0	0.0340563	0.0280544
0	0.0193545	0.0336736
0	0.0114847	0.0359337
0	0.0400062	0.0328079
0	0.0147537	0.0139183
0	0.0302165	0.0270176
0	0.00422029	0.0354931
0	0.0389166	0.0382041
0	0.0385706	0.0298324
0	0.0304587	0.0275516
0	0.0253736	0.0405368
0	0.0223468	0.0338083
0	0.0208074	0.0334921
0	0.0523039	0.0441343
0	0.0436903	0.0254107
0	0.0544313	0.0280959
0	0.00688391	0.012752
0	0.0275529	0.0292829
0	0.0241456	0.0276708
0	0.0350249	0.0291171
0	0.00702228	0.00665074
0	0.0503494	0.0512983
0	0.0415283	0.00680106
0	0.0216376	0.0357678
0	0.038536	0.0378568
0	0.0397987	0.0243065
0	0.0624222	0.0346326
0	0.0599488	0.0235705
0	0.0338834	0.0309365
0	0.0282621	0.034166
0	0.0243012	0.0291378
0	0.0228829	0.0154268
0	0.0348001	0.0340572
0	0.0173135	0.0334662
0	0.0479106	0.02906
0	0.0199253	0.0361929
0	0.0238861	0.017267
0	0.0431887	0.0492092
0	0.0291269	0.0308225
0	0.0151688	0.0141983
0	0.0132489	0.0200766
0	0.0482392	0.0329686
0	0.0360627	0.044295
0	0.0460253	0.0319007
0	0.037135	0.0302264
0	0.0595683	0.0353686
0	0.0331223	0.0402569
0	0.0144251	0.0139598
1	0.0426526	0.0363224
1	0.0538778	0.0346274
1	0.0369275	0.0288631
1	0.0515774	0.0307136
1	0.0531341	0.0283343
1	0.0311678	0.0239696
1	0.0115885	0.0320096
1	0.027968	0.0247264
1	0.0238515	0.0298117
1	0.00999723	0.0351872
1	0.0172271	0.00976616
1	0.0596721	0.0295058
1	0.0136294	0.0175003
1	0.0219143	0.0386448
1	0.0301128	0.0363484
1	0.0453508	0.0574047
1	0.0069358	0.0151417
1	0.0146845	0.0335906
1	0.045714	0.0410656
1	0.0372215	0.0309832
1	0.0277951	0.0388055
1	0.0531514	0.0280959
1	0.00707417	0.00680106
1	0.0294555	0.0249338
1	0.0060191	0.0141672
1	0.0288674	0.0177595
1	0.0365989	0.033036
1	0.0256157	0.033798
1	0.0338142	0.0344615
1	0.0518196	0.0338291
1	0.0223295	0.0372348
1	0.0427736	0.0276397
1	0.0672305	0.0416721
1	0.0283313	0.0329115
1	0.0606407	0.0450519
1	0.024872	0.0171685
1	0.034679	0.0141568
1	0.028902	0.0260483
1	0.0298706	0.0139857
1	0.0592742	0.030724
1	0.0231078	0.0275775
1	0.0155839	0.030076
1	0.0245953	0.0422837
1	0.0309257	0.0242029
1	0.0325342	0.0318281
1	0.0484468	0.041558
1	0.0291442	0.0317089
1	0.0124533	0.0325798
1	0.0589456	0.0381316
1	0.0418569	0.0304026
1	0.0313235	0.0434553
1	0.0163968	0.0226218
1	0.0622665	0.0493699
1	0.0415975	0.037862
1	0.0429985	0.031486
1	0.0559188	0.0324191
1	0.0202885	0.0341971
1	0.0382247	0.0426518
1	0.00980697	0.0343785
1	0.00501591	0.0163236
1	0.0212744	0.0203617
1	0.0314273	0.0309573
1	0.0395738	0.0350784
1	0.00607098	0.00852725
1	0.0381209	0.012949
1	0.0269476	0.0356952
1	0.0415456	0.0389713
1	0.0213955	0.0246798
1	0.0419261	0.0495721
1	0.0146153	0.0284172
1	0.0437076	0.0409982
1	0.0414418	0.0230002
1	0.0315311	0.0455547
1	0.032171	0.0308329
1	0.056576	0.0301745
1	0.00716065	0.0129853
1	0.0308911	0.0453629
1	0.0560399	0.0253744
1	0.0282102	0.0330722
1	0.0406462	0.0427607
1	0.0122112	0.0336736
1	0.0478241	0.0369082
1	0.0323613	0.0376132
1	0.0730767	0.0263541
1	0.0571641	0.030864
1	0.0117787	0.0123269
1	0.0116577	0.0236741
1	0.0315484	0.0384322
1	0.062647	0.0396038
1	0.0413207	0.0267429
1	0.0168811	0.0144885
1	0.039816	0.0358559
1	0.0395911	0.0365453
1	0.0348346	0.0372711
1	0.039816	0.028241
1	0.0409575	0.0386862
1	0.0191297	0.0264837
1	0.0385706	0.0380953
1	0.019908	0.0336995
1	0.0291269	0.0293037
1	0.0257887	0.044492
1	0.0177805	0.026126
1	0.00809465	0.00439063
1	0.0445205	0.0133533
1	0.0428774	0.0240629
1	0.0270859	0.00867758
1	0.0564896	0.0290756
1	0.0721081	0.0215073
1	0.0245434	0.0205432
1	0.033572	0.0138043
1	0.0416321	0.0377324
1	0.0174	0.0305063
1	0.0510066	0.0268362
1	0.0693061	0.0353842
1	0.0521136	0.0319629
1	0.041338	0.0478874
1	0.032811	0.0436989
1	0.0240072	0.0341297
1	0.0242839	0.0175003
1	0.0515601	0.0434656
1	0.0263595	0.0238089
1	0.0243185	0.0207661
1	0.0535838	0.0323102
1	0.0520963	0.0445024
1	0.0502629	0.0467055
1	0.0544659	0.0398318
1	0.018507	0.0239022
1	0.0157569	0.0120522
1	0.0480663	0.040231
1	0.025633	0.0271783
1	0.0105507	0.0493855
1	0.0477722	0.0205483
1	0.0303203	0.040428
1	0.0362183	0.0464359
1	0.0252006	0.0381938
1	0.0516812	0.0292674
1	0.0450048	0.0495565
1	0.0417186	0.0291015
1	0.0333472	0.0228655
1	0.0633735	0.0444143
1	0.0565068	0.0365298
1	0.0111042	0.0193042
1	0.0055175	0.016588
1	0.020202	0.0365972
1	0.0225543	0.0351717
1	0.0133873	0.028635
1	0.0574754	0.0368823
1	0.0244396	0.0278781
1	0.0408364	0.044321
1	0.0245261	0.0264578
1	0.0360108	0.0149188
1	0.0277432	0.0332692
1	0.0319462	0.021668
1	0.0197177	0.0256491
1	0.0352152	0.0455288
1	0.050211	0.0392668
2	0.0250104	0.0151572
2	0.016933	0.0151158
2	0.0302338	0.0405835
2	0.0291096	0.0264111
2	0.0470285	0.0275567
2	0.0438633	0.0122544
2	0.0220354	0.010129
2	0.051439	0.0358352
2	0.0167255	0.0347673
2	0.0131624	0.045959
2	0.0424796	0.0278419
2	0.0324824	0.0211393
2	0.050211	0.0381419
2	0.0138889	0.0299413
2	0.0675246	0.0419053
2	0.0404732	0.0428591
2	0.0460772	0.0250686
2	0.0442265	0.0329167
2	0.0291269	0.0352287
2	0.0221046	0.0268725
2	0.00550021	0.0186304
2	0.0346963	0.0373125
2	0.0226927	0.0322273
2	0.0459734	0.0347518
2	0.0373772	0.0372244
2	0.0551404	0.0360788
2	0.00537913	0.0163495
2	0.0129203	0.0309469
2	0.0289885	0.0348917
2	0.0318078	0.0315845
2	0.0315138	0.0340105
2	0.0288501	0.0218961
2	0.0428947	0.028381
2	0.037602	0.0376599
2	0.0136294	0.0164998
2	0.0307527	0.0283188
2	0.0547253	0.0369134
2	0.0536357	0.0234357
2	0.0232635	0.0254833
2	0.0241975	0.0228758
2	0.0226062	0.0313409
2	0.0309257	0.032248
2	0.0770202	0.0402828
2	0.0327418	0.0298739
2	0.0212744	0.024348
2	0.0385187	0.0310506
2	0.0456448	0.0286764
2	0.0464923	0.0349591
2	0.0299052	0.0366283
2	0.056109	0.0421075
2	0.0501418	0.0400133
2	0.0348519	0.0285935
2	0.0401619	0.0492144
2	0.0445724	0.0111606
2	0.0441227	0.0340727
2	0.0412689	0.0423874
2	0.0125744	0.0286661
2	0.0442092	0.0405316
2	0.0495883	0.0274012
2	0.0218106	0.0497483
2	0.0216376	0.0213207
2	0.0246645	0.0316571
2	0.0347309	0.0382145
2	0.0476512	0.0239126
2	0.017867	0.00951734
2	0.0515255	0.0337669
2	0.0223122	0.0162562
2	0.0209804	0.0226996
2	0.0266362	0.0419053
2	0.00503321	0.0192213
2	0.0354054	0.0252448
2	0.0422893	0.0426207
2	0.0437422	0.0345185
2	0.035146	0.0504274
2	0.0327072	0.0447719
2	0.0367372	0.0278885
2	0.0357168	0.0295836
2	0.0223295	0.0331967
2	0.0279161	0.025872
2	0.0136121	0.0199211
2	0.0232635	0.0283602
2	0.0139408	0.0087657
2	0.0257368	0.0228447
2	0.0233499	0.0065989
2	0.00771413	0.0167227
2	0.017573	0.0257787
2	0.00676283	0.00891603
2	0.046354	0.0152091
2	0.0196312	0.0360114
2	0.0179189	0.0414595
2	0.0146672	0.0165465
2	0.0334855	0.0480481
2	0.0465961	0.0215436
2	0.0449357	0.0410397
2	0.0046008	0.0231402
2	0.0364605	0.0295836
2	0.0150304	0.0299257
2	0.0538086	0.0284017
2	0.0563512	0.0333262
2	0.0299052	0.0398889
2	0.0257541	0.0198848
2	0.03141	0.0320822
2	0.0513007	0.0318178
2	0.0439498	0.0399874
2	0.0455756	0.0260586
2	0.0171406	0.00894195
2	0.0504013	0.0310506
2	0.0367372	0.0409878
2	0.0465442	0.035716
2	0.0337623	0.0132341
2	0.0341774	0.0263178
2	0.0372907	0.0420505
2	0.0199426	0.038624
2	0.0313408	0.0288319
2	0.0302165	0.0346948
2	0.0379307	0.0326213
2	0.0394873	0.0226944
2	0.0406462	0.0302938
2	0.0253736	0.0314342
2	0.0326034	0.0324606
2	0.0525114	0.0390387
2	0.0339525	0.0145767
2	0.0387609	0.0433723
2	0.0140446	0.0166398
2	0.0357513	0.0433931
2	0.0319462	0.0119226
2	0.0445551	0.0230987
2	0.0214992	0.0197915
2	0.0285388	0.0357211
2	0.0378269	0.0268518
2	0.0246817	0.0192783
2	0.00589802	0.0254314
2	0.0467864	0.0216058
2	0.0340044	0.0264163
2	0.0266362	0.0269243
2	0.0339179	0.0408427
2	0.0477204	0.0335232
2	0.0179016	0.0362136
2	0.0144078	0.024856
2	0.0686834	0.0429576
2	0.0647053	0.0439218
2	0.0483603	0.043476
2	0.0182302	0.03696
2	0.0425488	0.0433775
2	0.0492424	0.0143227
2	0.0479452	0.021808
2	0.0171579	0.0374525
2	0.0213609	0.0172359
2	0.0371523	0.0310299
2	0.0350076	0.0273494
2	0.0385706	0.0494373
2	0.0250104	0.0205898
3	0.0404732	0.032502
3	0.0685796	0.0346792
3	0.013197	0.0278678
3	0.0302511	0.0414855
3	0.00927079	0.00551031
3	0.00588073	0.0255455
3	0.00581154	0.0137473
3	0.039937	0.0219324
3	0.00617476	0.0237934
3	0.0182648	0.0333366
3	0.027501	0.0277693
3	0.0440881	0.034052
3	0.00333818	0.0294384
3	0.0551059	0.0452022
3	0.0282967	0.0120833
3	0.0279334	0.00628787
3	0.0246472	0.0200507
3	0.0598796	0.0296406
3	0.0403522	0.028241
3	0.0300955	0.0297858
3	0.0430158	0.0184282
3	0.0233672	0.0427399
3	0.031237	0.0383286
3	0.010101	0.0205743
3	0.0550367	0.0386448
3	0.00657258	0.00596648
3	0.0176941	0.0285676
3	0.0201847	0.0229847
3	0.0340909	0.0171737
3	0.0257541	0.0398111
3	0.037948	0.0231247
3	0.0530303	0.039132
3	0.0340909	0.0377221
3	0.0285042	0.0314912
3	0.0267054	0.0328701
3	0.0516985	0.0458502
3	0.0353362	0.0446631
3	0.0225543	0.0255869
3	0.0293517	0.0255766
3	0.0303376	0.0405316
3	0.0531514	0.03978
3	0.0413726	0.0396349
3	0.0372388	0.045762
3	0.0424623	0.0420142
3	0.00593261	0.0203565
3	0.0376366	0.041361
3	0.0617476	0.0282721
3	0.0136813	0.0396038
3	0.0238169	0.0135918
3	0.0440017	0.0316415
3	0.0557631	0.0348295
3	0.0202712	0.0148773
3	0.0188183	0.0246383
3	0.0192507	0.0331189
3	0.0372734	0.010777
3	0.050384	0.0362706
3	0.014304	0.0178632
3	0.0132835	0.0140635
3	0.0434828	0.0375873
3	0.0249931	0.0280855
3	0.0424104	0.040853
3	0.0220008	0.0425481
3	0.016639	0.021471
3	0.0185416	0.0303249
3	0.023765	0.0338809
3	0.0615228	0.0312476
3	0.0046008	0.0214244
3	0.0609347	0.0375043
3	0.00530995	0.0252811
3	0.0137851	0.0250167
3	0.00991075	0.0297132
3	0.0166563	0.0156134
3	0.00681472	0.0125913
3	0.00695309	0.00982837
3	0.0401273	0.0257891
3	0.0161374	0.00228603
3	0.0220527	0.0282255
3	0.0256157	0.0243428
3	0.0479798	0.0390906
3	0.0329148	0.0389143
3	0.0247336	0.0380538
3	0.0669711	0.030978
3	0.0154283	0.0162458
3	0.0201847	0.0184075
3	0.0245088	0.0212274
3	0.0131452	0.022119
3	0.0325861	0.029568
3	0.0297323	0.0471305
3	0.0294036	0.0262867
3	0.0157915	0.0289304
3	0.0189221	0.0344978
3	0.0060191	0.0145508
3	0.0262038	0.0263852
3	0.0410613	0.0443313
3	0.0187837	0.0292363
3	0.0180227	0.0507073
3	0.0278124	0.0171063
3	0.0401619	0.0415062
3	0.0646015	0.0306825
3	0.0270167	0.014416
3	0.0178324	0.0372711
3	0.0412689	0.0386707
3	0.0331223	0.0140583
3	0.0155839	0.0219946
3	0.0174346	0.0390076
3	0.0559534	0.0278211
3	0.00909783	0.00532888
3	0.023298	0.0337461
3	0.0241802	0.0392253
3	0.0357686	0.026888
3	0.0496921	0.0322428
3	0.0178497	0.0373592
3	0.0194929	0.0372296
3	0.0243012	0.0335491
3	0.032638	0.0305581
3	0.0191988	0.0207194
3	0.0456102	0.024177
3	0.0200118	0.0302989
3	0.0398333	0.0372763
3	0.0399889	0.0229121
3	0.0514045	0.0415528
3	0.0536357	0.0546988
3	0.035613	0.0371467
3	0.0350768	0.0302005
3	0.0222603	0.0360788
3	0.0473398	0.0368253
3	0.0187145	0.0253485
3	0.0265497	0.037919
3	0.042445	0.0321599
3	0.0320327	0.0217406
3	0.0428601	0.0333107
3	0.0328629	0.0307033
3	0.0170368	0.00693066
3	0.00638232	0.00286661
3	0.0492597	0.040879
3	0.0110177	0.0217458
3	0.0231424	0.0343267
3	0.0391587	0.0257735
3	0.0563858	0.0288371
3	0.0131279	0.0168316
3	0.0240591	0.0432427
3	0.0110004	0.0321444
3	0.035907	0.0425326
3	0.0156185	0.0141205
3	0.0546734	0.0211445
3	0.0307527	0.0304596
3	0.0111561	0.0356226
4	0.0413899	0.0213829
4	0.0451778	0.0291844
4	0.0212398	0.0274012
4	0.0369967	0.0322014
4	0.0438806	0.0334455
4	0.0355611	0.0374888
4	0.0402657	0.0374784
4	0.00757576	0.038199
4	0.0364086	0.0426207
4	0.0200464	0.00540145
4	0.023298	0.0208853
4	0.02738	0.0343474
4	0.0428601	0.034249
4	0.0167428	0.029765
4	0.0351979	0.043419
4	0.025339	0.0306722
4	0.0445551	0.0289045
4	0.0425834	0.025421
4	0.056282	0.0322843
4	0.0147018	0.0294384
4	0.0207901	0.0393912
4	0.0158434	0.0431754
4	0.0372561	0.0188429
4	0.0078525	0.0370896
4	0.0647918	0.0280855
4	0.0463194	0.0430198
4	0.0186108	0.0304959
4	0.0337623	0.0273805
4	0.0133527	0.0174588
4	0.0350249	0.0469387
4	0.0285734	0.0406353
4	0.023938	0.0241925
4	0.0395392	0.0207764
4	0.0246472	0.0177284
4	0.0373772	0.0438441
4	0.0493116	0.0159452
4	0.0378788	0.0305581
4	0.0141483	0.024348
4	0.0400062	0.01989
4	0.0168984	0.00353013
4	0.0393663	0.0337098
4	0.0386571	0.0428591
4	0.00994534	0.0387484
4	0.0395219	0.0323673
4	0.0310295	0.0445646
4	0.0379653	0.0478822
4	0.0658122	0.0344097
4	0.0335201	0.0328338
4	0.00930538	0.0055466
4	0.0380345	0.0288216
4	0.0257022	0.029143
4	0.0247682	0.0223782
4	0.00890757	0.0344408
4	0.052719	0.0330463
4	0.0196139	0.024939
4	0.0250277	0.0443935
4	0.025339	0.0242443
4	0.0391414	0.0455547
4	0.0389512	0.0283758
4	0.0338661	0.0432013
4	0.0466134	0.0355397
4	0.0153591	0.0100305
4	0.0215684	0.0299153
4	0.0330012	0.0353116
4	0.0619379	0.0423563
4	0.0319116	0.0258928
4	0.0191469	0.0244413
4	0.0142348	0.022964
4	0.0121939	0.0171271
4	0.034506	0.0123995
4	0.039937	0.0496809
4	0.00266362	0.028889
4	0.0588073	0.039894
4	0.0125744	0.0178061
4	0.0281929	0.0168109
4	0.0655182	0.0262971
4	0.0438633	0.0511894
4	0.0253736	0.0217354
4	0.016345	0.0197345
4	0.0437941	0.039666
4	0.0467864	0.0194701
4	0.0294036	0.0338135
4	0.0341774	0.0458916
4	0.0143386	0.0192006
4	0.0213263	0.0154113
4	0.0365124	0.038904
4	0.050211	0.0363069
4	0.0190778	0.0469906
4	0.00612287	0.0178217
4	0.0165006	0.00649004
4	0.0222776	0.0124099
4	0.00873461	0.0277796
4	0.0457313	0.038453
4	0.0473052	0.0324606
4	0.00927079	0.00551031
4	0.0298706	0.0253277
4	0.0319116	0.0301383
4	0.0396084	0.0304907
4	0.0166563	0.0171996
4	0.00565587	0.0133533
4	0.0351287	0.0391942
4	0.0502456	0.0297858
4	0.0146845	0.041895
4	0.0459388	0.0285728
4	0.0290577	0.0259291
4	0.034039	0.0424133
4	0.0125917	0.0175521
4	0.0082849	0.0171893
4	0.0397468	0.0288319
4	0.0186972	0.0376754
4	0.0309084	0.0182571
4	0.0344887	0.0275723
4	0.0261	0.0254262
4	0.0135257	0.0162821
4	0.0754462	0.0419002
4	0.031704	0.0318178
4	0.0345925	0.0222849
4	0.0245261	0.0488723
4	0.0320672	0.0337409
4	0.0122976	0.0379501
4	0.0163623	0.0183141
4	0.00683202	0.0156342
4	0.0279853	0.0489241
4	0.0297496	0.0335699
4	0.023644	0.026774
4	0.0423758	0.0335284
4	0.0256157	0.031994
4	0.038882	0.040174
4	0.0434136	0.0426155
4	0.012263	0.0115234
4	0.00678013	0.0120315
4	0.0373772	0.0128712
4	0.0212225	0.0292933
4	0.0557977	0.0391735
4	0.0509202	0.0351924
4	0.0155147	0.042263
4	0.0315484	0.0336943
4	0.0437076	0.0383908
4	0.051785	0.0132911
4	0.0298879	0.0387122
4	0.0401792	0.0166294
4	0.0280545	0.0367371
5	0.0324478	0.0229432
5	0.0432752	0.0285209
5	0.0342293	0.0208023
5	0.00909783	0.00859982
5	0.0156531	0.0334144
5	0.0491905	0.0398111
5	0.0239207	0.0316778
5	0.025166	0.0322377
5	0.0298533	0.0279663
5	0.0144251	0.0157171
5	0.0390895	0.0380642
5	0.00633043	0.00555697
5	0.0579251	0.0337098
5	0.0353535	0.020455
5	0.00847516	0.0183763
5	0.0456102	0.0460782
5	0.044019	0.0480014
5	0.0508337	0.0340364
5	0.0416494	0.0448756
5	0.0357168	0.0286764
5	0.0388993	0.0210045
5	0.0379999	0.0338654
5	0.0417013	0.0274427
5	0.0270859	0.0263852
5	0.0259617	0.00992686
5	0.02271	0.0246642
5	0.0319981	0.0239489
5	0.0292653	0.0277796
5	0.0209285	0.0111191
5	0.0386225	0.0324554
5	0.0205479	0.022513
5	0.0308565	0.0376339
5	0.0453681	0.0266703
5	0.0492078	0.0321651
5	0.0392971	0.0376132
5	0.0440363	0.0511842
5	0.0185762	0.0291482
5	0.0654317	0.0374992
5	0.0263076	0.0283136
5	0.0347309	0.0432013
5	0.0196312	0.0368927
5	0.0165525	0.00346274
5	0.0381901	0.0264008
5	0.00731631	0.0311646
5	0.0124706	0.0105126
5	0.0387436	0.0447927
5	0.0122803	0.0100824
5	0.0150477	0.0198278
5	0.0320672	0.0268051
5	0.0109485	0.0323206
5	0.0147537	0.0325902
5	0.0287291	0.0129697
5	0.0297668	0.0249545
5	0.0284004	0.0452592
5	0.00913242	0.00536517
5	0.030649	0.0292259
5	0.0214819	0.0380953
5	0.0233326	0.0264008
5	0.0358032	0.0355967
5	0.0110869	0.0147114
5	0.0263941	0.0156393
5	0.00994534	0.0323828
5	0.0489484	0.0153283
5	0.0315657	0.0243065
5	0.0326726	0.0289875
5	0.0139581	0.0103571
5	0.0363048	0.0523039
5	0.0366162	0.0185163
5	0.0338661	0.0300709
5	0.0141829	0.031626
5	0.0283831	0.0196204
5	0.0244742	0.0306514
5	0.0175211	0.0183193
5	0.0163277	0.0130267
5	0.040283	0.0318696
5	0.0552442	0.0227359
5	0.0395738	0.0171582
5	0.030303	0.0281632
5	0.0362702	0.0415477
5	0.0174865	0.0202788
5	0.0175038	0.0346066
5	0.0210495	0.0316778
5	0.0285561	0.0199833
5	0.038242	0.0292518
5	0.0264287	0.0266807
5	0.00466999	0.024405
5	0.0361319	0.0275464
5	0.0262384	0.0170338
5	0.0124706	0.0402932
5	0.0304241	0.0205432
5	0.0329148	0.0415684
5	0.0575273	0.0431909
5	0.00681472	0.015349
5	0.0300263	0.0281892
5	0.00847516	0.030978
5	0.0196139	0.0293037
5	0.0372561	0.0456791
5	0.0386917	0.0508525
5	0.0296804	0.0301953
5	0.0271205	0.0157793
5	0.0387782	0.028438
5	0.00207555	0.0193872
5	0.0471496	0.0525735
5	0.0500035	0.0403865
5	0.0667116	0.0356693
5	0.0380863	0.0290497
5	0.00916701	0.00540145
5	0.00786979	0.0227981
5	0.0367199	0.0309832
5	0.0316348	0.0214659
5	0.0221911	0.0217872
5	0.00643421	0.011482
5	0.0235921	0.0267014
5	0.0616784	0.0301331
5	0.0404386	0.0404798
5	0.0348519	0.0139598
5	0.0379653	0.0346637
5	0.0217241	0.0282721
5	0.0376366	0.0263127
5	0.0440881	0.0434294
5	0.0168638	0.0356278
5	0.0492424	0.0287853
5	0.013543	0.0111087
5	0.0262384	0.0142449
5	0.0193372	0.0505985
5	0.0462329	0.0291378
5	0.0268265	0.0222123
5	0.0246299	0.0108029
5	0.0171925	0.0300605
5	0.0410786	0.0139391
5	0.0277432	0.0220983
5	0.0212744	0.0235756
5	0.0338661	0.032699
5	0.0170714	0.0233631
5	0.0250277	0.0278056
5	0.0279853	0.0385255
5	0.00498132	0.027676
5	0.0484122	0.0300501
5	0.0305625	0.036706
5	0.0191642	0.0297028
5	0.0468037	0.0470943
5	0.057389	0.0362499
5	0.00985886	0.0350006
5	0.0415456	0.0408841
5	0.0203404	0.0343578
6	0.0261865	0.0225596
6	0.0582192	0.0473172
6	0.0277951	0.0259602
6	0.0189221	0.0318126
6	0.0177978	0.0112643
6	0.0480663	0.0276501
6	0.04881	0.0399822
6	0.0328283	0.0278004
6	0.0199253	0.0174485
6	0.0220873	0.0333003
6	0.016345	0.0280596
6	0.0152553	0.014333
6	0.0108102	0.0121559
6	0.0446762	0.0232491
6	0.00982427	0.0277278
6	0.0296285	0.0478874
6	0.0385533	0.0466899
6	0.0413899	0.0280648
6	0.0402484	0.0227877
6	0.0172098	0.0409671
6	0.057683	0.0327871
6	0.0303203	0.0377583
6	0.0367199	0.027873
6	0.0332953	0.0383545
6	0.0200637	0.0389195
6	0.0262903	0.0376547
6	0.0360281	0.038059
6	0.0169849	0.0337721
6	0.055521	0.0425481
6	0.0203923	0.0241407
6	0.01401	0.0180498
6	0.0231251	0.0248768
6	0.0365124	0.0258254
6	0.0206863	0.0235808
6	0.00764494	0.0223575
6	0.0254601	0.0215125
6	0.0238688	0.041107
6	0.015238	0.00250893
6	0.0206517	0.0400651
6	0.03077	0.0443987
6	0.00895946	0.0291015
6	0.0503494	0.0455547
6	0.0209112	0.0474208
6	0.0310987	0.0359907
6	0.0134911	0.0307344
6	0.0190778	0.0216628
6	0.01337	0.0421801
6	0.0344195	0.0126483
6	0.00930538	0.0055466
6	0.0574063	0.0281943
6	0.0385015	0.0418328
6	0.0109312	0.0353064
6	0.0366853	0.0280751
6	0.00913242	0.00536517
6	0.026913	0.0353168
6	0.0256676	0.0393705
6	0.0302511	0.0203928
6	0.0131106	0.0365194
6	0.0169849	0.037437
6	0.0259963	0.0288371
6	0.043379	0.0426829
6	0.0247682	0.0213777
6	0.0207209	0.0348969
6	0.016466	0.0229847
6	0.0232808	0.0213622
6	0.0169849	0.0316052
6	0.0362011	0.0195323
6	0.0383977	0.0323984
6	0.0368237	0.0409308
6	0.017746	0.00406405
6	0.0181957	0.0223937
6	0.0276221	0.0236067
6	0.0168984	0.00943959
6	0.0121939	0.0142656
6	0.0421856	0.0348295
6	0.0233845	0.0198226
6	0.0064688	0.0117101
6	0.0152034	0.0445076
6	0.0550886	0.0183349
6	0.0101875	0.0338394
6	0.0134392	0.0281114
6	0.0435866	0.0341971
6	0.0396257	0.0342697
6	0.0128511	0.0155771
6	0.0325861	0.0433775
6	0.0148402	0.0167746
6	0.0209458	0.0286868
6	0.00920161	0.00543774
6	0.0362702	0.0258772
6	0.0112945	0.0360011
6	0.0485506	0.0259913
6	0.0177805	0.0298376
6	0.0302338	0.0272198
6	0.0225197	0.0161214
6	0.0368064	0.0291482
6	0.0396776	0.0325746
6	0.050678	0.0321651
6	0.0191988	0.0283913
6	0.0337623	0.0368875
6	0.0288156	0.0287646
6	0.0530995	0.0203669
6	0.0227446	0.0379761
6	0.0223641	0.0368201
6	0.00889027	0.0346118
6	0.016812	0.00584726
6	0.00795628	0.0328493
6	0.0605715	0.0405576
6	0.0539989	0.0208956
6	0.053013	0.0155979
6	0.0167428	0.0295007
6	0.029075	0.0450311
6	0.0120036	0.025447
6	0.0344022	0.030159
6	0.0322402	0.0281632
6	0.0327072	0.0402984
6	0.0781963	0.0472031
6	0.0489657	0.0319837
6	0.0155493	0.0210356
6	0.0254601	0.0301383
6	0.0117442	0.0169094
6	0.0122457	0.0189103
6	0.0137851	0.0317504
6	0.0336412	0.0276708
6	0.0310641	0.0408323
6	0.0322229	0.0320873
6	0.0298014	0.0394482
6	0.0410786	0.0284328
6	0.0112772	0.025307
6	0.0291096	0.0349488
6	0.0154456	0.0235912
6	0.0304414	0.0185422
6	0.0232289	0.00824733
6	0.0314619	0.0121351
6	0.0133527	0.0460782
6	0.0441573	0.0429213
6	0.0281756	0.0251826
6	0.0411478	0.0442795
6	0.0383458	0.0194909
6	0.00511969	0.0314083
6	0.025633	0.0381316
6	0.0205998	0.0345859
6	0.029248	0.0259083
6	0.0549675	0.0343993
6	0.0175038	0.043025
6	0.0394355	0.0239489
6	0.0140619	0.0178839
7	0.0375156	0.021414
7	0.0565068	0.0294333
7	0.0288674	0.0283447
7	0.0485333	0.0280959
7	0.0121593	0.0297236
7	0.0547253	0.0315482
7	0.0571295	0.0390543
7	0.0259271	0.0201077
7	0.0261865	0.026406
7	0.0273454	0.0406146
7	0.0351806	0.0281373
7	0.0411997	0.040625
7	0.0437422	0.0212119
7	0.0513007	0.0234201
7	0.0522693	0.0278056
7	0.0150996	0.0119796
7	0.024232	0.0247316
7	0.0324997	0.022176
7	0.0222603	0.0271576
7	0.0207036	0.0341401
7	0.0508164	0.033995
7	0.042151	0.035239
7	0.0195967	0.0263282
7	0.0192853	0.0296717
7	0.0266189	0.0274168
7	0.0632178	0.0373903
7	0.0752906	0.0354464
7	0.0374118	0.0483228
7	0.0504359	0.036592
7	0.0285388	0.0469128
7	0.0557285	0.0236327
7	0.0436903	0.0129023
7	0.0320154	0.0440721
7	0.0144943	0.0314912
7	0.0286599	0.0430095
7	0.0362011	0.0278574
7	0.0419434	0.0222486
7	0.0653625	0.0427607
7	0.0322748	0.0287231
7	0.00479106	0.0183504
7	0.0249758	0.0187496
7	0.0400062	0.0263956
7	0.0367372	0.0414129
7	0.0202193	0.018791
7	0.0198388	0.0226166
7	0.0299052	0.0303819
7	0.0410267	0.0480792
7	0.0438633	0.0427762
7	0.0186972	0.0309936
7	0.0134219	0.0234564
7	0.0465269	0.0348762
7	0.0479106	0.0263334
7	0.0146672	0.0110414
7	0.0220354	0.0291326
7	0.0307008	0.0357004
7	0.0189048	0.0319785
7	0.0795973	0.0487945
7	0.0420472	0.0282047
7	0.052252	0.0358352
7	0.0316348	0.0277382
7	0.0492251	0.0409308
7	0.0388301	0.0247161
7	0.0115193	0.010072
7	0.0580981	0.0351043
7	0.0502283	0.0377739
7	0.0277432	0.0262504
7	0.061886	0.0258098
7	0.0190432	0.0365142
7	0.0492251	0.0387329
7	0.0620935	0.0225493
7	0.0178324	0.0289615
7	0.0365816	0.0452281
7	0.0218625	0.0141101
7	0.0352844	0.0293866
7	0.0311505	0.0371933
7	0.0411305	0.030216
7	0.0320672	0.0260275
7	0.023004	0.0368305
7	0.0472707	0.0207401
7	0.0468037	0.0175677
7	0.0325342	0.0352753
7	0.0312197	0.0497639
7	0.0319289	0.0377739
7	0.0142175	0.0281321
7	0.0417531	0.0328753
7	0.0407154	0.0177491
7	0.0126436	0.0323206
7	0.0232116	0.0330463
7	0.0351806	0.0273442
7	0.016172	0.0227307
7	0.0317386	0.0296821
7	0.0130933	0.0367216
7	0.0240418	0.038199
7	0.0403694	0.0259342
7	0.0476166	0.0408116
7	0.053774	0.0224819
7	0.0505569	0.0362654
7	0.0301474	0.0234305
7	0.0110869	0.0453577
7	0.0324651	0.0409671
7	0.0632005	0.0370585
7	0.0474955	0.0354568
7	0.0168811	0.0352753
7	0.0225716	0.0367164
7	0.0218106	0.0231402
7	0.0333299	0.0172204
7	0.0426007	0.0405005
7	0.0431887	0.0468143
7	0.0383804	0.0401014
7	0.0636675	0.0369704
7	0.012903	0.0237519
7	0.0149094	0.0239022
7	0.0496056	0.0387173
7	0.0140273	0.0301071
7	0.00920161	0.00871386
7	0.013664	0.0305892
7	0.0221392	0.0298998
7	0.0452989	0.0323517
7	0.0506261	0.0343112
7	0.0340044	0.0263593
7	0.0428255	0.0551809
7	0.0443649	0.0341297
7	0.0139927	0.0187081
7	0.0286599	0.0340053
7	0.0206344	0.0302316
7	0.0243877	0.0272768
7	0.0124187	0.0329271
7	0.0483084	0.0260327
7	0.0153072	0.0306048
7	0.0263076	0.033544
7	0.0731112	0.0295007
7	0.0294036	0.0347725
7	0.0526844	0.0203773
7	0.032638	0.0400029
7	0.0236959	0.0214918
7	0.0274664	0.0348399
7	0.0447281	0.0428073
7	0.0233499	0.0136903
7	0.0296285	0.0275308
7	0.00850976	0.0241044
7	0.0351806	0.0386499
7	0.0438806	0.0360684
7	0.0261865	0.0302367
7	0.0158261	0.0122855
8	0.0194237	0.0518322
8	0.0107237	0.0165983
8	0.0281064	0.0374732
8	0.0428082	0.0397696
8	0.0369967	0.0305737
8	0.0134392	0.0142864
8	0.0433617	0.0474934
8	0.0328975	0.0387122
8	0.0487581	0.035436
8	0.0299744	0.0122077
8	0.0473917	0.0343578
8	0.0354746	0.0334973
8	0.0266189	0.037665
8	0.037602	0.0235497
8	0.0156704	0.0479133
8	0.0212571	0.0227359
8	0.0119517	0.0135244
8	0.0060191	0.00863092
8	0.0379307	0.0419002
8	0.03205	0.0447046
8	0.0386052	0.0368978
8	0.0259271	0.0278522
8	0.0385706	0.0493751
8	0.0311678	0.0263852
8	0.0126263	0.0327457
8	0.0219143	0.0329582
8	0.0276048	0.0385255
8	0.0496575	0.0434605
8	0.0308219	0.030527
8	0.0374118	0.0216058
8	0.0236613	0.0173655
8	0.0390722	0.0268725
8	0.0399889	0.0219635
8	0.027034	0.0146492
8	0.020375	0.0325331
8	0.0302338	0.0499349
8	0.00548291	0.0222642
8	0.0280026	0.0261779
8	0.0232808	0.0324761
8	0.0234018	0.0258202
8	0.0366335	0.0301642
8	0	0.0389558
8	0.0103605	0.0249286
8	0.0370313	0.0226633
8	0.0319462	0.0360373
8	0.036547	0.0259861
8	0.0319808	0.0138665
8	0.0216203	0.0274531
8	0.0291096	0.0255195
8	0.0278124	0.0270954
8	0.0361319	0.0356019
8	0.0535665	0.0297495
8	0.0312024	0.0514641
8	0.0352498	0.0475867
8	0.0540335	0.0308225
8	0.0200464	0.0384115
8	0.0257714	0.0503807
8	0.0234191	0.036706
8	0.013076	0.0335232
8	0.0411132	0.0317919
8	0.0250277	0.0369393
8	0.0118825	0.0321547
8	0.0458351	0.0388625
8	0.033278	0.0150121
8	0.0134911	0.0362654
8	0.0501418	0.0334507
8	0.0728691	0.0238193
8	0.011796	0.0336062
8	0.0365297	0.0320096
8	0.0473917	0.0402569
8	0.0234537	0.0583482
8	0.0667808	0.0371415
8	0.0365989	0.0238141
8	0.0395046	0.0145974
8	0.068545	0.0349177
8	0.0287464	0.045959
8	0.0204442	0.018366
8	0.039937	0.018874
8	0.0461464	0.0431598
8	0.0382766	0.0271006
8	0.0491905	0.0363847
8	0.0327764	0.0400236
8	0.0387263	0.0308899
8	0.00589802	0.0195323
8	0.0344714	0.0250219
8	0.0323959	0.027422
8	0.0354919	0.0153283
8	0.0267746	0.0318437
8	0.0368583	0.0269191
8	0.0132835	0.0366594
8	0.0577522	0.0298013
8	0.0310987	0.0254003
8	0.0149267	0.0267792
8	0.0119517	0.0303093
8	0.0243531	0.0349695
8	0.0430677	0.0363432
8	0.00527536	0.0127209
8	0.034973	0.0323569
8	0.0128857	0.0167487
8	0.0515255	0.0365972
8	0.0245088	0.018226
8	0.0534281	0.0316001
8	0.030476	0.0199574
8	0.00655528	0.0291637
8	0.0128165	0.0263386
8	0.0129203	0.0243221
8	0.0518888	0.0281529
8	0.0294728	0.0449534
8	0.0469766	0.0429213
8	0.0355957	0.0439374
8	0.0415629	0.0432894
8	0.0334337	0.0201388
8	0.0147537	0.0317659
8	0.0156877	0.0151935
8	0.0240072	0.0396556
8	0.0307873	0.0168575
8	0.0304241	0.032896
8	0.036841	0.0377739
8	0.0449184	0.0488671
8	0.0323959	0.0254262
8	0.0338142	0.024151
8	0.0425661	0.0167176
8	0.0324132	0.0404591
8	0.0422029	0.0321858
8	0.052079	0.0421645
8	0.0452124	0.0326679
8	0.0367891	0.0421075
8	0.0271378	0.019776
8	0.0402138	0.0380642
8	0.0363221	0.0359233
8	0.0276913	0.0472757
8	0.00610558	0.0171167
8	0.0264114	0.0267481
8	0.0133527	0.0232542
8	0.037481	0.0483332
8	0.0239726	0.0402362
8	0.0669365	0.0324295
8	0.0399197	0.0394327
8	0.0404559	0.028552
8	0.0494327	0.0139391
8	0.0227965	0.0303974
8	0.0520098	0.0284535
8	0.0267746	0.0350732
8	0.0382939	0.0351924
8	0.0132662	0.0164584
8	0.0146672	0.0105178
8	0.0349903	0.0345133
8	0.0517331	0.038878
9	0.0445724	0.0285572
9	0.0252525	0.0345444
9	0.0294209	0.0324917
9	0.0487581	0.036732
9	0.0353016	0.0378879
9	0.0528055	0.0380642
9	0.0501072	0.0346637
9	0.0218106	0.0381057
9	0.0247682	0.0179513
9	0.0216722	0.0156964
9	0.00953023	0.0170078
9	0.0112599	0.0271161
9	0.0311678	0.0248508
9	0.0646015	0.0196982
9	0.021309	0.0365557
9	0.00475647	0.0205276
9	0.0454027	0.0395934
9	0.0359416	0.0350939
9	0.0490003	0.0247472
9	0.0212571	0.0383493
9	0.0509029	0.0514901
9	0.0404732	0.0383234
9	0.0261865	0.0190451
9	0.0207036	0.0450622
9	0.0300782	0.0293762
9	0.00399543	0.013965
9	0.027968	0.0239592
9	0.0144078	0.031626
9	0.0200464	0.0328131
9	0.0129203	0.0270176
9	0.0161201	0.0385307
9	0.0331223	0.0270073
9	0.00345925	0.0269606
9	0.0213609	0.0211808
9	0.0258579	0.0327871
9	0.0127819	0.0351509
9	0.00406462	0.0164532
9	0.0177805	0.0270176
9	0.0216549	0.0424341
9	0.0564031	0.0342904
9	0.0260654	0.0401843
9	0.0417877	0.0285676
9	0.0395565	0.0306514
9	0.0131279	0.0356175
9	0.0549156	0.0174796
9	0.0469074	0.0356693
9	0.025166	0.0171063
9	0.0386571	0.0344097
9	0.0267054	0.0227359
9	0.027207	0.0413766
9	0.0390895	0.0208386
9	0.0230213	0.0194442
9	0.0105507	0.0257735
9	0.0309603	0.0359026
9	0.0351806	0.032051
9	0.0581673	0.0328027
9	0.0221911	0.032248
9	0.00588073	0.013628
9	0.0335893	0.0358507
9	0.00795628	0.0364158
9	0.0363394	0.0375976
9	0.0361319	0.0368356
9	0.0470977	0.0264993
9	0.023177	0.0164687
9	0.025806	0.028298
9	0.0452816	0.0343423
9	0.0162585	0.0273805
9	0.0250796	0.0246331
9	0.0189567	0.0290497
9	0.0361492	0.0292518
9	0.0232116	0.0432531
9	0.0383977	0.0316364
9	0.0124706	0.0391631
9	0.0681818	0.0368616
9	0.0476166	0.0375199
9	0.0140791	0.0373644
9	0.0355957	0.0369341
9	0.0260482	0.0200196
9	0.0699114	0.0371259
9	0.0321537	0.0399511
9	0.0362183	0.0340209
9	0.0564377	0.0363639
9	0.00520617	0.0267066
9	0.0503494	0.0322221
9	0.0310295	0.0291326
9	0.0493289	0.0255558
9	0.0125225	0.0333003
9	0.0238515	0.031035
9	0.0206344	0.0444402
9	0.0292826	0.024151
9	0.0142694	0.0396608
9	0.0334164	0.0440773
9	0.0256849	0.0282721
9	0.0493462	0.0373488
9	0.036374	0.0309417
9	0.0510585	0.0428643
9	0.0391414	0.0320199
9	0.0206171	0.0236119
9	0.0177114	0.0308432
9	0.037014	0.0185163
9	0.0193891	0.0283861
9	0.0240245	0.0384115
9	0.0359243	0.041812
9	0.00359762	0.0185319
9	0.0183167	0.0151417
9	0.0500208	0.0338187
9	0.0608828	0.0281062
9	0.0195621	0.0254625
9	0.0257368	0.0288371
9	0.073388	0.0354153
9	0.0414591	0.0297132
9	0.0370486	0.0358611
9	0.0327764	0.0241718
9	0.0238169	0.0452955
9	0.015999	0.0298013
9	0.0282621	0.0255869
9	0.019441	0.0503082
9	0.0296285	0.029511
9	0.0426698	0.0273805
9	0.0222949	0.034223
9	0.0539816	0.0282514
9	0.0508164	0.0385255
9	0.0404559	0.0408997
9	0.0110177	0.0316208
9	0.00650339	0.0155357
9	0.0143732	0.0366905
9	0.037775	0.0405368
9	0.0114847	0.0172048
9	0.0296112	0.0354464
9	0.0235229	0.0126846
9	0.0142348	0.0321962
9	0.020375	0.00916485
9	0.0204096	0.0307603
9	0.0283831	0.0367423
10	0.051785	0.0351976
10	0.0118825	0.0288164
10	0.029075	0.0272509
10	0.0420299	0.0308329
10	0.0360454	0.0272457
10	0.0381036	0.0328856
10	0.0297496	0.0386966
10	0.0403349	0.041133
10	0.038709	0.0321755
10	0.0440363	0.03696
10	0.0293171	0.0331915
10	0.0545005	0.0250686
10	0.0265843	0.0240785
10	0.0448146	0.0374784
10	0.00951294	0.0355034
10	0.0255812	0.047763
10	0.023298	0.0318852
10	0.0361319	0.0437559
10	0.0360281	0.0413973
10	0.0446935	0.0356745
10	0.0292998	0.0295214
10	0.0484468	0.0357989
10	0.0698769	0.0338861
10	0.0422029	0.036141
10	0.0463367	0.0313927
10	0.0100837	0.0352442
10	0.00996264	0.02116
10	0.0435866	0.0286972
10	0.0216895	0.0243117
10	0.0175038	0.0365246
10	0.0363394	0.0319577
10	0.0150304	0.0196567
10	0.023938	0.0368823
10	0.0207555	0.0374473
10	0.0141483	0.0267325
10	0.0281756	0.0377117
10	0.0430677	0.0330515
10	0.0534281	0.029765
10	0.0139062	0.0289408
10	0.0274837	0.0321962
10	0.0413553	0.0388417
10	0.0613671	0.0469076
10	0.0341601	0.0333522
10	0.0406981	0.0301227
10	0.0764494	0.0415269
10	0.0331742	0.028101
10	0.0439325	0.0266911
10	0.0228138	0.0364261
10	0.0260827	0.0492403
10	0.0317559	0.0468765
10	0.0375502	0.0243014
10	0.0624222	0.0353013
10	0.0232462	0.0352287
10	0.019735	0.0255506
10	0.0191124	0.0283913
10	0.0212225	0.00758899
10	0.0403003	0.0317297
10	0.00581154	0.0222953
10	0.0374637	0.0255973
10	0.033745	0.0353427
10	0.0332434	0.0378879
10	0.023471	0.0276656
10	0.0156877	0.033544
10	0.0367891	0.0380953
10	0.0516466	0.0236949
10	0.0501245	0.0366024
10	0.00671095	0.0236741
10	0.0297323	0.024913
10	0.0344195	0.0197967
10	0.0290577	0.0309158
10	0.0221565	0.0447253
10	0.0274146	0.035576
10	0.0429985	0.0512672
10	0.00686661	0.0125187
10	0.0380518	0.0240992
10	0.0253044	0.0411174
10	0.0277259	0.0304285
10	0.0279853	0.0247679
10	0.0218106	0.0277485
10	0.0153418	0.0220827
10	0.0342466	0.033855
10	0.0361665	0.0385152
10	0.0422893	0.0357315
10	0.0308046	0.0420919
10	0.0431368	0.024856
10	0.0447281	0.0398474
10	0.0420126	0.0346014
10	0.0466826	0.0263904
10	0.02207	0.0323051
10	0.0369448	0.0294436
10	0.0299917	0.031486
10	0.016812	0.0321081
10	0.0377231	0.0335958
10	0.0404559	0.0443935
10	0.0199253	0.054958
10	0.0196485	0.0341142
10	0.0432752	0.0397178
10	0.0200982	0.0430872
10	0.0200464	0.0292933
10	0.0437249	0.0361514
10	0.0305452	0.0287335
10	0.00887298	0.0276552
10	0.0199772	0.0416824
10	0.0277605	0.0293296
10	0.0657258	0.0344408
10	0.0241802	0.0269399
10	0.0513872	0.0278211
10	0.0285907	0.0337772
10	0.0336066	0.0238867
10	0.0448146	0.0463115
10	0.065155	0.0310713
10	0.0652415	0.0437093
10	0.0246126	0.0305633
10	0.0472707	0.0375406
10	0.0134219	0.0184386
10	0.0231597	0.025504
10	0.038242	0.0270332
10	0.00615747	0.0225285
10	0.0532552	0.0278263
10	0.0104988	0.0243014
10	0.0202885	0.0227722
10	0.01337	0.0415632
10	0.0203577	0.0399874
10	0.0476339	0.036141
10	0.0335028	0.0269606
10	0.0179189	0.038681
10	0.0261865	0.0459124
10	0.0492078	0.0356382
10	0.0170022	0.0267274
10	0.0329321	0.0436004
10	0.0420126	0.0327146
10	0.0184205	0.0311232
10	0.0229694	0.036141
11	0.0459215	0.0346429
11	0.0128165	0.024913
11	0.0459388	0.0368564
11	0.0489484	0.0359337
11	0.0230905	0.0462389
11	0.0459042	0.0436419
11	0.0466826	0.0382975
11	0.0340044	0.0279403
11	0.0189048	0.0258461
11	0.0390895	0.0329167
11	0.0132489	0.0184697
11	0.0357859	0.0424807
11	0.037308	0.02906
11	0.0387955	0.0212481
11	0.0171579	0.0281062
11	0.0377404	0.0394431
11	0.0498997	0.0403813
11	0.0430677	0.0288682
11	0.0266189	0.0310091
11	0.0588073	0.0367475
11	0.0291269	0.0310558
11	0.0108793	0.0201181
11	0.0459042	0.0308381
11	0.0348001	0.0388417
11	0.0261692	0.0425533
11	0.0448146	0.0328442
11	0.0111561	0.0349747
11	0.0265497	0.0444609
11	0.0547599	0.0323206
11	0.0224851	0.039666
11	0.028141	0.0284691
11	0.050678	0.025421
11	0.028781	0.0311854
11	0.0444514	0.0171582
11	0.032344	0.0214296
11	0.0334337	0.0412677
11	0.043552	0.0313305
11	0.0209976	0.0216058
11	0.0249758	0.0181016
11	0.0136467	0.0361099
11	0.0576484	0.0332589
11	0.0261519	0.0421231
11	0.045887	0.0306307
11	0.0152553	0.0348555
11	0.0266189	0.0274634
11	0.0374291	0.0389247
11	0.0650339	0.027733
11	0.0230559	0.0263541
11	0.0481874	0.0431183
11	0.014771	0.0387744
11	0.011208	0.0259187
11	0.0289193	0.0298635
11	0.00517158	0.0267688
11	0.00475647	0.0245657
11	0.033745	0.0545226
11	0.0615919	0.0359181
11	0.0633908	0.0274738
11	0.0395046	0.0458761
11	0.0377577	0.0377013
11	0.0454372	0.029257
11	0.0484814	0.0392875
11	0.0184551	0.0191021
11	0.0281064	0.0188688
11	0.0453854	0.0145041
11	0.0334855	0.0482399
11	0.0291788	0.025955
11	0.0378961	0.0264993
11	0.0302684	0.0382352
11	0.0129895	0.0233527
11	0.0558323	0.0343889
11	0.0537049	0.0388573
11	0.0294382	0.0241977
11	0.0479625	0.0420194
11	0.0344022	0.0453214
11	0.0417877	0.0389817
11	0.0708454	0.0524335
11	0.0521309	0.0326938
11	0.0293344	0.0396141
11	0.0235402	0.0320977
11	0.0240072	0.0254314
11	0.012142	0.0272613
11	0.0169676	0.0252293
11	0.020669	0.0222901
11	0.0135084	0.0310091
11	0.0378961	0.0423719
11	0.0549848	0.027593
11	0.0310641	0.0197811
11	0.018213	0.034617
11	0.0577349	0.0259394
11	0.0408883	0.0395001
11	0.0344195	0.0226633
11	0.040404	0.0421542
11	0.0355438	0.0108547
11	0.0573371	0.0407183
11	0.0401965	0.0423926
11	0.0218971	0.0365402
11	0.0512315	0.0452333
11	0.0234883	0.0110206
11	0.0314965	0.0349539
11	0.067957	0.0491366
11	0.0373426	0.0276293
11	0.0455237	0.0358455
11	0.00622665	0.00875015
11	0.0308738	0.0279455
11	0.0046354	0.0156808
11	0.0251833	0.018817
11	0.0109485	0.0247575
11	0.0557112	0.0389506
11	0.0391068	0.0278211
11	0.0202539	0.033347
11	0.0395738	0.0244154
11	0.0312543	0.0255351
11	0.032811	0.0161318
11	0.0380863	0.0434864
11	0.0178151	0.0102068
11	0.0148575	0.0368719
11	0.0292134	0.0275205
11	0.0149958	0.0306774
11	0.00833679	0.044886
11	0.0341255	0.0345703
11	0.0547426	0.0319111
11	0.0254428	0.0309262
11	0.0330185	0.0222123
11	0.0439325	0.0341245
11	0.0215684	0.0281114
11	0.0221911	0.0400029
11	0.0310641	0.0162406
11	0.0401619	0.0412159
11	0.0386917	0.0350472
12	0.00610558	0.054704
12	0.0649474	0.0274064
12	0.0249239	0.0300346
12	0.0041684	0.0470839
12	0.00996264	0.0300035
12	0.0375156	0.0509095
12	0.0286945	0.0423719
12	0.0300955	0.0361618
12	0.0245434	0.0352546
12	0.0335201	0.0306774
12	0.0477031	0.0341608
12	0.0615919	0.0290082
12	0.0410267	0.0393549
12	0.00456621	0.0233165
12	0.0243358	0.0284691
12	0.0620589	0.0323517
12	0.0235748	0.0407234
12	0.0376539	0.034674
12	0.0144943	0.0383752
12	0.0431541	0.0433205
12	0.048049	0.0419209
12	0.0312024	0.0352909
12	0.033745	0.0185059
12	0.0172963	0.0330826
12	0.0410786	0.0349488
12	0.056922	0.0452022
12	0.0235402	0.0147581
12	0.0289366	0.0418639
12	0.0087519	0.0297598
12	0.0343158	0.0460523
12	0.0246645	0.0213466
12	0.0457659	0.0259498
12	0.0268611	0.03583
12	0.0191124	0.0285676
12	0.033105	0.0387744
12	0.0109831	0.028127
12	0.0706033	0.0464618
12	0.0335201	0.0219687
12	0.0163795	0.0232542
12	0.0602082	0.037665
12	0.0445205	0.038821
12	0.0235748	0.037691
12	0.0350768	0.0364883
12	0.0461291	0.0278574
12	0.0136813	0.0311698
12	0.030009	0.0370689
12	0.018213	0.0420971
12	0.0359589	0.0279974
12	0.023177	0.0379087
12	0.0100491	0.0286505
12	0.0087692	0.0382456
12	0.0204788	0.0329323
12	0.0139927	0.0176765
12	0.0206863	0.0244465
12	0.0363567	0.022176
12	0.039816	0.0187496
12	0.026567	0.039583
12	0.0168293	0.0466485
12	0.0188702	0.0184697
12	0.0627508	0.0321962
12	0.0412689	0.0392824
12	0.0481355	0.0229795
12	0.0497267	0.0477319
12	0.0330358	0.026012
12	0.0686834	0.0513242
12	0.0155147	0.0148566
12	0.0298706	0.0271835
12	0.0310295	0.0450311
12	0.0445378	0.0351457
12	0.0529265	0.0433775
12	0.0348865	0.0353738
12	0.0257541	0.0418431
12	0.0465961	0.0329375
12	0.0493116	0.0470269
12	0.0306663	0.0204395
12	0.0227446	0.0253433
12	0.0619898	0.0345703
12	0.0425834	0.0452903
12	0.0134219	0.0295162
12	0.0452643	0.0259083
12	0.024578	0.0372918
12	0.0505223	0.0304026
12	0.0419607	0.0318955
12	0.0358378	0.0229691
12	0.032171	0.0346896
12	0.0331396	0.0286816
12	0.0303376	0.0439166
12	0.05284	0.0397645
12	0.0290231	0.0344822
12	0.025979	0.0473275
12	0.0239034	0.0389143
12	0.0520963	0.0252033
12	0.0212398	0.0280077
12	0.0487581	0.0269451
12	0.0319635	0.033264
12	0.0142867	0.0139961
12	0.0528573	0.059473
12	0.0656566	0.0388003
12	0.0438979	0.0434345
12	0.0362011	0.0403658
12	0.0364951	0.0346948
12	0.0170714	0.038199
12	0.042272	0.0314446
12	0.0200464	0.0490174
12	0.0210495	0.0140065
12	0.0358032	0.0372296
12	0.0676802	0.0356123
12	0.0211879	0.029822
12	0.0367026	0.0176247
12	0.0286426	0.0408945
12	0.0395738	0.0504948
12	0.0348692	0.0472861
12	0.0289366	0.0296354
12	0.0517677	0.0300242
12	0.0266881	0.0406301
12	0.026446	0.0389558
12	0.0205306	0.0487997
12	0.00871731	0.0269036
12	0.0274319	0.0206261
12	0.0492251	0.0310921
12	0.0543967	0.0322377
12	0.0733707	0.0394275
12	0.0270859	0.0247938
12	0.0328456	0.0167901
12	0.0318597	0.0461767
12	0.0485333	0.0151261
12	0.0450048	0.0429732
12	0.0375329	0.023529
12	0.0545697	0.0186096
12	0.0464577	0.0477889
12	0.0436384	0.0371363
12	0.0278989	0.0178735
12	0.00383977	0.0197449
12	0.0223122	0.0150639
12	0.0311333	0.0281581
12	0.0397122	0.0320614
13	0.0404213	0.0425066
13	0.0328975	0.0402206
13	0.031583	0.0371933
13	0.0360281	0.037494
13	0.0293344	0.0428902
13	0.0509202	0.0349384
13	0.0277086	0.0261779
13	0.0225716	0.0226737
13	0.0277086	0.0261105
13	0.0549329	0.0402103
13	0.019735	0.0448445
13	0.0548464	0.0522884
13	0.0388993	0.0475712
13	0.035613	0.0410708
13	0.0330012	0.0311698
13	0.0317559	0.0401014
13	0.0215338	0.0325642
13	0.0365643	0.0218028
13	0.0378442	0.0477111
13	0.048343	0.0466381
13	0.0557977	0.0468662
13	0.0274319	0.0293244
13	0.0369448	0.0403658
13	0.056749	0.0300657
13	0.0498997	0.0315793
13	0.0278124	0.0411848
13	0.0235402	0.0341453
13	0.0211706	0.0324865
13	0.0101356	0.0302471
13	0.0395911	0.0228292
13	0.0268265	0.0340105
13	0.0433617	0.0294281
13	0.0207728	0.0141464
13	0.0425315	0.0294592
13	0.0656566	0.0527756
13	0.0534281	0.0503859
13	0.0184205	0.0349332
13	0.0148575	0.0182519
13	0.0156185	0.0417913
13	0.0286253	0.029143
13	0.0550194	0.0420712
13	0.0144943	0.0405576
13	0.0439152	0.047877
13	0.0382247	0.0345289
13	0.0532206	0.0301279
13	0.0300436	0.030978
13	0.00425488	0.0290393
13	0.0389685	0.0421801
13	0.0252871	0.0422526
13	0.0552961	0.030667
13	0.0169503	0.0179513
13	0.0318078	0.0364313
13	0.0460599	0.0492196
13	0.0055175	0.0359285
13	0.0360108	0.0437715
13	0.0538951	0.0303508
13	0.0259444	0.0359389
13	0.017279	0.00899897
13	0.0422029	0.0305841
13	0.041217	0.0254003
13	0.0430677	0.0225441
13	0.0319289	0.0396711
13	0.0437595	0.0246124
13	0.037135	0.0236223
13	0.0192853	0.0237571
13	0.010274	0.0413662
13	0.0507126	0.0415217
13	0.0380345	0.0171841
13	0.023644	0.0270073
13	0.0245953	0.0249441
13	0.0589802	0.038116
13	0.0401273	0.0340675
13	0.0357686	0.036903
13	0.0365124	0.0202218
13	0.050972	0.0318074
13	0.0187491	0.0142034
13	0.0639442	0.043165
13	0.0263249	0.0417446
13	0.0400408	0.0214037
13	0.0249585	0.0349902
13	0.0432752	0.0237052
13	0.0106026	0.0178372
13	0.0382593	0.0331396
13	0.0381209	0.0424755
13	0.0476339	0.0446009
13	0.0527709	0.044943
13	0.0168811	0.0359544
13	0.0350249	0.0422319
13	0.038415	0.0417965
13	0.0349903	0.0367112
13	0.0306144	0.0422215
13	0.0325861	0.0322169
13	0.0395565	0.0294229
13	0.00520617	0.0458657
13	0.0452124	0.0263956
13	0.0308046	0.0198485
13	0.0205479	0.022316
13	0.0567663	0.0280699
13	0.0504013	0.0430924
13	0.0315138	0.024431
13	0.0609866	0.038173
13	0.058911	0.0428125
13	0.037135	0.0261312
13	0.0105334	0.0414543
13	0.0838695	0.0259602
13	0.0614882	0.0321755
13	0.0403349	0.0393135
13	0.0451259	0.0333055
13	0.0499862	0.0374525
13	0.0121074	0.0187444
13	0.0310987	0.0408012
13	0.0563339	0.0468351
13	0.000778331	0.0243843
13	0.0142002	0.0363432
13	0.0552096	0.0196308
13	0.02674	0.0313823
13	0.0427217	0.0292363
13	0.0392625	0.0512464
13	0.0161547	0.0114923
13	0.0327764	0.0450259
13	0.0242148	0.0373592
13	0.0212917	0.0321392
13	0.0669192	0.0340053
13	0.0292826	0.0347621
13	0.0289885	0.0263956
13	0.039176	0.045845
13	0.0425661	0.0180653
14	0.0161201	0.0212689
14	0.0419088	0.023783
14	0.0276221	0.0335232
14	0.0453162	0.0384996
14	0.0210495	0.020735
14	0.0208939	0.0307344
14	0.0142175	0.037665
14	0.00401273	0.0209164
14	0.0185243	0.0308588
14	0.049744	0.029594
14	0.0346098	0.0382249
14	0.0433617	0.0360425
14	0.0348174	0.0217043
14	0.0316521	0.0392513
14	0.0277778	0.0485405
14	0.0331223	0.0126068
14	0.0526325	0.0204291
14	0.0310814	0.034223
14	0.0127473	0.0472394
14	0.0379999	0.0399096
14	0.0328456	0.0431909
14	0.0250796	0.0349954
14	0.0457832	0.0332796
14	0.0449184	0.0293192
14	0.021603	0.052532
14	0.044019	0.0499401
14	0.0372042	0.0508317
14	0.0304241	0.0209008
14	0.00349384	0.0159659
14	0.0204961	0.0257684
14	0.0199945	0.0268829
14	0.0528055	0.0435486
14	0.0194583	0.0361203
14	0.038242	0.0316726
14	0.0153591	0.0421127
14	0.0314446	0.0379812
14	0.0366681	0.0257528
14	0.0168984	0.0185785
14	0.0578214	0.0356745
14	0.0651377	0.0465448
14	0.0197696	0.0285883
14	0.0554172	0.0360736
14	0.0405251	0.0356848
14	0.0128338	0.0227048
14	0.0375329	0.0501993
14	0.0277605	0.0267325
14	0.0227619	0.0377376
14	0.0326207	0.0387847
14	0.0342293	0.0472964
14	0.0347828	0.0350213
14	0.0242493	0.0451763
14	0.0292826	0.0287231
14	0.0504532	0.0440773
14	0.0332607	0.0240474
14	0.0555901	0.0454873
14	0.0162066	0.0114612
14	0.0335201	0.0337669
14	0.0432925	0.0440929
14	0.0229867	0.0249804
14	0.0319462	0.0319215
14	0.0302338	0.0458191
[truncated: 2,000 more rows]

## Sheet: Fig. 5I
ST	BMP signaling	TGFb signaling
0	0	0.057318
0	0.025581	0.154541
0	0.032799	0.050447
0	0.059904	0.132424
0	0	0.035953
0	0.017402	0.039247
0	0.077065	0.093365
0	0.038332	0
0	0.006175	0.019482
0	0.0834	0.075577
0	0.07915	0
0	0	0.113506
0	0.010505	0.070494
0	0.034242	0.093929
0	0	0
0	0.05413	0.029553
0	0.047795	0.065318
0	0.021171	0
0	0.022053	0.022871
0	0	0.0512
0	0	0.031624
0	0.082358	0.163012
0	0.022695	0.0464
0	0	0.0528
0	0	0.027388
0	0.003929	0.072659
0	0.07065	0
0	0	0
0	0	0
0	0	0
0	0.046592	0
0	0.024379	0.173365
0	0.049158	0
0	0	0.050259
0	0.031917	0.067671
0	0.024138	0.085177
0	0	0.086871
0	0	0.056659
0	0.050201	0
0	0.071692	0.050353
0	0.038653	0.117459
0	0.034563	0.092141
0	0.051243	0.066353
0	0.07482	0.0352
0	0.031435	0.1744
0	0.057418	0.110965
0	0.07097	0.051953
0	0.108821	0.145318
0	0.078428	0.044612
0	0.037931	0
0	0.080112	0.144753
0	0.02903	0
0	0.036247	0.040377
0	0.043545	0
0	0.024699	0.191059
0	0.044747	0
0	0.038573	0
0	0	0
0	0	0.050541
0	0.046271	0.148047
0	0.044346	0.101082
0	0.025341	0.102871
0	0.05397	0.132988
0	0	0.030494
0	0.071852	0.084424
0	0.035766	0.053459
0	0.085565	0.092141
0	0	0
0	0.030313	0
0	0.039294	0.049788
0	0.061267	0.058071
0	0	0
0	0.02061	0.183059
0	0	0
0	0	0.028706
0	0.04146	0.081977
0	0.0166	0.131953
0	0.010906	0.096094
0	0	0.0976
0	0	0.039624
0	0	0.1328
0	0.087169	0.041224
0	0.04162	0
0	0	0.037177
0	0	0.210259
0	0.027506	0.055906
0	0.02903	0.052894
0	0	0
0	0.039375	0
0	0.022534	0.033318
0	0.044828	0
0	0.041861	0
0	0.053488	0
0	0.059743	0
0	0	0.160659
0	0	0.039153
0	0.011147	0.074165
0	0	0.050353
0	0.044346	0
1	0.059503	0.050635
1	0	0.036612
1	0	0.051106
1	0	0.187012
1	0.046592	0.029459
1	0	0
1	0.028228	0.050353
1	0	0.175624
1	0	0.072094
1	0.036087	0.036235
1	0	0
1	0.032959	0
1	0	0.053177
1	0.076023	0.050729
1	0	0
1	0.039214	0.076329
1	0	0
1	0	0
1	0.05012	0.026635
1	0.066159	0.189741
1	0	0.056188
1	0	0.050541
1	0.04563	0
1	0.038172	0.096941
1	0	0
1	0.032398	0
1	0.013392	0
1	0	0
1	0.041299	0.051577
1	0	0.052612
1	0	0.049318
1	0	0.032282
1	0.0834	0.127718
1	0.026383	0.093647
1	0.084443	0.089694
1	0	0.108988
1	0	0.057318
1	0	0.052612
1	0	0
1	0.028549	0.103529
1	0.038492	0.057882
1	0.089655	0.055718
1	0.02903	0
1	0.078669	0
1	0	0
1	0	0.101647
1	0	0
1	0	0.033882
1	0.036407	0.053459
1	0	0.068706
1	0.080273	0
1	0	0
1	0.007137	0.119059
1	0.011468	0.009035
1	0.039535	0.044235
1	0	0.081694
1	0.049479	0.092988
1	0.045389	0.107106
1	0.027346	0.024282
1	0	0
1	0	0
1	0	0.033694
1	0.017803	0.123859
1	0	0
1	0.047153	0
1	0	0
1	0.05004	0
1	0	0.052329
1	0.01251	0.105129
1	0.041861	0.055906
1	0.011708	0.056
1	0.02085	0.185224
1	0	0.045365
1	0	0.097506
1	0	0.057224
1	0	0
1	0.039134	0.061647
1	0	0.077647
1	0.035205	0.038494
1	0.057498	0.123106
1	0.03328	0.037365
1	0.08316	0.101082
1	0	0.050729
1	0.069607	0.103435
1	0	0
1	0	0.054306
1	0.067121	0.1328
1	0	0.091671
1	0.073376	0.103529
1	0.039535	0.044518
1	0	0
1	0.092382	0.135341
1	0	0.084706
1	0.021171	0.050071
1	0	0.051294
1	0.040016	0.025882
1	0.013713	0
1	0.017322	0.107576
1	0	0.178259
1	0.022775	0.0592
1	0.006656	0.111153
1	0	0
1	0	0
1	0	0
1	0	0
1	0	0.057788
1	0.085164	0.094871
1	0	0.029082
1	0.082037	0
1	0.088132	0
1	0.004812	0.039624
1	0.023657	0.084329
1	0.078829	0
1	0	0.148988
1	0.026464	0
1	0.058059	0.221176
1	0.097835	0
1	0.054611	0.020894
1	0	0
1	0.046111	0.090729
1	0.042181	0.050635
1	0.044106	0
1	0	0.047341
1	0	0.055906
1	0.034082	0.015529
1	0	0.091953
1	0.038011	0.051012
1	0	0
1	0	0.063059
1	0	0
1	0.009944	0
1	0	0
1	0.010826	0.040753
1	0.011949	0.048471
1	0.028629	0
1	0	0.051012
1	0.017723	0.059482
1	0	0
1	0.000882	0
1	0.055333	0.146259
1	0.006415	0.101365
1	0.030072	0.051294
1	0	0.048471
1	0.106496	0.066165
1	0.047634	0.076612
1	0	0.101271
1	0.086047	0.095718
1	0	0.037365
1	0	0.074259
1	0	0.150776
1	0	0
1	0.045469	0.018635
1	0	0
1	0	0.052047
1	0.036728	0.022871
1	0.047474	0.079812
2	0.034884	0
2	0.046592	0
2	0	0.042353
2	0.031997	0
2	0.078669	0.030777
2	0.041299	0.055247
2	0.084122	0.046682
2	0.019487	0.063529
2	0.050361	0
2	0	0
2	0	0.051388
2	0	0
2	0.014274	0.052047
2	0	0
2	0.030152	0.084424
2	0	0.069459
2	0.071612	0
2	0	0.057882
2	0	0.028518
2	0.063593	0
2	0	0.048282
2	0	0.025882
2	0	0.030777
2	0.018685	0.042353
2	0.07089	0
2	0	0.067765
2	0.047795	0
2	0	0.104659
2	0.019166	0.138353
2	0	0
2	0	0.045553
2	0.02919	0.032282
2	0	0
2	0.026223	0
2	0	0
2	0.047715	0
2	0	0.016941
2	0	0
2	0.083962	0
2	0.073376	0
2	0	0
2	0.024058	0.045929
2	0	0
2	0.01243	0.181459
2	0.028709	0
2	0	0.097412
2	0.049318	0.047906
2	0.041059	0.048188
2	0.028468	0
2	0.036648	0
2	0.000962	0.087247
2	0	0.081412
2	0.047955	0.037177
2	0	0.103435
2	0	0.026729
2	0.042903	0.088565
2	0.065197	0.056188
2	0.025341	0.048377
2	0.039455	0
2	0.031516	0.027859
2	0	0.100518
2	0	0.045647
2	0.076905	0.123859
2	0.031836	0.034824
2	0	0
2	0	0.051012
2	0	0
2	0.040337	0
2	0.005774	0.102024
2	0	0
2	0	0.054494
2	0.003609	0.122447
2	0.010585	0.088
2	0.007137	0.069271
2	0.091259	0
2	0.023817	0.071529
2	0.034643	0
2	0	0.035577
2	0	0
2	0	0
2	0	0.073129
2	0	0
2	0	0.055624
2	0.065357	0
2	0	0
2	0	0.125741
2	0	0
2	0	0.046777
2	0.035525	0.094306
2	0	0.093365
2	0	0
2	0	0.105976
2	0.036728	0
2	0.043384	0.083765
2	0.0749	0
2	0	0.0608
2	0.084523	0
2	0.02085	0.094024
2	0.046111	0
2	0	0
2	0	0.050729
2	0.038893	0.044047
2	0	0
2	0.048917	0.029177
2	0.031195	0
2	0	0
2	0.026464	0
2	0.09599	0.087812
2	0.021091	0.007341
2	0.042502	0
2	0	0.0528
2	0.068324	0.023435
2	0.030794	0
2	0	0.009035
2	0.034643	0.051859
2	0.079711	0.014306
2	0.041059	0
2	0.077867	0.1136
2	0.049238	0.053459
2	0.030634	0.106729
2	0.016921	0
2	0	0
2	0.0251	0.010447
2	0	0
2	0	0.132988
2	0.040417	0
2	0	0.084141
2	0.035445	0
2	0	0.108424
2	0.045309	0.049224
2	0.036488	0.240565
2	0	0
2	0	0
2	0.042101	0.104659
2	0	0
2	0	0.055812
2	0.072494	0
2	0.032879	0.088471
2	0.032157	0.009694
2	0.077787	0.019012
2	0.02069	0.043482
2	0.021251	0.021835
2	0.033921	0
2	0.083801	0.043671
2	0.127185	0.037365
2	0.030152	0
2	0.03753	0
2	0	0
2	0.036728	0
2	0.068645	0
2	0.077707	0.060612
2	0.086528	0.057506
3	0	0.052141
3	0	0.034259
3	0	0.055812
3	0	0.057977
3	0	0
3	0	0
3	0	0.106729
3	0.032318	0
3	0	0
3	0.024619	0.057318
3	0	0.044988
3	0.026945	0.079812
3	0.028067	0
3	0.077546	0.045177
3	0.086047	0
3	0	0
3	0	0.050353
3	0	0.030588
3	0.019647	0.056847
3	0	0.052894
3	0	0.0944
3	0.042181	0.137788
3	0.026945	0
3	0	0
3	0	0.127718
3	0	0.053929
3	0	0
3	0	0.0528
3	0.075461	0.042918
3	0	0.119435
3	0.036407	0.056
3	0.050281	0.091388
3	0	0
3	0.002646	0.194165
3	0	0.030965
3	0	0.044141
3	0.004571	0.0192
3	0.028549	0.030494
3	0	0
3	0	0.077459
3	0.124539	0
3	0.037209	0.094965
3	0.046191	0.058541
3	0.060465	0.094871
3	0	0
3	0	0.051859
3	0.038172	0
3	0.038091	0
3	0	0.056282
3	0.056375	0.036141
3	0.067201	0.094965
3	0	0.107859
3	0.039375	0
3	0.064154	0.144
3	0	0
3	0.027265	0.0384
3	0	0.078965
3	0	0
3	0.017963	0
3	0.07097	0
3	0.008661	0.044706
3	0	0.040941
3	0	0
3	0.036006	0
3	0	0.040659
3	0.071452	0.054024
3	0.075782	0
3	0.064796	0.131388
3	0	0
3	0	0
3	0	0.0416
3	0.046913	0
3	0	0
3	0	0
3	0.060946	0
3	0	0
3	0.066159	0.051577
3	0.028549	0.039624
3	0.044828	0.133929
3	0.04988	0.051388
3	0.056937	0
3	0.100561	0.157647
3	0.08316	0.047812
3	0	0
3	0.078508	0
3	0	0.070118
3	0.068324	0.063718
3	0	0
3	0.038011	0
3	0.071692	0.045271
3	0	0.031341
3	0.044747	0
3	0	0.0576
3	0	0.030871
3	0.065036	0
3	0.061989	0.097882
3	0	0
3	0.018284	0.044518
3	0	0.005835
3	0	0
3	0.030874	0.085271
3	0.058781	0.021929
3	0	0
3	0.039455	0
3	0	0.157271
3	0.048035	0.048659
3	0	0
3	0	0.120376
3	0.034162	0.110588
3	0	0
3	0	0
3	0.032398	0
3	0.082919	0.106259
3	0.046111	0.043388
3	0.055734	0.064188
3	0	0.115671
3	0.055172	0.082824
3	0.048597	0.108612
3	0.032719	0.056565
3	0	0.078306
3	0.040016	0.045082
3	0.003609	0.035388
3	0.047955	0.085553
3	0.034322	0
3	0.057177	0.023247
3	0.011307	0.047529
3	0.063192	0
3	0.036648	0.161506
3	0.045148	0.048188
3	0	0.055247
3	0	0.021647
3	0.066159	0.094682
3	0	0
3	0.044908	0.057694
3	0.010505	0
3	0.088773	0
3	0.099278	0.096565
3	0.039936	0
3	0.048677	0
3	0	0.032188
3	0	0
3	0	0
3	0	0.086871
3	0.044106	0
3	0.033921	0.058259
3	0	0.050541
3	0	0
4	0	0
4	0.047715	0.050165
4	0.040016	0.055247
4	0.09984	0
4	0.021893	0.208471
4	0.076985	0.074635
4	0.053809	0.020424
4	0	0.089318
4	0.030233	0.009976
4	0	0
4	0	0.054212
4	0.056536	0
4	0.060385	0
4	0	0.076424
4	0.018204	0.129412
4	0.040738	0
4	0.029671	0.055718
4	0.047394	0.086024
4	0.07073	0.044706
4	0.068966	0.041882
4	0.057899	0.052235
4	0.052205	0.078682
4	0.073216	0.053553
4	0	0
4	0.03761	0.075953
4	0.024218	0
4	0	0.039718
4	0	0
4	0	0.052424
4	0.076423	0.152941
4	0.043865	0.046871
4	0	0
4	0.040016	0.149741
4	0	0
4	0.059583	0.1376
4	0.032719	0
4	0	0.124329
4	0	0
4	0.039455	0.1104
4	0	0.054965
4	0	0
4	0.036889	0
4	0.020289	0.164612
4	0.018364	0.144753
4	0.011628	0.051859
4	0.073216	0.148235
4	0.033601	0.073035
4	0	0.053647
4	0	0
4	0.004812	0.077177
4	0.02077	0.132235
4	0	0
4	0	0.057506
4	0	0.047059
4	0	0
4	0.022053	0.114259
4	0.021652	0.050353
4	0.07923	0
4	0	0.081694
4	0.04146	0.046682
4	0	0.054212
4	0	0
4	0.035445	0.053553
4	0.008982	0.103906
4	0.014515	0.093929
4	0	0.118588
4	0.059904	0
4	0	0.098635
4	0	0.045835
4	0.036889	0.041694
4	0.009543	0.108894
4	0	0
4	0.072013	0.026918
4	0.041379	0.045835
4	0.049399	0
4	0	0
4	0	0.082165
4	0.123416	0.053647
4	0	0.056753
4	0.027506	0
4	0.037691	0
4	0	0.0496
4	0.042662	0.039529
4	0	0
4	0.041059	0
4	0	0
4	0.174018	0.027671
4	0.027426	0.050259
4	0	0.057224
4	0	0
4	0	0.055906
4	0	0.038494
4	0	0.118965
4	0.10016	0.055529
4	0	0
4	0.030473	0
4	0.051484	0.103153
4	0.016199	0
4	0.043625	0
4	0	0
4	0.020128	0.190212
4	0	0
4	0.046031	0
4	0	0.054588
4	0.038172	0.041318
4	0.071933	0
4	0.075461	0.058259
4	0.078188	0.037835
4	0.074338	0.039624
4	0.025822	0
4	0.034322	0.053835
4	0.040577	0.069929
4	0	0.052988
4	0.042502	0
4	0	0.063718
4	0	0.185976
4	0.036087	0
4	0	0.084518
4	0	0.023341
4	0.017161	0
4	0	0
4	0.046512	0
4	0.074499	0.079435
4	0	0.057788
4	0.029751	0
4	0	0.154259
4	0.016039	0.140706
4	0.030634	0
4	0	0.121035
4	0.039776	0
4	0	0
4	0	0
4	0.071131	0
4	0.025742	0.046212
4	0.027666	0.153035
4	0	0.077459
4	0	0.055624
4	0.061989	0.148047
4	0.036728	0
4	0.047153	0.028894
4	0	0
4	0.041299	0.154824
5	0	0.054588
5	0.100882	0.0384
5	0	0.152282
5	0	0
5	0.042823	0.057224
5	0.014034	0.090353
5	0.031836	0.051482
5	0.07506	0
5	0.034884	0.100706
5	0	0
5	0	0.093741
5	0	0
5	0	0.140424
5	0	0.058071
5	0.069286	0.128376
5	0	0.031718
5	0.056135	0.074918
5	0.018284	0.052894
5	0.085966	0.050541
5	0	0
5	0.022614	0.051577
5	0	0.052518
5	0.056536	0.008753
5	0	0.027294
5	0	0
5	0	0.058353
5	0	0
5	0	0.035106
5	0	0
5	0.026784	0.041694
5	0	0.093271
5	0	0.084141
5	0.031997	0.057506
5	0	0
5	0	0.134212
5	0.013472	0.092329
5	0	0
5	0.047634	0.085459
5	0.023095	0.123765
5	0.074258	0.025412
5	0.02911	0.053741
5	0	0.054682
5	0	0
5	0.02919	0.049977
5	0	0.102588
5	0	0.078871
5	0.035205	0
5	0	0
5	0	0
5	0	0.054965
5	0.034403	0
5	0	0
5	0.060866	0.052141
5	0.047715	0.024659
5	0	0
5	0.030393	0
5	0.069687	0.067671
5	0.076664	0.046682
5	0.022534	0.066259
5	0.075622	0
5	0	0.048282
5	0.041139	0.048282
5	0.034884	0.038024
5	0	0.096847
5	0	0.0784
5	0	0
5	0.010345	0.0016
5	0	0.059012
5	0.034483	0
5	0.032638	0.056659
5	0.032879	0
5	0	0
5	0	0
5	0.042743	0.057035
5	0	0.106353
5	0	0.087718
5	0	0.0528
5	0	0.048282
5	0.037129	0
5	0.015798	0
5	0.035044	0.039341
5	0	0.102871
5	0	0.084518
5	0.02069	0.2016
5	0	0.145129
5	0.040257	0
5	0.02935	0.052518
5	0	0.099482
5	0	0.026918
5	0.036167	0.053929
5	0.015958	0.027577
5	0	0.134306
5	0	0
5	0.054611	0.025506
5	0	0.050165
5	0	0
5	0	0.061835
5	0.045229	0.105412
5	0	0.187294
5	0	0.138071
5	0	0.052894
5	0.078749	0.049224
5	0.048356	0.059671
5	0.042181	0.101647
5	0.047073	0.035388
5	0.06648	0.156424
5	0	0
5	0.03328	0.052141
5	0.04996	0
5	0	0.148141
5	0.042582	0
5	0.090858	0.116047
5	0	0.078212
5	0.05429	0.049412
5	0.052767	0.169224
5	0	0.055529
5	0.063593	0
5	0	0.082635
5	0	0.037553
5	0.007378	0.044518
5	0	0.056377
5	0.047715	0.230871
5	0.035285	0
5	0	0
5	0.02895	0.026259
5	0	0.184847
5	0	0
5	0	0
5	0.034563	0
5	0	0.053835
5	0	0
5	0	0
5	0.030634	0
5	0	0
5	0.064876	0.026824
5	0	0.027388
5	0.088292	0.046871
5	0	0
5	0.09158	0.157553
5	0.026624	0.057506
5	0.042181	0.138729
5	0.015557	0.042541
5	0.035846	0.051765
5	0.080353	0.050165
5	0.036648	0
6	0	0.035577
6	0.009383	0
6	0.032879	0.036329
6	0	0.053271
6	0.036568	0
6	0.037771	0
6	0.036969	0.063247
6	0.020529	0.046306
6	0	0.052894
6	0.026544	0.075388
6	0.029671	0.098729
6	0	0.055529
6	0.04595	0
6	0	0
6	0.036167	0
6	0.120449	0.022777
6	0.007618	0.071529
6	0.042422	0.099482
6	0.060866	0.046118
6	0.035124	0.039247
6	0.077466	0.141741
6	0.052446	0.062871
6	0.048516	0.080941
6	0.01259	0.109835
6	0.024699	0.049318
6	0.032879	0.054024
6	0.052927	0.005929
6	0.02919	0.128565
6	0.046431	0.029553
6	0.024218	0.053177
6	0.079631	0.056377
6	0	0
6	0.057658	0.027482
6	0.057979	0.098165
6	0.0251	0
6	0.031917	0.034541
6	0.032157	0.017224
6	0	0
6	0	0
6	0	0.044894
6	0.036327	0
6	0.019086	0.074729
6	0.018204	0.039624
6	0.036648	0.201224
6	0.047474	0.046118
6	0.11235	0.053929
6	0.017803	0.072565
6	0.041139	0
6	0	0
6	0.031756	0.046306
6	0.048757	0.041318
6	0.077065	0.056941
6	0	0.041882
6	0	0
6	0.050762	0.024188
6	0.026784	0
6	0.029431	0.132235
6	0.027907	0.028612
6	0	0.064753
6	0	0
6	0.019888	0.079624
6	0	0.095718
6	0.027346	0.0288
6	0.023978	0.024941
6	0	0
6	0	0.035294
6	0.040978	0.046682
6	0	0.030212
6	0.097193	0.086212
6	0	0
6	0.09158	0.037271
6	0	0
6	0	0
6	0.039695	0
6	0	0.095153
6	0	0.106165
6	0	0
6	0	0.0992
6	0	0
6	0.069527	0.147576
6	0	0.057506
6	0	0.084612
6	0	0.043859
6	0	0.044235
6	0.042903	0.094871
6	0	0
6	0	0
6	0	0
6	0.048196	0.034729
6	0	0
6	0	0.054212
6	0.079631	0.035012
6	0	0.041506
6	0.046512	0.054588
6	0	0
6	0	0
6	0.021812	0.064941
6	0	0
6	0.013472	0.196424
6	0	0.065129
6	0	0.054777
6	0.03312	0
6	0	0.054588
6	0.035124	0.038682
6	0	0
6	0.075541	0.071812
6	8.02e-05	0.114071
6	0	0.053741
6	0.057819	0.041788
6	0	0
6	0	0.048
6	0.035926	0
6	0	0
6	0.02935	0
6	0.008019	0.045929
6	0.038172	0.106071
6	0.033601	0.057882
6	0	0
6	0.07907	0
6	0	0
6	0	0
6	0.035686	0.110588
6	0.034242	0
6	0.078669	0.044141
6	0	0.052518
6	0.082759	0
6	0.077145	0.0528
6	0	0.054965
6	0.038653	0
6	0	0.045647
6	0.093344	0.049224
6	0	0.049035
6	0.0498	0.042824
6	0.083721	0.091482
6	0	0.043294
6	0	0.191341
6	0.042342	0
6	0.034723	0.052235
6	0	0.046965
6	0	0
6	0.038011	0
6	0	0
6	0.007859	0.089318
6	0.023817	0.017129
6	0.02903	0.132706
6	0.03729	0
7	0.061508	0.036894
7	0	0
7	0.06231	0.050918
7	0.048597	0.008094
7	0	0.051294
7	0	0.062965
7	0	0.025318
7	0.083079	0
7	0.042662	0.050071
7	0.067041	0.0976
7	0.030393	0.095529
7	0.014996	0.039247
7	0.032318	0.248941
7	0.039776	0
7	0.052767	0.081506
7	0	0
7	0.03729	0
7	0	0
7	0.060064	0.052235
7	0.094547	0.053082
7	0	0.043388
7	0	0.051388
7	0.080914	0.053553
7	0	0.031059
7	0.079631	0.029553
7	0.048196	0.148894
7	0.039776	0.121694
7	0.0668	0.037271
7	0.013873	0.039341
7	0.026784	0.104753
7	0	0.059294
7	0	0
7	0	0
7	0.039294	0
7	0.077386	0.053553
7	0.052526	0.050824
7	0.03328	0
7	0	0
7	0.037209	0
7	0.040577	0.057882
7	0	0.039906
7	0	0
7	0.027907	0
7	0	0.0416
7	0.045469	0.130824
7	0.093424	0.134588
7	0.018765	0.033506
7	0.004972	0.126118
7	0.041861	0.032
7	0	0.054306
7	0.00842	0.170353
7	0	0.101647
7	0	0
7	0	0.053365
7	0	0.101459
7	0.01259	0.100612
7	0.02077	0.119341
7	0	0.050541
7	0	0.050729
7	0.10401	0.030494
7	0.05838	0.084329
7	0.077225	0.043482
7	0	0.058729
7	0.028067	0.106447
7	0	0.053929
7	0.038011	0.169318
7	0.065838	0
7	0	0
7	0	0.052329
7	0.0417	0
7	0	0
7	0	0.053553
7	0	0
7	0.061187	0.130353
7	0.034242	0.088753
7	0	0.051012
7	0	0.053929
7	0.061508	0
7	0	0
7	0	0.121412
7	0.07089	0.050918
7	0	0.083294
7	0.01243	0.057318
7	0	0.058071
7	0.030313	0.077365
7	0.035686	0
7	0.031435	0.049129
7	0.085966	0.074635
7	0.058861	0.091859
7	0.042743	0.111812
7	0	0.056565
7	0	0
7	0.039535	0.049506
7	0	0.099012
7	0.108982	0.083577
7	0.08733	0
7	0	0.083953
7	0	0.081694
7	0.067362	0
7	0.104571	0
7	0.019647	0.030682
7	0.028629	0.092329
7	0.034643	0.102024
7	0.030553	0
7	0	0.109553
7	0	0
7	0.068083	0.047435
7	0	0.128753
7	0.040176	0.051294
7	0.028789	0.056377
7	0.034964	0
7	0.039615	0.100235
7	0	0.054871
7	0.02927	0.041129
7	0	0
7	0.011147	0.081882
7	0.047554	0
7	0.056696	0.049318
7	0.034723	0
7	0.035686	0
7	0.038172	0
7	0.042021	0.034635
7	0	0
7	0.078749	0
7	0	0
7	0.063913	0.034635
7	0.022855	0.136376
7	0	0.101082
7	0.027265	0.029647
7	0	0.053459
7	0	0.037741
7	0	0
7	0	0
7	0.11668	0.018165
7	0	0.047529
7	0	0.025788
7	0	0.054682
7	0	0
7	0.05004	0
7	0.127025	0.141647
7	0.073697	0.052424
7	0.049639	0.121318
7	0	0.042071
7	0	0
8	0.049479	0.138353
8	0	0.049977
8	0.049158	0.054024
8	0.027506	0
8	0.030714	0
8	0.045148	0.052894
8	0.006175	0
8	0.055333	0.067012
8	0	0.104
8	0	0
8	0.008581	0.005459
8	0.044507	0
8	0.010104	0.007153
8	0.019567	0
8	0	0.086212
8	0.034884	0
8	0.042823	0.095529
8	0	0
8	0.030794	0.046682
8	0.057017	0
8	0.030072	0.057412
8	0	0.049412
8	0.028629	0.050541
8	0.042823	0.088659
8	0	0
8	0	0.053271
8	0.047634	0.070024
8	0.100561	0.149176
8	0.00433	0.150212
8	0.07073	0.0992
8	0.038573	0.044047
8	0.047554	0.127812
8	0	0
8	0	0.049694
8	0.02919	0.081506
8	0.053569	0.1056
8	0.043304	0
8	0.082598	0.146447
8	0	0.147482
8	0.049399	0.051577
8	0.026865	0
8	0.024459	0.123859
8	0.112109	0.042071
8	0	0.056565
8	0.051002	0.086306
8	0.029751	0.127718
8	0	0.056
8	0.048677	0.058918
8	0.079711	0.057882
8	0.072093	0.032471
8	0.087971	0.159341
8	0.048356	0.104376
8	0	0.105035
8	0.064555	0.141929
8	0.024379	0.094306
8	0	0.086777
8	0.045229	0.092518
8	0.047875	0.027953
8	0.082358	0.052518
8	0.020449	0.053553
8	0.018925	0
8	0.09599	0
8	0.056375	0.123576
8	0.033921	0
8	0.036087	0.052047
8	0.03312	0.052329
8	0.031355	0.202635
8	0	0.058447
8	0.010024	0.040659
8	0.001443	0.176941
8	0	0.042259
8	0	0
8	0	0.045929
8	0.037931	0.042729
8	0.068645	0.047529
8	0.059262	0
8	0.030954	0
8	0	0
8	0.023416	0.093929
8	0	0.044706
8	0.021572	0.1248
8	0	0.039906
8	0.075541	0.046965
8	0	0
8	0	0
8	0.039776	0.042729
8	0.032638	0
8	0	0.0384
8	0.129751	0.138259
8	0.035926	0
8	0.048597	0.0576
8	0.073376	0.132894
8	0.026784	0.076047
8	0.013713	0.054777
8	0	0.038024
8	0.031596	0.047812
8	0	0.048565
8	0.129591	0.055247
8	0	0
8	0.041139	0.033788
8	0	0.100988
8	0.086768	0.099953
8	0.038332	0
8	0.031997	0.109365
8	0.021732	0
8	0.04996	0.036047
8	0.038412	0.042918
8	0.038412	0.084706
8	0.037931	0.051294
8	0.060465	0.120376
8	0	0.101271
8	0.085886	0.045177
8	0.049639	0
8	0	0.046588
8	0.038412	0
8	0	0
8	0.048837	0.051953
8	0	0.094494
8	0.023817	0.049788
8	0.026865	0.049129
8	0	0.053741
8	0.035686	0.076612
8	0	0.050071
8	0.039856	0.098918
8	0.003368	0.062588
8	0	0
8	0.044747	0.084988
8	0	0.054871
8	0.0915	0.1632
8	0	0.056282
8	0.05822	0.096847
8	0	0
8	0.035205	0.012235
8	0.040497	0.054871
8	0.022935	0
8	0.010184	0.047718
8	0.096151	0.068141
8	0.048998	0.057412
8	0	0
8	0.032719	0
8	0	0.033035
8	0	0.055247
8	0.046431	0.025129
8	0.031596	0.090918
8	0	0
8	0	0.047529
8	0.050922	0.096
8	0	0.013271
9	0.041861	0.051482
9	0.06231	0.052706
9	0.019567	0.049882
9	0.035044	0.116706
9	0.131917	0
9	0.075702	0.048282
9	0.016199	0
9	0.018525	0.045365
9	0.034964	0.051012
9	0.06231	0.0544
9	0.015156	0.073224
9	0.052606	0.084894
9	0.038091	0.054306
9	0.036327	0
9	0.026223	0.172706
9	0.04178	0.092612
9	0.043865	0.067577
9	0.02935	0.096847
9	0.034002	0.057129
9	0	0.130729
9	0.05814	0.060894
9	0.048677	0.058353
9	0.090136	0.077177
9	0	0.031624
9	0	0.077365
9	0	0
9	0.032478	0
9	0.046271	0.030024
9	0.032638	0
9	0.028228	0.0448
9	0.03753	0.178918
9	0	0.024
9	0.037049	0
9	0	0
9	0.03336	0.039153
9	0	0.053553
9	0.103368	0
9	0.00409	0.0384
9	0.042582	0.094118
9	0.03761	0.090824
9	0.023176	0.046682
9	0.02494	0
9	0	0
9	0	0.055341
9	0	0
9	0.087811	0.052141
9	0.044908	0
9	0.076504	0
9	0.081796	0.052424
9	0	0.095718
9	0.075782	0
9	0	0.049035
9	0	0.097694
9	0.048597	0.048471
9	0.074659	0.119059
9	0.036648	0.046306
9	0	0
9	0	0
9	0.049318	0.071718
9	0	0
9	0.031836	0.043012
9	0.061027	0.033224
9	0.009864	0.078212
9	0	0
9	0.069367	0
9	0.048757	0
9	0	0.085177
9	0.02895	0
9	0	0
9	0.031035	0.056188
9	0.006656	0.094777
9	0.072815	0.049977
9	0.048436	0.102776
9	0	0.062588
9	0.021091	0.092047
9	0.026865	0
9	0.005132	0.087624
9	0	0.0576
9	0.054611	0.128565
9	0.078268	0
9	0.04587	0
9	0.039134	0.135153
9	0	0.055529
9	0.027506	0.08
9	0.053809	0.103812
9	0.02069	0
9	0.027426	0.029929
9	0	0.040282
9	0.02486	0.173365
9	0	0
9	0.03344	0.1328
9	0.021492	0.043859
9	0	0.057035
9	0.022855	0.054777
9	0	0
9	0.082919	0
9	0.02502	0.0256
9	0	0.113129
9	0.031756	0
9	0	0
9	0.036889	0.081694
9	0.033921	0
9	0	0.102494
9	0.03729	0
9	0.027105	0
9	0.024379	0
9	0.033039	0.033129
9	0.007698	0.119718
9	0.109062	0.051859
9	0.044427	0.008094
9	0.034964	0
9	0.063833	0.159529
9	0	0.031624
9	0.046993	0.141176
9	0	0
9	0	0
9	0.044828	0.090447
9	0.017161	0
9	0	0.100518
9	0.087731	0.0544
9	0.068003	0.113035
9	0	0.134776
9	0.046351	0.131012
9	0.049318	0.096282
9	0	0.1136
9	0	0.082447
9	0.075622	0.101835
9	0	0.042353
9	0.019727	0.019953
9	0	0
9	0.020289	0.050824
9	0	0.044329
9	0.068164	0
9	0.030714	0
10	0.038733	0.051388
10	0.015397	0.083012
10	0.089735	0.021647
10	0.053649	0.053553
10	0.02927	0
10	0.030553	0.0544
10	0.021732	0
10	0	0
10	0.052767	0
10	0.081235	0.100706
10	0.03729	0.058541
10	0	0.048377
10	0	0
10	0	0.0432
10	0.000401	0.103529
10	0	0.168188
10	0	0
10	0	0.102118
10	0.080032	0
10	0.047474	0.127906
10	0.076423	0
10	0.039294	0.055812
10	0.0749	0.044988
10	0.013232	0.057882
10	0	0.035294
10	0	0.0688
10	0.047394	0.048471
10	0	0.037177
10	0.04996	0.046777
10	0.049238	0.073224
10	0	0
10	0.042983	0
10	0	0.079624
10	0.031836	0.135435
10	0.031195	0.168282
10	0.025581	0
10	0	0.108988
10	0	0.139671
10	0	0.040753
10	0	0.087247
10	0.032478	0.051859
10	0.080112	0.060518
10	0.0498	0
10	0.076985	0
10	0.057979	0.182682
10	0.02061	0
10	0.036087	0.048941
10	0.021331	0.021459
10	0.069527	0.084047
10	0.048276	0.056753
10	0	0
10	0.011147	0.105035
10	0	0.205647
10	0.008099	0.054118
10	0.073697	0
10	0.049639	0.046118
10	0.086047	0.040188
10	0.043384	0
10	0	0.082824
10	0	0
10	0.027506	0.074259
10	0	0
10	0	0
10	0.098797	0
10	0.026624	0
10	0	0
10	0.023256	0.051953
10	0.032558	0.069365
10	0	0
10	0	0.095341
10	0.057658	0.031718
10	0.016199	0.053365
10	0.064074	0.052988
10	0	0
10	0.031435	0.084988
10	0.012831	0.033882
10	0.011468	0.160941
10	0	0.195012
10	0	0.053929
10	0.036006	0
10	0	0
10	0.069206	0.074824
10	0.019968	0.0464
10	0.004972	0.1024
10	0	0.088282
10	0.01259	0
10	0	0.038965
10	0	0.053365
10	0.019567	0.135812
10	0.08749	0.056282
10	0.032959	0.057977
10	0.093745	0.088565
10	0.048356	0.106729
10	0.060465	0.064753
10	0.017402	0
10	0.04587	0.173553
10	0.037209	0.053647
10	0.039535	0
10	0	0.030212
10	0	0
10	0.085485	0.074353
10	0.037049	0.094965
10	0	0.047341
10	0.101524	0
10	0.056456	0.042071
10	0	0
10	0.02502	0
10	0	0.018447
10	0.06231	0.053082
10	0.048116	0.0144
10	0.047153	0.058541
10	0.031836	0
10	0.047715	0.073694
10	0.049399	0.088565
10	0	0.090541
10	0.060545	0.102306
10	0.012269	0.0592
10	0	0
10	0.028148	0.049882
10	0	0.051859
10	0.037931	0
10	0.040738	0.057224
10	0	0.1296
10	0.048597	0
10	0.036889	0
10	0.093103	0.064565
10	0	0
10	0.025742	0.054024
10	0.07514	0.106353
10	0	0.047529
10	0	0.051388
10	0.005373	0.096565
10	0.034082	0
11	0.03753	0.054682
11	0.049639	0.055247
11	0.012751	0.038118
11	0.045148	0.150494
11	0	0.034729
11	0.094306	0
11	0.021812	0.022118
11	0.030152	0.146729
11	0	0.043953
11	0.042823	0.040094
11	0	0
11	0.003769	0.089506
11	0.029992	0
11	0.026383	0.102871
11	0.02061	0
11	0	0.013082
11	0.061508	0.150212
11	0	0.050729
11	0.03745	0.018447
11	0.090938	0.094306
11	0	0
11	0	0.151059
11	0	0
11	0.026784	0
11	0.025421	0.107294
11	0.037049	0
11	0.047233	0.020706
11	0	0
11	0.047073	0.0288
11	0.077626	0.047435
11	0	0
11	0.007378	0.196518
11	0	0.101082
11	0	0.053741
11	0.039936	0.045082
11	0.045469	0.042071
11	0	0.025412
11	0	0.052329
11	0.084683	0
11	0.038252	0.047435
11	0.101123	0.034353
11	0.021893	0.043671
11	0	0.079529
11	0.032959	0
11	0.059342	0.024659
11	0.029511	0.104659
11	0.012269	0.087247
11	0.021411	0.114259
11	0.014755	0.106541
11	0.008741	0.044424
11	0.056295	0
11	0	0
11	0	0
11	0	0.056377
11	0.082117	0.051953
11	0.031836	0.057788
11	0.111067	0.1728
11	0.057979	0.024282
11	0.047233	0
11	0.048757	0.052329
11	0.019086	0
11	0.084202	0.047718
11	0	0
11	0	0.097506
11	0.027025	0.141553
11	0	0.086118
11	0.032719	0
11	0.017883	0.055906
11	0	0.028235
11	0.027265	0
11	0.031435	0.040753
11	0	0.099106
11	0.001764	0.056565
11	0.048998	0.101647
11	0.042181	0.027671
11	0.046191	0.106918
11	0.130233	0.048282
11	0.023336	0.061929
11	0.073617	0.108047
11	0.009864	0.038118
11	0.025421	0.046118
11	0	0
11	0	0
11	0.015397	0.054871
11	0	0.099953
11	0	0.038306
11	0	0.058165
11	0.02927	0.082447
11	0.031596	0
11	0.03737	0.022118
11	0	0
11	0.021572	0.007529
11	0	0
11	0.046752	0.136847
11	0	0.012518
11	0	0.091859
11	0.060465	0.0944
11	0	0.044047
11	0.02478	0.034824
11	0.08316	0.150024
11	0.093504	0.098259
11	0.01644	0.043012
11	0	0
11	0.094868	0
11	0	0.056
11	0	0.032094
11	0.038653	0
11	0	0.050071
11	0	0.096282
11	0	0
11	0	0
11	0.040096	0.110965
11	0.090618	0.048847
11	0.011949	0.060141
11	0	0
11	0.077065	0.019012
11	0	0.053835
11	0.042823	0.055906
11	0.050601	0
11	0.04162	0.080565
11	0	0.171859
11	0.030233	0.032
11	0.035926	0
11	0.040497	0.061177
11	0.028709	0.103435
11	0.017081	0.098447
11	0.070489	0.053835
11	0.022614	0.112471
11	0.019407	0.073318
12	0.017562	0.051012
12	0.008982	0.044612
12	0.026704	0.089977
12	0.025421	0.060329
12	0	0
12	0.048597	0.0784
12	0	0.080282
12	0.027105	0
12	0	0.088753
12	0.075301	0
12	0	0.069647
12	0.013873	0.054588
12	0.05012	0.088847
12	0	0.042918
12	0.018204	0.0304
12	0.011949	0.008282
12	0.020529	0.057788
12	0.035846	0
12	0.093825	0.081788
12	0	0.005929
12	0.043063	0.034635
12	0.117803	0.053741
12	0.042101	0
12	0.050762	0
12	0.000561	0.103624
12	0.063913	0.045835
12	0	0
12	0	0
12	0.087971	0.049694
12	0	0
12	0.075381	0.055247
12	0.007057	0.0464
12	0.02895	0.040471
12	0.072494	0.025224
12	0	0
12	0.037691	0
12	0.024138	0.053082
12	0.040577	0
12	0	0
12	0.024539	0
12	0	0.194729
12	0	0
12	0.031355	0.053082
12	0.027105	0
12	0	0.091106
12	0.02502	0.019012
12	0.000401	0.084894
12	0.032558	0
12	0.055734	0.102682
12	0	0
12	0	0.052424
12	0	0.047529
12	0.044186	0
12	0	0
12	0.047955	0.050447
12	0.079952	0
12	0.04154	0.121506
12	0.026624	0.056
12	0.02502	0.051859
12	0.031997	0
12	0.019246	0.105318
12	0	0.088565
12	0.028067	0.156518
12	0.037209	0
12	0.021492	0.021365
12	0	0
12	0.052205	0.013459
12	0	0.079059
12	0.023817	0.072753
12	0	0.142965
12	0.001123	0.180235
12	0.014194	0.0864
12	0.024379	0.023624
12	0.013553	0.125082
12	0.119968	0.043859
12	0	0.051388
12	0.04178	0.089318
12	0	0
12	0.048356	0.121788
12	0.019808	0
12	0.042181	0.160188
12	0.016039	0.187953
12	0.052526	0
12	0	0.031529
12	0.067923	0.018259
12	0.097354	0
12	0.000481	0.084329
12	0.055814	0.032659
12	0	0.080753
12	0.072654	0.070965
12	0.062791	0.128376
12	0.035124	0.056659
12	0.032638	0.088188
12	0	0.054588
12	0.082518	0.036424
12	0.039695	0
12	0.024218	0
12	0.065036	0.092612
12	0.02911	0.1808
12	0.049078	0.041506
12	0.049158	0.077835
12	0	0
12	0.014755	0.041035
12	0.055333	0
12	0	0.051859
12	0.012911	0.085929
12	0.012831	0.010729
12	0.031516	0.052988
12	0.038653	0.044141
12	0.075622	0.083577
12	0.038172	0.072188
12	0	0.1216
12	0	0
12	0.015237	0
12	0	0
12	0.070329	0
12	0.059824	0.098447
12	0.06247	0.053082
12	0.057979	0.152094
12	0	0.048377
12	0.023657	0.024377
12	0.018765	0.106729
12	0.047554	0.040377
12	0.023737	0.035388
12	0.022374	0.0176
12	0	0.050824
12	0.023817	0.024565
12	0.023176	0.058447
12	0	0
12	0.014515	0.054777
12	0.042582	0.111624
12	0	0
12	0	0
12	0	0
12	0.080193	0.126588
12	0.027025	0
13	0.009463	0.137035
13	0.024379	0.074541
13	0.009383	0
13	0.02486	0
13	0.084763	0.066071
13	0.050521	0.044235
13	0	0.084329
13	0	0.037365
13	0.033601	0.085365
13	0.044186	0.047059
13	0.046993	0.023529
13	0	0.050165
13	0.046431	0.044329
13	0.041299	0.016188
13	0.043705	0.095906
13	0	0.129976
13	0.031516	0.133271
13	0.038172	0.042071
13	0.016279	0.059577
13	0	0.099294
13	0.050281	0.086494
13	0.030874	0
13	0.093184	0.055906
13	0	0.097882
13	0.041299	0.087718
13	0	0
13	0	0.053835
13	0.039294	0.026165
13	0	0.028894
13	0.048276	0.051294
13	0.067041	0.077647
13	0.0251	0.048188
13	0	0.047059
13	0.030553	0
13	0.085325	0.103906
13	0.046271	0.097412
13	0.043384	0.107765
13	0	0
13	0.041219	0
13	0.019487	0.133271
13	0.048516	0.068424
13	0.031195	0.032565
13	0.044346	0.089318
13	0.080112	0.085459
13	0.046993	0.005929
13	0	0
13	0	0.043671
13	0	0.022871
13	0	0.177694
13	0.021893	0
13	0	0
13	0.034242	0
13	0	0.038118
13	0.042181	0
13	0.020529	0.067388
13	0	0.047153
13	0.013713	0.155576
13	0	0
13	0	0
13	0.031836	0.053741
13	0	0
13	0.008821	0.136941
13	0.044106	0.136941
13	0.060626	0.162353
13	0.043865	0.055529
13	0.051002	0.051012
13	0.048276	0.099577
13	0.058541	0.085082
13	0.080032	0.054212
13	0	0.050165
13	0.042983	0.097694
13	0.091901	0.085553
13	0.067121	0.094118
13	0.035445	0
13	0.028549	0.050353
13	0.07899	0
13	0	0.078212
13	0.011067	0.050165
13	0	0
13	0	0.090635
13	0	0
13	0.037851	0.042447
13	0.060706	0.133741
13	0.00842	0.042635
13	0.031035	0.080941
13	0.021652	0.043388
13	0.115638	0.049224
13	0.084202	0.062024
13	0.058059	0
13	0.04579	0.046212
13	0.023015	0.070777
13	0.011788	0.100988
13	0.005213	0.037365
13	0.060064	0.184188
13	0	0.131576
13	0	0.105788
13	0.064796	0.013835
13	0	0
13	0	0.115859
13	0.016039	0.067012
13	0.031195	0.034165
13	0.006496	0.086682
13	0	0.102965
13	0.034804	0.104847
13	0.05405	0.045553
13	0	0
13	0.005694	0.088282
13	0	0.092235
13	0.051644	0.142588
13	0	0
13	0.014515	0.024377
13	0.134403	0.124141
13	0.038813	0
13	0.03745	0
13	0.051403	0.048941
13	0.010826	0.087812
13	0.038974	0.026353
13	0.044427	0.069459
13	0	0
13	0.090136	0.035671
13	0.003769	0.049318
13	0.061508	0.0688
13	0.041379	0.057129
13	0	0
13	0.035926	0.052894
13	0.005293	0.061365
13	0	0.058071
14	0.050201	0.057788
14	0	0.082353
14	0.046271	0.046212
14	0.096151	0
14	0	0
14	0.032398	0
14	0.029511	0
14	0	0
14	0.056616	0
14	0.027346	0.1056
14	0	0.052894
14	0.023897	0.073129
14	0	0
14	0.025662	0
14	0.00425	0.055718
14	0	0
14	0	0.102965
14	0.086047	0.201976
14	0.030233	0.063529
14	0	0.079435
14	0.048436	0.098635
14	0	0.082165
14	0.078428	0
14	0.075301	0.053177
14	0.048837	0.064
14	0.091099	0.094024
14	0.0332	0.044706
14	0	0
14	0.036407	0.058259
14	0.074178	0
14	0	0.053082
14	0.071933	0.002635
14	0	0.045459
14	0.036728	0.039059
14	0.003849	0.034165
14	0.015156	0.013741
14	0	0.046024
14	0	0
14	0	0.104376
14	0.051564	0.102024
14	0.032799	0.153882
14	0.04579	0.066165
14	0	0.079906
14	0	0.053365
14	0.006576	0.113788
14	0.0166	0.048941
14	0.075541	0.170071
14	0.017642	0.075294
14	0.02478	0.041694
14	0.014675	0.001035
14	0.04162	0.134682
14	0.075782	0.057412
14	0.078829	0.071059
14	0	0
14	0	0.075953
14	0	0
14	0.110986	0.090259
14	0.006255	0.149459
14	0	0
14	0	0
14	0.056857	0.048565
[truncated: 2,000 more rows]

## Sheet: Fig. S1A
Cell name	Sample name	Cell name	Global_Graph_Based_Clusters_PCA20	SpatialTime
AAACCGGGTAGGTACC-1	C1_CKDL220014177-1A_HY5MFDSX3_S2	TTGTTTCATTAGTCTA-1	Cartilage	13
AAACGAGACGGTTGAT-1	C1_CKDL220014177-1A_HY5MFDSX3_S2	TTGTTTCATTAGTCTA-1	Cartilage	9
AAAGGGATGTAGCAAG-1	C1_CKDL220014177-1A_HY5MFDSX3_S2	TTGTTTCATTAGTCTA-1	Cartilage	4
AACCGAGCTTGGTCAT-1	C1_CKDL220014177-1A_HY5MFDSX3_S2	TTGTTTCATTAGTCTA-1	Cartilage	0
AACGATATGTCAACTG-1	C1_CKDL220014177-1A_HY5MFDSX3_S2	TTGTTTCATTAGTCTA-1	Cartilage	3
AACGCGGTCTCCAGCC-1	C1_CKDL220014177-1A_HY5MFDSX3_S2	TTGTTTCATTAGTCTA-1	Cartilage	3
AACTGGGTCCCGACGT-1	C1_CKDL220014177-1A_HY5MFDSX3_S2	TTGTTTCATTAGTCTA-1	Cartilage	3
AAGAGCTCTTTATCGG-1	C1_CKDL220014177-1A_HY5MFDSX3_S2	TTGTTTCATTAGTCTA-1	Cartilage	8
AAGAGGATGTACGCGA-1	C1_CKDL220014177-1A_HY5MFDSX3_S2	TTGTTTCATTAGTCTA-1	Cartilage	14
AAGAGGCATGGATCGC-1	C1_CKDL220014177-1A_HY5MFDSX3_S2	TTGTTTCATTAGTCTA-1	Cartilage	10
AAGCTCGTGCCAAGTC-1	C1_CKDL220014177-1A_HY5MFDSX3_S2	TTGTTTCATTAGTCTA-1	Cartilage	6
AAGGTATCCTAATATA-1	C1_CKDL220014177-1A_HY5MFDSX3_S2	TTGTTTCATTAGTCTA-1	Cartilage	6
AAGTGACGACCGAATT-1	C1_CKDL220014177-1A_HY5MFDSX3_S2	TTGTTTCATTAGTCTA-1	Cartilage	15
AATGCAACCGGGTACC-1	C1_CKDL220014177-1A_HY5MFDSX3_S2	TTGTTTCATTAGTCTA-1	Cartilage	5
ACACGAGACTCCTTCT-1	C1_CKDL220014177-1A_HY5MFDSX3_S2	TTGTTTCATTAGTCTA-1	Cartilage	3
ACACGGGAACTTAGGG-1	C1_CKDL220014177-1A_HY5MFDSX3_S2	TTGTTTCATTAGTCTA-1	Cartilage	2
ACATAATAAGGCGGTG-1	C1_CKDL220014177-1A_HY5MFDSX3_S2	TTGTTTCATTAGTCTA-1	Cartilage	5
ACATCGGTCAGCCGCG-1	C1_CKDL220014177-1A_HY5MFDSX3_S2	TTGTTTCATTAGTCTA-1	Cartilage	9
ACCACAAGTTTCTATC-1	C1_CKDL220014177-1A_HY5MFDSX3_S2	TTGTTTCATTAGTCTA-1	Cartilage	6
ACGATACATAGAACTA-1	C1_CKDL220014177-1A_HY5MFDSX3_S2	TTGTTTCATTAGTCTA-1	Cartilage	4
ACGATCATACATAGAG-1	C1_CKDL220014177-1A_HY5MFDSX3_S2	TTGTTTCATTAGTCTA-1	Cartilage	3
ACGCGCTACACAGGGT-1	C1_CKDL220014177-1A_HY5MFDSX3_S2	TTGTTTCATTAGTCTA-1	Cartilage	12
ACGTGCGCCTCGTGCA-1	C1_CKDL220014177-1A_HY5MFDSX3_S2	TTGTTTCATTAGTCTA-1	Cartilage	5
ACTCAATAAAGGCACG-1	C1_CKDL220014177-1A_HY5MFDSX3_S2	TTGTTTCATTAGTCTA-1	Cartilage	0
ACTGTACGATACACAT-1	C1_CKDL220014177-1A_HY5MFDSX3_S2	TTGTTTCATTAGTCTA-1	Cartilage	6
ACTGTCCAGGATTATA-1	C1_CKDL220014177-1A_HY5MFDSX3_S2	TTGTTTCATTAGTCTA-1	Cartilage	4
ACTTCGCCATACGCAC-1	C1_CKDL220014177-1A_HY5MFDSX3_S2	TTGTTTCATTAGTCTA-1	Cartilage	4
AGAACGTGGTACATTC-1	C1_CKDL220014177-1A_HY5MFDSX3_S2	TTGTTTCATTAGTCTA-1	Cartilage	3
AGAGCGGGCTAATCAT-1	C1_CKDL220014177-1A_HY5MFDSX3_S2	TTGTTTCATTAGTCTA-1	Cartilage	5
AGATCTCAGGTGTGAT-1	C1_CKDL220014177-1A_HY5MFDSX3_S2	TTGTTTCATTAGTCTA-1	Cartilage	5
AGCACCAGTACTCACG-1	C1_CKDL220014177-1A_HY5MFDSX3_S2	TTGTTTCATTAGTCTA-1	Cartilage	1
AGCCACTCCCGTGCTT-1	C1_CKDL220014177-1A_HY5MFDSX3_S2	TTGTTTCATTAGTCTA-1	Cartilage	5
AGCCCATACATGTAAG-1	C1_CKDL220014177-1A_HY5MFDSX3_S2	TTGTTTCATTAGTCTA-1	Cartilage	14
AGCGACATCCCATTCA-1	C1_CKDL220014177-1A_HY5MFDSX3_S2	TTGTTTCATTAGTCTA-1	Cartilage	7
AGCTGAAGTAAACCAA-1	C1_CKDL220014177-1A_HY5MFDSX3_S2	TTGTTTCATTAGTCTA-1	Cartilage	6
AGCTTGATCTTAACTT-1	C1_CKDL220014177-1A_HY5MFDSX3_S2	TTGTTTCATTAGTCTA-1	Cartilage	16
AGGTTGAGGCACGCTT-1	C1_CKDL220014177-1A_HY5MFDSX3_S2	TTGTTTCATTAGTCTA-1	Cartilage	1
AGTAATGTCTTGCCGC-1	C1_CKDL220014177-1A_HY5MFDSX3_S2	TTGTTTCATTAGTCTA-1	Cartilage	7
AGTACGGGCACCTGGC-1	C1_CKDL220014177-1A_HY5MFDSX3_S2	TTGTTTCATTAGTCTA-1	Cartilage	5
AGTCTTCTCCTCAAAT-1	C1_CKDL220014177-1A_HY5MFDSX3_S2	TTGTTTCATTAGTCTA-1	Cartilage	2
ATAAATATTAGCAGCT-1	C1_CKDL220014177-1A_HY5MFDSX3_S2	TTGTTTCATTAGTCTA-1	Cartilage	15
ATAACGCCGGAGGGTC-1	C1_CKDL220014177-1A_HY5MFDSX3_S2	TTGTTTCATTAGTCTA-1	Cartilage	10
ATAACGGAGTCCAACG-1	C1_CKDL220014177-1A_HY5MFDSX3_S2	TTGTTTCATTAGTCTA-1	Cartilage	3
ATACGGGTTTCGATTG-1	C1_CKDL220014177-1A_HY5MFDSX3_S2	TTGTTTCATTAGTCTA-1	Cartilage	5
ATACTAGCATGACCCT-1	C1_CKDL220014177-1A_HY5MFDSX3_S2	TTGTTTCATTAGTCTA-1	Cartilage	6
ATAGGGATATCCTTGA-1	C1_CKDL220014177-1A_HY5MFDSX3_S2	TTGTTTCATTAGTCTA-1	Cartilage	1
ATAGGTTGGGCAGATG-1	C1_CKDL220014177-1A_HY5MFDSX3_S2	TTGTTTCATTAGTCTA-1	Cartilage	1
ATATTTAACCCTCAAG-1	C1_CKDL220014177-1A_HY5MFDSX3_S2	TTGTTTCATTAGTCTA-1	Cartilage	5
ATCACATTAGAATATC-1	C1_CKDL220014177-1A_HY5MFDSX3_S2	TTGTTTCATTAGTCTA-1	Cartilage	5
ATCACTTCATCCTCGC-1	C1_CKDL220014177-1A_HY5MFDSX3_S2	TTGTTTCATTAGTCTA-1	Cartilage	3
ATCCAATGGAGGGTCC-1	C1_CKDL220014177-1A_HY5MFDSX3_S2	TTGTTTCATTAGTCTA-1	Cartilage	14
ATCCTGAATCGCTGCG-1	C1_CKDL220014177-1A_HY5MFDSX3_S2	TTGTTTCATTAGTCTA-1	Cartilage	16
ATCGACTCTTTCCGTT-1	C1_CKDL220014177-1A_HY5MFDSX3_S2	TTGTTTCATTAGTCTA-1	Cartilage	5
ATCTGGTTAAGACTGT-1	C1_CKDL220014177-1A_HY5MFDSX3_S2	TTGTTTCATTAGTCTA-1	Cartilage	4
ATCTGTAATTGTACCC-1	C1_CKDL220014177-1A_HY5MFDSX3_S2	TTGTTTCATTAGTCTA-1	Cartilage	9
ATGACGCCGGCTCTAA-1	C1_CKDL220014177-1A_HY5MFDSX3_S2	TTGTTTCATTAGTCTA-1	Cartilage	8
ATGCATGATCCAGGAT-1	C1_CKDL220014177-1A_HY5MFDSX3_S2	TTGTTTCATTAGTCTA-1	Cartilage	2
ATGCCGGTCTTGCATA-1	C1_CKDL220014177-1A_HY5MFDSX3_S2	TTGTTTCATTAGTCTA-1	Cartilage	5
ATGCCGGTTGATGGGA-1	C1_CKDL220014177-1A_HY5MFDSX3_S2	TTGTTTCATTAGTCTA-1	Cartilage	5
ATGCGACAGTCCCATT-1	C1_CKDL220014177-1A_HY5MFDSX3_S2	TTGTTTCATTAGTCTA-1	Cartilage	5
ATGGATTGACCAAACG-1	C1_CKDL220014177-1A_HY5MFDSX3_S2	TTGTTTCATTAGTCTA-1	Cartilage	3
ATTAATACTACGCGGG-1	C1_CKDL220014177-1A_HY5MFDSX3_S2	TTGTTTCATTAGTCTA-1	Cartilage	3
ATTAATGAACCAGTCG-1	C1_CKDL220014177-1A_HY5MFDSX3_S2	TTGTTTCATTAGTCTA-1	Cartilage	4
ATTACGCGCTGGCAGG-1	C1_CKDL220014177-1A_HY5MFDSX3_S2	TTGTTTCATTAGTCTA-1	Cartilage	13
ATTTGTTCCAGGGCTC-1	C1_CKDL220014177-1A_HY5MFDSX3_S2	TTGTTTCATTAGTCTA-1	Cartilage	1
CAAGCACCAAATGCCT-1	C1_CKDL220014177-1A_HY5MFDSX3_S2	TTGTTTCATTAGTCTA-1	Cartilage	4
CAATAAACCTTGGCCC-1	C1_CKDL220014177-1A_HY5MFDSX3_S2	TTGTTTCATTAGTCTA-1	Cartilage	3
CACAGCACCCACGGCA-1	C1_CKDL220014177-1A_HY5MFDSX3_S2	TTGTTTCATTAGTCTA-1	Cartilage	3
CACAGCTAGGGAGTGA-1	C1_CKDL220014177-1A_HY5MFDSX3_S2	TTGTTTCATTAGTCTA-1	Cartilage	7
CACCTAATCAGTTTAC-1	C1_CKDL220014177-1A_HY5MFDSX3_S2	TTGTTTCATTAGTCTA-1	Cartilage	0
CACCTTGCGAAACTCG-1	C1_CKDL220014177-1A_HY5MFDSX3_S2	TTGTTTCATTAGTCTA-1	Cartilage	7
CACGCACAGCGCAGCT-1	C1_CKDL220014177-1A_HY5MFDSX3_S2	TTGTTTCATTAGTCTA-1	Cartilage	1
CAGAGCATGAGCTTGC-1	C1_CKDL220014177-1A_HY5MFDSX3_S2	TTGTTTCATTAGTCTA-1	Cartilage	1
CAGCAGCCCGTTCCTT-1	C1_CKDL220014177-1A_HY5MFDSX3_S2	TTGTTTCATTAGTCTA-1	Cartilage	6
CAGCCTCCTGCAGAGG-1	C1_CKDL220014177-1A_HY5MFDSX3_S2	TTGTTTCATTAGTCTA-1	Cartilage	3
CAGTGAATAAATGACT-1	C1_CKDL220014177-1A_HY5MFDSX3_S2	TTGTTTCATTAGTCTA-1	Cartilage	7
CATACCCGTACCCAGT-1	C1_CKDL220014177-1A_HY5MFDSX3_S2	TTGTTTCATTAGTCTA-1	Cartilage	14
CATGATGCACAATTCT-1	C1_CKDL220014177-1A_HY5MFDSX3_S2	TTGTTTCATTAGTCTA-1	Cartilage	2
CATGGCAGGAAGATCG-1	C1_CKDL220014177-1A_HY5MFDSX3_S2	TTGTTTCATTAGTCTA-1	Cartilage	8
CATGGGTCGGGTGTGG-1	C1_CKDL220014177-1A_HY5MFDSX3_S2	TTGTTTCATTAGTCTA-1	Cartilage	6
CATGGTCTAGATACCG-1	C1_CKDL220014177-1A_HY5MFDSX3_S2	TTGTTTCATTAGTCTA-1	Cartilage	1
CATTACGTCGGCCCGT-1	C1_CKDL220014177-1A_HY5MFDSX3_S2	TTGTTTCATTAGTCTA-1	Cartilage	4
CATTTAGCGGACCATG-1	C1_CKDL220014177-1A_HY5MFDSX3_S2	TTGTTTCATTAGTCTA-1	Cartilage	8
CCAAGACTTCTGCGAA-1	C1_CKDL220014177-1A_HY5MFDSX3_S2	TTGTTTCATTAGTCTA-1	Cartilage	6
CCAATAGTGCCGTCGA-1	C1_CKDL220014177-1A_HY5MFDSX3_S2	TTGTTTCATTAGTCTA-1	Cartilage	10
CCATAGGTTGGCGTGG-1	C1_CKDL220014177-1A_HY5MFDSX3_S2	TTGTTTCATTAGTCTA-1	Cartilage	6
CCCAATTTCACAACTT-1	C1_CKDL220014177-1A_HY5MFDSX3_S2	TTGTTTCATTAGTCTA-1	Cartilage	12
CCCGACCATAGTCCGC-1	C1_CKDL220014177-1A_HY5MFDSX3_S2	TTGTTTCATTAGTCTA-1	Cartilage	1
CCCGTAAGTCTAGGCC-1	C1_CKDL220014177-1A_HY5MFDSX3_S2	TTGTTTCATTAGTCTA-1	Cartilage	14
CCGCACAAAGACCAAC-1	C1_CKDL220014177-1A_HY5MFDSX3_S2	TTGTTTCATTAGTCTA-1	Cartilage	8
CCGGGCGGTCTCGTCA-1	C1_CKDL220014177-1A_HY5MFDSX3_S2	TTGTTTCATTAGTCTA-1	Cartilage	6
CCGGGTTCGAGGTTAC-1	C1_CKDL220014177-1A_HY5MFDSX3_S2	TTGTTTCATTAGTCTA-1	Cartilage	13
CCGTAAGTTGGTCCCA-1	C1_CKDL220014177-1A_HY5MFDSX3_S2	TTGTTTCATTAGTCTA-1	Cartilage	7
CCGTTCCGAATCTCGG-1	C1_CKDL220014177-1A_HY5MFDSX3_S2	TTGTTTCATTAGTCTA-1	Cartilage	17
CCTATCTATATCGGAA-1	C1_CKDL220014177-1A_HY5MFDSX3_S2	TTGTTTCATTAGTCTA-1	Cartilage	2
CCTATGGGTTACCGTC-1	C1_CKDL220014177-1A_HY5MFDSX3_S2	TTGTTTCATTAGTCTA-1	Cartilage	2
CCTCTAATCTGCCAAG-1	C1_CKDL220014177-1A_HY5MFDSX3_S2	TTGTTTCATTAGTCTA-1	Cartilage	1
CCTGAATATTTACATA-1	C1_CKDL220014177-1A_HY5MFDSX3_S2	TTGTTTCATTAGTCTA-1	Cartilage	0
CCTGTACTCACGCCCA-1	C1_CKDL220014177-1A_HY5MFDSX3_S2	TTGTTTCATTAGTCTA-1	Cartilage	16
CCTGTCACCCGGGCTC-1	C1_CKDL220014177-1A_HY5MFDSX3_S2	TTGTTTCATTAGTCTA-1	Cartilage	1
CGAAACGCAATTCATG-1	C1_CKDL220014177-1A_HY5MFDSX3_S2	TTGTTTCATTAGTCTA-1	Cartilage	11
CGAGAGATGTGAACCT-1	C1_CKDL220014177-1A_HY5MFDSX3_S2	TTGTTTCATTAGTCTA-1	Cartilage	4
CGAGGCTAAATATGGC-1	C1_CKDL220014177-1A_HY5MFDSX3_S2	TTGTTTCATTAGTCTA-1	Cartilage	3
CGCCATCCGATTATGA-1	C1_CKDL220014177-1A_HY5MFDSX3_S2	TTGTTTCATTAGTCTA-1	Cartilage	5
CGCCTGGCCTACGTAA-1	C1_CKDL220014177-1A_HY5MFDSX3_S2	TTGTTTCATTAGTCTA-1	Cartilage	14
CGCGCCCGACTTAATA-1	C1_CKDL220014177-1A_HY5MFDSX3_S2	TTGTTTCATTAGTCTA-1	Cartilage	1
CGCGGGAATTAGGCAG-1	C1_CKDL220014177-1A_HY5MFDSX3_S2	TTGTTTCATTAGTCTA-1	Cartilage	7
CGCTTATTCCCGGTCG-1	C1_CKDL220014177-1A_HY5MFDSX3_S2	TTGTTTCATTAGTCTA-1	Cartilage	12
CGGGATCAATGTAAGA-1	C1_CKDL220014177-1A_HY5MFDSX3_S2	TTGTTTCATTAGTCTA-1	Cartilage	6
CGGGCAGCTAAACCGC-1	C1_CKDL220014177-1A_HY5MFDSX3_S2	TTGTTTCATTAGTCTA-1	Cartilage	4
CGGTCAAGTGGGAACC-1	C1_CKDL220014177-1A_HY5MFDSX3_S2	TTGTTTCATTAGTCTA-1	Cartilage	6
CGGTGCAGATAGAACG-1	C1_CKDL220014177-1A_HY5MFDSX3_S2	TTGTTTCATTAGTCTA-1	Cartilage	9
CGGTTGACCTGGCATA-1	C1_CKDL220014177-1A_HY5MFDSX3_S2	TTGTTTCATTAGTCTA-1	Cartilage	16
CGTACCTGATAGGCCT-1	C1_CKDL220014177-1A_HY5MFDSX3_S2	TTGTTTCATTAGTCTA-1	Cartilage	2
CGTATTAAGAGATCTA-1	C1_CKDL220014177-1A_HY5MFDSX3_S2	TTGTTTCATTAGTCTA-1	Cartilage	5
CGTCTGGAAGGGCCCG-1	C1_CKDL220014177-1A_HY5MFDSX3_S2	TTGTTTCATTAGTCTA-1	Cartilage	6
CGTGCATTGTCGACGC-1	C1_CKDL220014177-1A_HY5MFDSX3_S2	TTGTTTCATTAGTCTA-1	Cartilage	13
CGTTGTTTCAATTCCC-1	C1_CKDL220014177-1A_HY5MFDSX3_S2	TTGTTTCATTAGTCTA-1	Cartilage	11
CTAACCGCGCGCCCGT-1	C1_CKDL220014177-1A_HY5MFDSX3_S2	TTGTTTCATTAGTCTA-1	Cartilage	12
CTACGACTAGCTATAA-1	C1_CKDL220014177-1A_HY5MFDSX3_S2	TTGTTTCATTAGTCTA-1	Cartilage	17
CTACTGCCACCTGACC-1	C1_CKDL220014177-1A_HY5MFDSX3_S2	TTGTTTCATTAGTCTA-1	Cartilage	2
CTAGTGAAGGACAGGA-1	C1_CKDL220014177-1A_HY5MFDSX3_S2	TTGTTTCATTAGTCTA-1	Cartilage	12
CTCACTTGGCTGGTAA-1	C1_CKDL220014177-1A_HY5MFDSX3_S2	TTGTTTCATTAGTCTA-1	Cartilage	15
CTCATTTGATGGGCGG-1	C1_CKDL220014177-1A_HY5MFDSX3_S2	TTGTTTCATTAGTCTA-1	Cartilage	5
CTCCGGCCTAATATGC-1	C1_CKDL220014177-1A_HY5MFDSX3_S2	TTGTTTCATTAGTCTA-1	Cartilage	7
CTCGCACCTATATAGT-1	C1_CKDL220014177-1A_HY5MFDSX3_S2	TTGTTTCATTAGTCTA-1	Cartilage	1
CTGAAAGAGATCCGAC-1	C1_CKDL220014177-1A_HY5MFDSX3_S2	TTGTTTCATTAGTCTA-1	Cartilage	2
CTGCCAAGGTTGGAAG-1	C1_CKDL220014177-1A_HY5MFDSX3_S2	TTGTTTCATTAGTCTA-1	Cartilage	2
CTGGGCCTGCTATATC-1	C1_CKDL220014177-1A_HY5MFDSX3_S2	TTGTTTCATTAGTCTA-1	Cartilage	12
CTGTCAAATGGCTCGG-1	C1_CKDL220014177-1A_HY5MFDSX3_S2	TTGTTTCATTAGTCTA-1	Cartilage	6
CTTAGCCTTCCACATG-1	C1_CKDL220014177-1A_HY5MFDSX3_S2	TTGTTTCATTAGTCTA-1	Cartilage	3
CTTGCAACCGCCTCCT-1	C1_CKDL220014177-1A_HY5MFDSX3_S2	TTGTTTCATTAGTCTA-1	Cartilage	15
CTTTAACTTTCAAAGG-1	C1_CKDL220014177-1A_HY5MFDSX3_S2	TTGTTTCATTAGTCTA-1	Cartilage	2
GAAATCGCGCGCAACT-1	C1_CKDL220014177-1A_HY5MFDSX3_S2	TTGTTTCATTAGTCTA-1	Cartilage	3
GAAATGGCGGTGTTAG-1	C1_CKDL220014177-1A_HY5MFDSX3_S2	TTGTTTCATTAGTCTA-1	Cartilage	7
GAACGACCGAATGATA-1	C1_CKDL220014177-1A_HY5MFDSX3_S2	TTGTTTCATTAGTCTA-1	Cartilage	5
GAAGTGCTGGATAGCT-1	C1_CKDL220014177-1A_HY5MFDSX3_S2	TTGTTTCATTAGTCTA-1	Cartilage	7
GAATGTTGGGTAATCT-1	C1_CKDL220014177-1A_HY5MFDSX3_S2	TTGTTTCATTAGTCTA-1	Cartilage	1
GACAACGACCATTGAA-1	C1_CKDL220014177-1A_HY5MFDSX3_S2	TTGTTTCATTAGTCTA-1	Cartilage	4
GACACAAGGGAAGAAA-1	C1_CKDL220014177-1A_HY5MFDSX3_S2	TTGTTTCATTAGTCTA-1	Cartilage	3
GACGCTTGCTTCTAAA-1	C1_CKDL220014177-1A_HY5MFDSX3_S2	TTGTTTCATTAGTCTA-1	Cartilage	11
GAGATCTGCTTGGCAT-1	C1_CKDL220014177-1A_HY5MFDSX3_S2	TTGTTTCATTAGTCTA-1	Cartilage	9
GAGATCTGTCACTCCG-1	C1_CKDL220014177-1A_HY5MFDSX3_S2	TTGTTTCATTAGTCTA-1	Cartilage	4
GATCATTCCAAACATT-1	C1_CKDL220014177-1A_HY5MFDSX3_S2	TTGTTTCATTAGTCTA-1	Cartilage	5
GATCGGTGGCCATAAC-1	C1_CKDL220014177-1A_HY5MFDSX3_S2	TTGTTTCATTAGTCTA-1	Cartilage	1
GATTCCCTTGTCGCAG-1	C1_CKDL220014177-1A_HY5MFDSX3_S2	TTGTTTCATTAGTCTA-1	Cartilage	1
GCCCGTAATACCTTCT-1	C1_CKDL220014177-1A_HY5MFDSX3_S2	TTGTTTCATTAGTCTA-1	Cartilage	6
GCGTCGAAATGTCGGT-1	C1_CKDL220014177-1A_HY5MFDSX3_S2	TTGTTTCATTAGTCTA-1	Cartilage	4
GCTAAGTAGTTTCTCT-1	C1_CKDL220014177-1A_HY5MFDSX3_S2	TTGTTTCATTAGTCTA-1	Cartilage	9
GCTCGGAATTTAAAGC-1	C1_CKDL220014177-1A_HY5MFDSX3_S2	TTGTTTCATTAGTCTA-1	Cartilage	6
GCTCTCGGGTACCGAA-1	C1_CKDL220014177-1A_HY5MFDSX3_S2	TTGTTTCATTAGTCTA-1	Cartilage	5
GCTTCCGTCCCTAGAC-1	C1_CKDL220014177-1A_HY5MFDSX3_S2	TTGTTTCATTAGTCTA-1	Cartilage	6
GGAATGCGCTAGCGTG-1	C1_CKDL220014177-1A_HY5MFDSX3_S2	TTGTTTCATTAGTCTA-1	Cartilage	9
GGAGCACCAAGAACTA-1	C1_CKDL220014177-1A_HY5MFDSX3_S2	TTGTTTCATTAGTCTA-1	Cartilage	7
GGAGGGCTTGGTTGGC-1	C1_CKDL220014177-1A_HY5MFDSX3_S2	TTGTTTCATTAGTCTA-1	Cartilage	7
GGAGTGCCGCCCTGGA-1	C1_CKDL220014177-1A_HY5MFDSX3_S2	TTGTTTCATTAGTCTA-1	Cartilage	10
GGATCCGGAATATACT-1	C1_CKDL220014177-1A_HY5MFDSX3_S2	TTGTTTCATTAGTCTA-1	Cartilage	10
GGATTCCGCTATACCC-1	C1_CKDL220014177-1A_HY5MFDSX3_S2	TTGTTTCATTAGTCTA-1	Cartilage	4
GGATTTCACTTCTATA-1	C1_CKDL220014177-1A_HY5MFDSX3_S2	TTGTTTCATTAGTCTA-1	Cartilage	9
GGCAATAGTCAATGAG-1	C1_CKDL220014177-1A_HY5MFDSX3_S2	TTGTTTCATTAGTCTA-1	Cartilage	2
GGCATACAGGTAGCGG-1	C1_CKDL220014177-1A_HY5MFDSX3_S2	TTGTTTCATTAGTCTA-1	Cartilage	15
GGCGCAGGACATCTTC-1	C1_CKDL220014177-1A_HY5MFDSX3_S2	TTGTTTCATTAGTCTA-1	Cartilage	16
GGCTCTGCTCCAACGC-1	C1_CKDL220014177-1A_HY5MFDSX3_S2	TTGTTTCATTAGTCTA-1	Cartilage	2
GGGAACGGGAGGTTAG-1	C1_CKDL220014177-1A_HY5MFDSX3_S2	TTGTTTCATTAGTCTA-1	Cartilage	10
GGGAGTTAATGAGGCG-1	C1_CKDL220014177-1A_HY5MFDSX3_S2	TTGTTTCATTAGTCTA-1	Cartilage	6
GGGCGATATGTGTGAA-1	C1_CKDL220014177-1A_HY5MFDSX3_S2	TTGTTTCATTAGTCTA-1	Cartilage	4
GGGCTGGTTAGTCGCG-1	C1_CKDL220014177-1A_HY5MFDSX3_S2	TTGTTTCATTAGTCTA-1	Cartilage	7
GGTATTGCCGAGTTTA-1	C1_CKDL220014177-1A_HY5MFDSX3_S2	TTGTTTCATTAGTCTA-1	Cartilage	5
GGTCGGCCAGGAGCTT-1	C1_CKDL220014177-1A_HY5MFDSX3_S2	TTGTTTCATTAGTCTA-1	Cartilage	10
GGTCTGAGAATCTGGA-1	C1_CKDL220014177-1A_HY5MFDSX3_S2	TTGTTTCATTAGTCTA-1	Cartilage	7
GGTTTACAATCTCAAT-1	C1_CKDL220014177-1A_HY5MFDSX3_S2	TTGTTTCATTAGTCTA-1	Cartilage	2
GTAAGCGGGCAGTCAG-1	C1_CKDL220014177-1A_HY5MFDSX3_S2	TTGTTTCATTAGTCTA-1	Cartilage	4
GTACTGGAGTTAGACC-1	C1_CKDL220014177-1A_HY5MFDSX3_S2	TTGTTTCATTAGTCTA-1	Cartilage	9
GTCATGGACATGACTA-1	C1_CKDL220014177-1A_HY5MFDSX3_S2	TTGTTTCATTAGTCTA-1	Cartilage	3
GTCCCAACGTAAAGTA-1	C1_CKDL220014177-1A_HY5MFDSX3_S2	TTGTTTCATTAGTCTA-1	Cartilage	5
GTCTCGATCTGCTTTC-1	C1_CKDL220014177-1A_HY5MFDSX3_S2	TTGTTTCATTAGTCTA-1	Cartilage	4
GTGCCATCACACGGTG-1	C1_CKDL220014177-1A_HY5MFDSX3_S2	TTGTTTCATTAGTCTA-1	Cartilage	10
GTGGTTTCCGCCTTTC-1	C1_CKDL220014177-1A_HY5MFDSX3_S2	TTGTTTCATTAGTCTA-1	Cartilage	11
GTGTACCTTGGCTACG-1	C1_CKDL220014177-1A_HY5MFDSX3_S2	TTGTTTCATTAGTCTA-1	Cartilage	5
GTGTGAATAACTTAGG-1	C1_CKDL220014177-1A_HY5MFDSX3_S2	TTGTTTCATTAGTCTA-1	Cartilage	10
GTTACAATTGGTGACG-1	C1_CKDL220014177-1A_HY5MFDSX3_S2	TTGTTTCATTAGTCTA-1	Cartilage	13
GTTTCATATCGTCGCT-1	C1_CKDL220014177-1A_HY5MFDSX3_S2	TTGTTTCATTAGTCTA-1	Cartilage	15
GTTTGACCAAATCCTA-1	C1_CKDL220014177-1A_HY5MFDSX3_S2	TTGTTTCATTAGTCTA-1	Cartilage	4
TAAGGCAACATAAGAT-1	C1_CKDL220014177-1A_HY5MFDSX3_S2	TTGTTTCATTAGTCTA-1	Cartilage	1
TAATACACAGTAGTAT-1	C1_CKDL220014177-1A_HY5MFDSX3_S2	TTGTTTCATTAGTCTA-1	Cartilage	4
TAATAGTGACGACCAG-1	C1_CKDL220014177-1A_HY5MFDSX3_S2	TTGTTTCATTAGTCTA-1	Cartilage	8
TACCTCACGCTTGTAC-1	C1_CKDL220014177-1A_HY5MFDSX3_S2	TTGTTTCATTAGTCTA-1	Cartilage	9
TACGAACACGACTTCA-1	C1_CKDL220014177-1A_HY5MFDSX3_S2	TTGTTTCATTAGTCTA-1	Cartilage	6
TACGAGAACTTCACGT-1	C1_CKDL220014177-1A_HY5MFDSX3_S2	TTGTTTCATTAGTCTA-1	Cartilage	11
TACGATGTTGATCATC-1	C1_CKDL220014177-1A_HY5MFDSX3_S2	TTGTTTCATTAGTCTA-1	Cartilage	13
TACGGGATGCTAGCAG-1	C1_CKDL220014177-1A_HY5MFDSX3_S2	TTGTTTCATTAGTCTA-1	Cartilage	5
TACGTTTACCGGCAAT-1	C1_CKDL220014177-1A_HY5MFDSX3_S2	TTGTTTCATTAGTCTA-1	Cartilage	12
TACTCTCCGAACAAAT-1	C1_CKDL220014177-1A_HY5MFDSX3_S2	TTGTTTCATTAGTCTA-1	Cartilage	4
TAGAAAGGTGGCGCTA-1	C1_CKDL220014177-1A_HY5MFDSX3_S2	TTGTTTCATTAGTCTA-1	Cartilage	8
TAGCCGGCGGTCAGCG-1	C1_CKDL220014177-1A_HY5MFDSX3_S2	TTGTTTCATTAGTCTA-1	Cartilage	11
TAGCTAAGTCCGGGAG-1	C1_CKDL220014177-1A_HY5MFDSX3_S2	TTGTTTCATTAGTCTA-1	Cartilage	4
TAGGCATGTTACGCCA-1	C1_CKDL220014177-1A_HY5MFDSX3_S2	TTGTTTCATTAGTCTA-1	Cartilage	7
TAGTCTAACAACGAGA-1	C1_CKDL220014177-1A_HY5MFDSX3_S2	TTGTTTCATTAGTCTA-1	Cartilage	11
TAGTGCCCTCCAGAGT-1	C1_CKDL220014177-1A_HY5MFDSX3_S2	TTGTTTCATTAGTCTA-1	Cartilage	6
TATGTCTCATTGTGCC-1	C1_CKDL220014177-1A_HY5MFDSX3_S2	TTGTTTCATTAGTCTA-1	Cartilage	8
TATTCAATTCTAATCC-1	C1_CKDL220014177-1A_HY5MFDSX3_S2	TTGTTTCATTAGTCTA-1	Cartilage	6
TATTTAGTCTAGATCG-1	C1_CKDL220014177-1A_HY5MFDSX3_S2	TTGTTTCATTAGTCTA-1	Cartilage	8
TCAAACAACCGCGTCG-1	C1_CKDL220014177-1A_HY5MFDSX3_S2	TTGTTTCATTAGTCTA-1	Cartilage	5
TCAACGCGACCGGCAG-1	C1_CKDL220014177-1A_HY5MFDSX3_S2	TTGTTTCATTAGTCTA-1	Cartilage	17
TCACAGGTTATTGGGC-1	C1_CKDL220014177-1A_HY5MFDSX3_S2	TTGTTTCATTAGTCTA-1	Cartilage	8
TCAGCAAATGCATCTC-1	C1_CKDL220014177-1A_HY5MFDSX3_S2	TTGTTTCATTAGTCTA-1	Cartilage	4
TCAGGGTGTAACGTAA-1	C1_CKDL220014177-1A_HY5MFDSX3_S2	TTGTTTCATTAGTCTA-1	Cartilage	3
TCCACTTTATCTAGGT-1	C1_CKDL220014177-1A_HY5MFDSX3_S2	TTGTTTCATTAGTCTA-1	Cartilage	7
TCCAGGCGAGTACGGT-1	C1_CKDL220014177-1A_HY5MFDSX3_S2	TTGTTTCATTAGTCTA-1	Cartilage	4
TCCCAAAGACGAAGGA-1	C1_CKDL220014177-1A_HY5MFDSX3_S2	TTGTTTCATTAGTCTA-1	Cartilage	4
TCCCGCGTACTCCTGG-1	C1_CKDL220014177-1A_HY5MFDSX3_S2	TTGTTTCATTAGTCTA-1	Cartilage	1
TCCCGTCAGTCCCGCA-1	C1_CKDL220014177-1A_HY5MFDSX3_S2	TTGTTTCATTAGTCTA-1	Cartilage	2
TCCGATAATTGCCATA-1	C1_CKDL220014177-1A_HY5MFDSX3_S2	TTGTTTCATTAGTCTA-1	Cartilage	5
TCCGATGACTGAGCTC-1	C1_CKDL220014177-1A_HY5MFDSX3_S2	TTGTTTCATTAGTCTA-1	Cartilage	2
TCCGCGGCAGCATCTG-1	C1_CKDL220014177-1A_HY5MFDSX3_S2	TTGTTTCATTAGTCTA-1	Cartilage	11
TCCTGCGTTGATACTC-1	C1_CKDL220014177-1A_HY5MFDSX3_S2	TTGTTTCATTAGTCTA-1	Cartilage	14
TCGCCGGTCGATCCGT-1	C1_CKDL220014177-1A_HY5MFDSX3_S2	TTGTTTCATTAGTCTA-1	Cartilage	6
TCGCTGGGCGGATTGT-1	C1_CKDL220014177-1A_HY5MFDSX3_S2	TTGTTTCATTAGTCTA-1	Cartilage	4
TCGGACGCCCAGCCCA-1	C1_CKDL220014177-1A_HY5MFDSX3_S2	TTGTTTCATTAGTCTA-1	Cartilage	8
TCGGAGTACATGAGTA-1	C1_CKDL220014177-1A_HY5MFDSX3_S2	TTGTTTCATTAGTCTA-1	Cartilage	5
TCGTAAGACGACATTG-1	C1_CKDL220014177-1A_HY5MFDSX3_S2	TTGTTTCATTAGTCTA-1	Cartilage	5
TCTATCGGTCGCAACA-1	C1_CKDL220014177-1A_HY5MFDSX3_S2	TTGTTTCATTAGTCTA-1	Cartilage	4
TCTCCAACGTAGGTTA-1	C1_CKDL220014177-1A_HY5MFDSX3_S2	TTGTTTCATTAGTCTA-1	Cartilage	3
TCTGGGTAGCGCTCAT-1	C1_CKDL220014177-1A_HY5MFDSX3_S2	TTGTTTCATTAGTCTA-1	Cartilage	10
TCTGTGCCATCATAGT-1	C1_CKDL220014177-1A_HY5MFDSX3_S2	TTGTTTCATTAGTCTA-1	Cartilage	8
TCTTGGTAACACCAAA-1	C1_CKDL220014177-1A_HY5MFDSX3_S2	TTGTTTCATTAGTCTA-1	Cartilage	4
TGAAAGGACCTGACTC-1	C1_CKDL220014177-1A_HY5MFDSX3_S2	TTGTTTCATTAGTCTA-1	Cartilage	11
TGAGCTTTAATGACGC-1	C1_CKDL220014177-1A_HY5MFDSX3_S2	TTGTTTCATTAGTCTA-1	Cartilage	6
TGAGTGGTCCGTGACG-1	C1_CKDL220014177-1A_HY5MFDSX3_S2	TTGTTTCATTAGTCTA-1	Cartilage	9
TGATCAGGGAACTGCT-1	C1_CKDL220014177-1A_HY5MFDSX3_S2	TTGTTTCATTAGTCTA-1	Cartilage	15
TGATTTATTAGCTGTG-1	C1_CKDL220014177-1A_HY5MFDSX3_S2	TTGTTTCATTAGTCTA-1	Cartilage	12
TGCAGGATCGGCAAAG-1	C1_CKDL220014177-1A_HY5MFDSX3_S2	TTGTTTCATTAGTCTA-1	Cartilage	2
TGCATGGATCGGATCT-1	C1_CKDL220014177-1A_HY5MFDSX3_S2	TTGTTTCATTAGTCTA-1	Cartilage	3
TGCCACCTGGCGAAAC-1	C1_CKDL220014177-1A_HY5MFDSX3_S2	TTGTTTCATTAGTCTA-1	Cartilage	2
TGCCATTACTAAAGAA-1	C1_CKDL220014177-1A_HY5MFDSX3_S2	TTGTTTCATTAGTCTA-1	Cartilage	7
TGCCTGATCAAACGAT-1	C1_CKDL220014177-1A_HY5MFDSX3_S2	TTGTTTCATTAGTCTA-1	Cartilage	1
TGCGGAGTAAAGGTGC-1	C1_CKDL220014177-1A_HY5MFDSX3_S2	TTGTTTCATTAGTCTA-1	Cartilage	1
TGGAAGAAGGGAACGT-1	C1_CKDL220014177-1A_HY5MFDSX3_S2	TTGTTTCATTAGTCTA-1	Cartilage	11
TGGAAGGATAAAGATG-1	C1_CKDL220014177-1A_HY5MFDSX3_S2	TTGTTTCATTAGTCTA-1	Cartilage	2
TGGCAACTCGCGCGCC-1	C1_CKDL220014177-1A_HY5MFDSX3_S2	TTGTTTCATTAGTCTA-1	Cartilage	7
TGGCCAAACTGAAGTA-1	C1_CKDL220014177-1A_HY5MFDSX3_S2	TTGTTTCATTAGTCTA-1	Cartilage	5
TGGTCTGTTGGGCGTA-1	C1_CKDL220014177-1A_HY5MFDSX3_S2	TTGTTTCATTAGTCTA-1	Cartilage	15
TGTAGTGATCTATAAT-1	C1_CKDL220014177-1A_HY5MFDSX3_S2	TTGTTTCATTAGTCTA-1	Cartilage	14
TGTATAACAGATCCTG-1	C1_CKDL220014177-1A_HY5MFDSX3_S2	TTGTTTCATTAGTCTA-1	Cartilage	7
TGTGACTACGCCAGTC-1	C1_CKDL220014177-1A_HY5MFDSX3_S2	TTGTTTCATTAGTCTA-1	Cartilage	0
TGTTGTCAAGAAGTCT-1	C1_CKDL220014177-1A_HY5MFDSX3_S2	TTGTTTCATTAGTCTA-1	Cartilage	6
TGTTTCGGTACTTCTC-1	C1_CKDL220014177-1A_HY5MFDSX3_S2	TTGTTTCATTAGTCTA-1	Cartilage	9
TTAACCAACCCTCCCT-1	C1_CKDL220014177-1A_HY5MFDSX3_S2	TTGTTTCATTAGTCTA-1	Cartilage	9
TTAATGTAGACCAGGT-1	C1_CKDL220014177-1A_HY5MFDSX3_S2	TTGTTTCATTAGTCTA-1	Cartilage	1
TTACTCCGGCCGGGAA-1	C1_CKDL220014177-1A_HY5MFDSX3_S2	TTGTTTCATTAGTCTA-1	Cartilage	8
TTATATTTGGCAATCC-1	C1_CKDL220014177-1A_HY5MFDSX3_S2	TTGTTTCATTAGTCTA-1	Cartilage	2
TTATCTGTATCATAAC-1	C1_CKDL220014177-1A_HY5MFDSX3_S2	TTGTTTCATTAGTCTA-1	Cartilage	6
TTATTAGGGAAGCATC-1	C1_CKDL220014177-1A_HY5MFDSX3_S2	TTGTTTCATTAGTCTA-1	Cartilage	8
TTCAAAGTCTCTAGCC-1	C1_CKDL220014177-1A_HY5MFDSX3_S2	TTGTTTCATTAGTCTA-1	Cartilage	7
TTCATGGCGCAACAGG-1	C1_CKDL220014177-1A_HY5MFDSX3_S2	TTGTTTCATTAGTCTA-1	Cartilage	1
TTCTTAGTGGCTCAGA-1	C1_CKDL220014177-1A_HY5MFDSX3_S2	TTGTTTCATTAGTCTA-1	Cartilage	6
TTCTTGGAGTAATGAG-1	C1_CKDL220014177-1A_HY5MFDSX3_S2	TTGTTTCATTAGTCTA-1	Cartilage	3
TTGAAGAATTCCCAGG-1	C1_CKDL220014177-1A_HY5MFDSX3_S2	TTGTTTCATTAGTCTA-1	Cartilage	7
TTGAATATGGACTTTC-1	C1_CKDL220014177-1A_HY5MFDSX3_S2	TTGTTTCATTAGTCTA-1	Cartilage	7
TTGACATGAACGTGGA-1	C1_CKDL220014177-1A_HY5MFDSX3_S2	TTGTTTCATTAGTCTA-1	Cartilage	11
TTGACCATGTTCTCCG-1	C1_CKDL220014177-1A_HY5MFDSX3_S2	TTGTTTCATTAGTCTA-1	Cartilage	4
TTGCATGCTGATCACG-1	C1_CKDL220014177-1A_HY5MFDSX3_S2	TTGTTTCATTAGTCTA-1	Cartilage	10
TTGCTCCCATACCGGA-1	C1_CKDL220014177-1A_HY5MFDSX3_S2	TTGTTTCATTAGTCTA-1	Cartilage	0
TTGCTGAAGGAACCAC-1	C1_CKDL220014177-1A_HY5MFDSX3_S2	TTGTTTCATTAGTCTA-1	Cartilage	8
TTGCTGATCATGTTCG-1	C1_CKDL220014177-1A_HY5MFDSX3_S2	TTGTTTCATTAGTCTA-1	Cartilage	3
TTGGACATGTGGCTTA-1	C1_CKDL220014177-1A_HY5MFDSX3_S2	TTGTTTCATTAGTCTA-1	Cartilage	13
TTGGATTGGGTACCAC-1	C1_CKDL220014177-1A_HY5MFDSX3_S2	TTGTTTCATTAGTCTA-1	Cartilage	9
TTGGGACACTGCCCGC-1	C1_CKDL220014177-1A_HY5MFDSX3_S2	TTGTTTCATTAGTCTA-1	Cartilage	2
TTGGGCGGCGGTTGCC-1	C1_CKDL220014177-1A_HY5MFDSX3_S2	TTGTTTCATTAGTCTA-1	Cartilage	5
TTGTAAGGCCAGTTGG-1	C1_CKDL220014177-1A_HY5MFDSX3_S2	TTGTTTCATTAGTCTA-1	Cartilage	7
TTGTGGCCCTGACAGT-1	C1_CKDL220014177-1A_HY5MFDSX3_S2	TTGTTTCATTAGTCTA-1	Cartilage	7
TTGTTCAGTGTGCTAC-1	C1_CKDL220014177-1A_HY5MFDSX3_S2	TTGTTTCATTAGTCTA-1	Cartilage	3
TTGTTGTGTGTCAAGA-1	C1_CKDL220014177-1A_HY5MFDSX3_S2	TTGTTTCATTAGTCTA-1	Cartilage	6
AACAATTACTCTACGC-1	C1_CKDL220014177-1A_HY5MFDSX3_S2	TTGTTTCATTAGTCTA-1	Distal cortical bone	20
AGTGTGGTCTATTGTG-1	C1_CKDL220014177-1A_HY5MFDSX3_S2	TTGTTTCATTAGTCTA-1	Distal cortical bone	25
CAGCTCGTGCTTGTGT-1	C1_CKDL220014177-1A_HY5MFDSX3_S2	TTGTTTCATTAGTCTA-1	Distal cortical bone	16
CATAACGGACAGTCGT-1	C1_CKDL220014177-1A_HY5MFDSX3_S2	TTGTTTCATTAGTCTA-1	Distal cortical bone	17
CATGAACCGACATTTG-1	C1_CKDL220014177-1A_HY5MFDSX3_S2	TTGTTTCATTAGTCTA-1	Distal cortical bone	16
CATGTAGGAGCGCCAA-1	C1_CKDL220014177-1A_HY5MFDSX3_S2	TTGTTTCATTAGTCTA-1	Distal cortical bone	18
CCATGGCCCTTGTACC-1	C1_CKDL220014177-1A_HY5MFDSX3_S2	TTGTTTCATTAGTCTA-1	Distal cortical bone	21
CCTGCGTTCTACGCTT-1	C1_CKDL220014177-1A_HY5MFDSX3_S2	TTGTTTCATTAGTCTA-1	Distal cortical bone	25
CGCCGCCCATGCCTGT-1	C1_CKDL220014177-1A_HY5MFDSX3_S2	TTGTTTCATTAGTCTA-1	Distal cortical bone	13
CGGAGTTTGAGAGACA-1	C1_CKDL220014177-1A_HY5MFDSX3_S2	TTGTTTCATTAGTCTA-1	Distal cortical bone	16
CGGTGTACTTGATCCC-1	C1_CKDL220014177-1A_HY5MFDSX3_S2	TTGTTTCATTAGTCTA-1	Distal cortical bone	21
CGTCAGTGCGCACAAG-1	C1_CKDL220014177-1A_HY5MFDSX3_S2	TTGTTTCATTAGTCTA-1	Distal cortical bone	13
CGTTTACAAGGCAGCT-1	C1_CKDL220014177-1A_HY5MFDSX3_S2	TTGTTTCATTAGTCTA-1	Distal cortical bone	22
CTACTCTAGGCCCGGC-1	C1_CKDL220014177-1A_HY5MFDSX3_S2	TTGTTTCATTAGTCTA-1	Distal cortical bone	20
CTGATAGTGTATCTCA-1	C1_CKDL220014177-1A_HY5MFDSX3_S2	TTGTTTCATTAGTCTA-1	Distal cortical bone	24
CTTGTTTATGTAGCCA-1	C1_CKDL220014177-1A_HY5MFDSX3_S2	TTGTTTCATTAGTCTA-1	Distal cortical bone	23
CTTTGGCGCTTTATAC-1	C1_CKDL220014177-1A_HY5MFDSX3_S2	TTGTTTCATTAGTCTA-1	Distal cortical bone	23
GAACGTTAGGAAGACG-1	C1_CKDL220014177-1A_HY5MFDSX3_S2	TTGTTTCATTAGTCTA-1	Distal cortical bone	24
GAATCGCCGGACACGG-1	C1_CKDL220014177-1A_HY5MFDSX3_S2	TTGTTTCATTAGTCTA-1	Distal cortical bone	17
GACACGAGTTAGAGGA-1	C1_CKDL220014177-1A_HY5MFDSX3_S2	TTGTTTCATTAGTCTA-1	Distal cortical bone	24
GAGAGGTGCATTCTGG-1	C1_CKDL220014177-1A_HY5MFDSX3_S2	TTGTTTCATTAGTCTA-1	Distal cortical bone	13
GAGGGCCATAATATTA-1	C1_CKDL220014177-1A_HY5MFDSX3_S2	TTGTTTCATTAGTCTA-1	Distal cortical bone	25
GCATTTCCAAGGCTCC-1	C1_CKDL220014177-1A_HY5MFDSX3_S2	TTGTTTCATTAGTCTA-1	Distal cortical bone	24
GCCCACCAAGGCTGTC-1	C1_CKDL220014177-1A_HY5MFDSX3_S2	TTGTTTCATTAGTCTA-1	Distal cortical bone	18
GCGAGAGTTGCGTCCA-1	C1_CKDL220014177-1A_HY5MFDSX3_S2	TTGTTTCATTAGTCTA-1	Distal cortical bone	22
GGTGCTGATCACAAAG-1	C1_CKDL220014177-1A_HY5MFDSX3_S2	TTGTTTCATTAGTCTA-1	Distal cortical bone	23
GGTTACCACCCTCGGG-1	C1_CKDL220014177-1A_HY5MFDSX3_S2	TTGTTTCATTAGTCTA-1	Distal cortical bone	10
GGTTAGTTACGGCGCC-1	C1_CKDL220014177-1A_HY5MFDSX3_S2	TTGTTTCATTAGTCTA-1	Distal cortical bone	22
GGTTGTGTAGCCTGGC-1	C1_CKDL220014177-1A_HY5MFDSX3_S2	TTGTTTCATTAGTCTA-1	Distal cortical bone	25
GTACTGAGGTCGTAAC-1	C1_CKDL220014177-1A_HY5MFDSX3_S2	TTGTTTCATTAGTCTA-1	Distal cortical bone	14
GTACTGCATGAAGCGT-1	C1_CKDL220014177-1A_HY5MFDSX3_S2	TTGTTTCATTAGTCTA-1	Distal cortical bone	18
GTAGACGTCGTTACAT-1	C1_CKDL220014177-1A_HY5MFDSX3_S2	TTGTTTCATTAGTCTA-1	Distal cortical bone	18
GTCAATGCTATAATTT-1	C1_CKDL220014177-1A_HY5MFDSX3_S2	TTGTTTCATTAGTCTA-1	Distal cortical bone	24
GTCATTGCATTGACCC-1	C1_CKDL220014177-1A_HY5MFDSX3_S2	TTGTTTCATTAGTCTA-1	Distal cortical bone	24
GTCGTCAATTATAAGG-1	C1_CKDL220014177-1A_HY5MFDSX3_S2	TTGTTTCATTAGTCTA-1	Distal cortical bone	15
GTGAAACGTGCTCCAC-1	C1_CKDL220014177-1A_HY5MFDSX3_S2	TTGTTTCATTAGTCTA-1	Distal cortical bone	19
GTTCGTCTGGGTCCCT-1	C1_CKDL220014177-1A_HY5MFDSX3_S2	TTGTTTCATTAGTCTA-1	Distal cortical bone	23
TAACTCCATGGAGGCT-1	C1_CKDL220014177-1A_HY5MFDSX3_S2	TTGTTTCATTAGTCTA-1	Distal cortical bone	23
TAGATTCCTGGTTATT-1	C1_CKDL220014177-1A_HY5MFDSX3_S2	TTGTTTCATTAGTCTA-1	Distal cortical bone	22
TATCTACAGAGGTAAT-1	C1_CKDL220014177-1A_HY5MFDSX3_S2	TTGTTTCATTAGTCTA-1	Distal cortical bone	21
TCAACACATTGGGTAA-1	C1_CKDL220014177-1A_HY5MFDSX3_S2	TTGTTTCATTAGTCTA-1	Distal cortical bone	20
TCAACTAACGTATAAC-1	C1_CKDL220014177-1A_HY5MFDSX3_S2	TTGTTTCATTAGTCTA-1	Distal cortical bone	23
TCCGGAGGAAGGGCTG-1	C1_CKDL220014177-1A_HY5MFDSX3_S2	TTGTTTCATTAGTCTA-1	Distal cortical bone	16
TCGTCACACTGTTAGC-1	C1_CKDL220014177-1A_HY5MFDSX3_S2	TTGTTTCATTAGTCTA-1	Distal cortical bone	24
TCGTGTCACGCTGACA-1	C1_CKDL220014177-1A_HY5MFDSX3_S2	TTGTTTCATTAGTCTA-1	Distal cortical bone	16
TGGAGGGAAACACCTC-1	C1_CKDL220014177-1A_HY5MFDSX3_S2	TTGTTTCATTAGTCTA-1	Distal cortical bone	25
TGTGTTCGTATCCAAG-1	C1_CKDL220014177-1A_HY5MFDSX3_S2	TTGTTTCATTAGTCTA-1	Distal cortical bone	22
TTAACGAACAAGCAGT-1	C1_CKDL220014177-1A_HY5MFDSX3_S2	TTGTTTCATTAGTCTA-1	Distal cortical bone	21
TTATCGCCTGCGAAGC-1	C1_CKDL220014177-1A_HY5MFDSX3_S2	TTGTTTCATTAGTCTA-1	Distal cortical bone	25
TTGGATCGACTTCTGG-1	C1_CKDL220014177-1A_HY5MFDSX3_S2	TTGTTTCATTAGTCTA-1	Distal cortical bone	7
AAACAGAGCGACTCCT-1	C1_CKDL220014177-1A_HY5MFDSX3_S2	TTGTTTCATTAGTCTA-1	Ossifying perichondrium	9
AAATAACCATACGGGA-1	C1_CKDL220014177-1A_HY5MFDSX3_S2	TTGTTTCATTAGTCTA-1	Ossifying perichondrium	7
AAATAAGGTAGTGCCC-1	C1_CKDL220014177-1A_HY5MFDSX3_S2	TTGTTTCATTAGTCTA-1	Ossifying perichondrium	25
AAATGATTCGATCAGC-1	C1_CKDL220014177-1A_HY5MFDSX3_S2	TTGTTTCATTAGTCTA-1	Ossifying perichondrium	19
AAATGGCATGTCTTGT-1	C1_CKDL220014177-1A_HY5MFDSX3_S2	TTGTTTCATTAGTCTA-1	Ossifying perichondrium	3
AAATTAACGGGTAGCT-1	C1_CKDL220014177-1A_HY5MFDSX3_S2	TTGTTTCATTAGTCTA-1	Ossifying perichondrium	2
AAATTACACGACTCTG-1	C1_CKDL220014177-1A_HY5MFDSX3_S2	TTGTTTCATTAGTCTA-1	Ossifying perichondrium	6
AACAGGAAATCGAATA-1	C1_CKDL220014177-1A_HY5MFDSX3_S2	TTGTTTCATTAGTCTA-1	Ossifying perichondrium	4
AACCAAGACTTCTCTG-1	C1_CKDL220014177-1A_HY5MFDSX3_S2	TTGTTTCATTAGTCTA-1	Ossifying perichondrium	18
AACCGTTGTGTTTGCT-1	C1_CKDL220014177-1A_HY5MFDSX3_S2	TTGTTTCATTAGTCTA-1	Ossifying perichondrium	5
AACCTTTACGACGTCT-1	C1_CKDL220014177-1A_HY5MFDSX3_S2	TTGTTTCATTAGTCTA-1	Ossifying perichondrium	9
AACGATAGAAGGGCCG-1	C1_CKDL220014177-1A_HY5MFDSX3_S2	TTGTTTCATTAGTCTA-1	Ossifying perichondrium	11
AACGCATGATCTGGGT-1	C1_CKDL220014177-1A_HY5MFDSX3_S2	TTGTTTCATTAGTCTA-1	Ossifying perichondrium	16
AACGTGCGAAAGTCTC-1	C1_CKDL220014177-1A_HY5MFDSX3_S2	TTGTTTCATTAGTCTA-1	Ossifying perichondrium	7
AACTCAAGTTAATTGC-1	C1_CKDL220014177-1A_HY5MFDSX3_S2	TTGTTTCATTAGTCTA-1	Ossifying perichondrium	7
AACTGATATTAGGCCT-1	C1_CKDL220014177-1A_HY5MFDSX3_S2	TTGTTTCATTAGTCTA-1	Ossifying perichondrium	4
AAGACTGCAAGCTACT-1	C1_CKDL220014177-1A_HY5MFDSX3_S2	TTGTTTCATTAGTCTA-1	Ossifying perichondrium	4
AAGTTCAGTCTGCGTA-1	C1_CKDL220014177-1A_HY5MFDSX3_S2	TTGTTTCATTAGTCTA-1	Ossifying perichondrium	15
AATGATGCGACTCCTG-1	C1_CKDL220014177-1A_HY5MFDSX3_S2	TTGTTTCATTAGTCTA-1	Ossifying perichondrium	16
AATGGTTCTCACAAGC-1	C1_CKDL220014177-1A_HY5MFDSX3_S2	TTGTTTCATTAGTCTA-1	Ossifying perichondrium	19
AATTAAAGGTCGGCGT-1	C1_CKDL220014177-1A_HY5MFDSX3_S2	TTGTTTCATTAGTCTA-1	Ossifying perichondrium	3
AATTTGGGACATAGTA-1	C1_CKDL220014177-1A_HY5MFDSX3_S2	TTGTTTCATTAGTCTA-1	Ossifying perichondrium	8
ACACACTTTCTACACG-1	C1_CKDL220014177-1A_HY5MFDSX3_S2	TTGTTTCATTAGTCTA-1	Ossifying perichondrium	5
ACACCCGAGAAATCCG-1	C1_CKDL220014177-1A_HY5MFDSX3_S2	TTGTTTCATTAGTCTA-1	Ossifying perichondrium	17
ACAGTATACCGTGGGA-1	C1_CKDL220014177-1A_HY5MFDSX3_S2	TTGTTTCATTAGTCTA-1	Ossifying perichondrium	23
ACCAACACCACACACT-1	C1_CKDL220014177-1A_HY5MFDSX3_S2	TTGTTTCATTAGTCTA-1	Ossifying perichondrium	19
ACCATATCCGCAATAA-1	C1_CKDL220014177-1A_HY5MFDSX3_S2	TTGTTTCATTAGTCTA-1	Ossifying perichondrium	1
ACCATCGTATATGGTA-1	C1_CKDL220014177-1A_HY5MFDSX3_S2	TTGTTTCATTAGTCTA-1	Ossifying perichondrium	6
ACCCATCTTGAGGGTA-1	C1_CKDL220014177-1A_HY5MFDSX3_S2	TTGTTTCATTAGTCTA-1	Ossifying perichondrium	11
ACCCGGTTACACTTCC-1	C1_CKDL220014177-1A_HY5MFDSX3_S2	TTGTTTCATTAGTCTA-1	Ossifying perichondrium	3
ACCCTTCATCTGCGAA-1	C1_CKDL220014177-1A_HY5MFDSX3_S2	TTGTTTCATTAGTCTA-1	Ossifying perichondrium	5
ACCGACTGAGTCCCAC-1	C1_CKDL220014177-1A_HY5MFDSX3_S2	TTGTTTCATTAGTCTA-1	Ossifying perichondrium	0
ACGATGCATATGTTAT-1	C1_CKDL220014177-1A_HY5MFDSX3_S2	TTGTTTCATTAGTCTA-1	Ossifying perichondrium	8
ACGCAATCACTACAGC-1	C1_CKDL220014177-1A_HY5MFDSX3_S2	TTGTTTCATTAGTCTA-1	Ossifying perichondrium	20
ACGCATTCGTGAGTAC-1	C1_CKDL220014177-1A_HY5MFDSX3_S2	TTGTTTCATTAGTCTA-1	Ossifying perichondrium	1
ACGCCAGATGATTTCT-1	C1_CKDL220014177-1A_HY5MFDSX3_S2	TTGTTTCATTAGTCTA-1	Ossifying perichondrium	0
ACGCTGTGAGGCGTAG-1	C1_CKDL220014177-1A_HY5MFDSX3_S2	TTGTTTCATTAGTCTA-1	Ossifying perichondrium	22
ACGGAGCGCAAATTAC-1	C1_CKDL220014177-1A_HY5MFDSX3_S2	TTGTTTCATTAGTCTA-1	Ossifying perichondrium	17
ACGTAGATTGCTGATG-1	C1_CKDL220014177-1A_HY5MFDSX3_S2	TTGTTTCATTAGTCTA-1	Ossifying perichondrium	2
ACGTTAGATTTGCCCG-1	C1_CKDL220014177-1A_HY5MFDSX3_S2	TTGTTTCATTAGTCTA-1	Ossifying perichondrium	9
ACGTTTAGTTGTGATC-1	C1_CKDL220014177-1A_HY5MFDSX3_S2	TTGTTTCATTAGTCTA-1	Ossifying perichondrium	3
ACTATTCGTCCGTGGT-1	C1_CKDL220014177-1A_HY5MFDSX3_S2	TTGTTTCATTAGTCTA-1	Ossifying perichondrium	0
ACTCGTCAGTAATCCC-1	C1_CKDL220014177-1A_HY5MFDSX3_S2	TTGTTTCATTAGTCTA-1	Ossifying perichondrium	9
ACTCTTGTATAGTAAC-1	C1_CKDL220014177-1A_HY5MFDSX3_S2	TTGTTTCATTAGTCTA-1	Ossifying perichondrium	5
ACTGCCGTCGTAACTC-1	C1_CKDL220014177-1A_HY5MFDSX3_S2	TTGTTTCATTAGTCTA-1	Ossifying perichondrium	2
ACTGTCTTCTTTAGAA-1	C1_CKDL220014177-1A_HY5MFDSX3_S2	TTGTTTCATTAGTCTA-1	Ossifying perichondrium	1
ACTTATTAGGATCGGT-1	C1_CKDL220014177-1A_HY5MFDSX3_S2	TTGTTTCATTAGTCTA-1	Ossifying perichondrium	3
ACTTTCCTATAGCTTC-1	C1_CKDL220014177-1A_HY5MFDSX3_S2	TTGTTTCATTAGTCTA-1	Ossifying perichondrium	2
ACTTTGACTGCATCCT-1	C1_CKDL220014177-1A_HY5MFDSX3_S2	TTGTTTCATTAGTCTA-1	Ossifying perichondrium	23
AGAAGGTTGCCGAATT-1	C1_CKDL220014177-1A_HY5MFDSX3_S2	TTGTTTCATTAGTCTA-1	Ossifying perichondrium	5
AGACCATGGGATACAA-1	C1_CKDL220014177-1A_HY5MFDSX3_S2	TTGTTTCATTAGTCTA-1	Ossifying perichondrium	22
AGAGATCTCTAAAGCG-1	C1_CKDL220014177-1A_HY5MFDSX3_S2	TTGTTTCATTAGTCTA-1	Ossifying perichondrium	19
AGATGAGGGTTGCGAT-1	C1_CKDL220014177-1A_HY5MFDSX3_S2	TTGTTTCATTAGTCTA-1	Ossifying perichondrium	11
AGATTATAGGACGTTT-1	C1_CKDL220014177-1A_HY5MFDSX3_S2	TTGTTTCATTAGTCTA-1	Ossifying perichondrium	3
AGCACTACCGGCCTGT-1	C1_CKDL220014177-1A_HY5MFDSX3_S2	TTGTTTCATTAGTCTA-1	Ossifying perichondrium	21
AGCCCTAAGCGAAGTT-1	C1_CKDL220014177-1A_HY5MFDSX3_S2	TTGTTTCATTAGTCTA-1	Ossifying perichondrium	5
AGCTATTTAATCCAAC-1	C1_CKDL220014177-1A_HY5MFDSX3_S2	TTGTTTCATTAGTCTA-1	Ossifying perichondrium	0
AGCTCTAGACGTTCCA-1	C1_CKDL220014177-1A_HY5MFDSX3_S2	TTGTTTCATTAGTCTA-1	Ossifying perichondrium	9
AGCTCTTCCCAGTGCA-1	C1_CKDL220014177-1A_HY5MFDSX3_S2	TTGTTTCATTAGTCTA-1	Ossifying perichondrium	7
AGCTCTTTACTCAGTT-1	C1_CKDL220014177-1A_HY5MFDSX3_S2	TTGTTTCATTAGTCTA-1	Ossifying perichondrium	5
AGGACGACCCATTAGA-1	C1_CKDL220014177-1A_HY5MFDSX3_S2	TTGTTTCATTAGTCTA-1	Ossifying perichondrium	5
AGGGAAACGAGGTACT-1	C1_CKDL220014177-1A_HY5MFDSX3_S2	TTGTTTCATTAGTCTA-1	Ossifying perichondrium	7
AGGGCTGCAGTTACAG-1	C1_CKDL220014177-1A_HY5MFDSX3_S2	TTGTTTCATTAGTCTA-1	Ossifying perichondrium	2
AGGGTGCTCTCGAGGG-1	C1_CKDL220014177-1A_HY5MFDSX3_S2	TTGTTTCATTAGTCTA-1	Ossifying perichondrium	15
AGGTACGATATTGCCA-1	C1_CKDL220014177-1A_HY5MFDSX3_S2	TTGTTTCATTAGTCTA-1	Ossifying perichondrium	1
AGTAGGAAGGAAGTTG-1	C1_CKDL220014177-1A_HY5MFDSX3_S2	TTGTTTCATTAGTCTA-1	Ossifying perichondrium	12
AGTCAACACCACCATC-1	C1_CKDL220014177-1A_HY5MFDSX3_S2	TTGTTTCATTAGTCTA-1	Ossifying perichondrium	4
AGTCCCGCCTTTAATT-1	C1_CKDL220014177-1A_HY5MFDSX3_S2	TTGTTTCATTAGTCTA-1	Ossifying perichondrium	10
AGTGACCTACTTTACG-1	C1_CKDL220014177-1A_HY5MFDSX3_S2	TTGTTTCATTAGTCTA-1	Ossifying perichondrium	1
AGTGATATGAGTAGTT-1	C1_CKDL220014177-1A_HY5MFDSX3_S2	TTGTTTCATTAGTCTA-1	Ossifying perichondrium	2
AGTGTATTGCGCATTG-1	C1_CKDL220014177-1A_HY5MFDSX3_S2	TTGTTTCATTAGTCTA-1	Ossifying perichondrium	11
AGTTAAACACTTGCGA-1	C1_CKDL220014177-1A_HY5MFDSX3_S2	TTGTTTCATTAGTCTA-1	Ossifying perichondrium	6
AGTTAAGCGGTCCCGG-1	C1_CKDL220014177-1A_HY5MFDSX3_S2	TTGTTTCATTAGTCTA-1	Ossifying perichondrium	3
AGTTACTCTATCGTGG-1	C1_CKDL220014177-1A_HY5MFDSX3_S2	TTGTTTCATTAGTCTA-1	Ossifying perichondrium	7
ATACCGTCATCCATAA-1	C1_CKDL220014177-1A_HY5MFDSX3_S2	TTGTTTCATTAGTCTA-1	Ossifying perichondrium	20
ATAGTGAAGCGTTCTC-1	C1_CKDL220014177-1A_HY5MFDSX3_S2	TTGTTTCATTAGTCTA-1	Ossifying perichondrium	1
ATATGTCTCCCTAGCC-1	C1_CKDL220014177-1A_HY5MFDSX3_S2	TTGTTTCATTAGTCTA-1	Ossifying perichondrium	18
ATATTCAGTTAAACCT-1	C1_CKDL220014177-1A_HY5MFDSX3_S2	TTGTTTCATTAGTCTA-1	Ossifying perichondrium	7
ATCAGACGGCACGCCG-1	C1_CKDL220014177-1A_HY5MFDSX3_S2	TTGTTTCATTAGTCTA-1	Ossifying perichondrium	6
ATCATCCAATATTTGT-1	C1_CKDL220014177-1A_HY5MFDSX3_S2	TTGTTTCATTAGTCTA-1	Ossifying perichondrium	1
ATCCAGGATTCGTGAA-1	C1_CKDL220014177-1A_HY5MFDSX3_S2	TTGTTTCATTAGTCTA-1	Ossifying perichondrium	5
ATCCTACCTAAGCTCT-1	C1_CKDL220014177-1A_HY5MFDSX3_S2	TTGTTTCATTAGTCTA-1	Ossifying perichondrium	3
ATCCTGCGTGGAATGG-1	C1_CKDL220014177-1A_HY5MFDSX3_S2	TTGTTTCATTAGTCTA-1	Ossifying perichondrium	3
ATCTCCCTGCAATCTA-1	C1_CKDL220014177-1A_HY5MFDSX3_S2	TTGTTTCATTAGTCTA-1	Ossifying perichondrium	1
ATGATGCAATGGTACA-1	C1_CKDL220014177-1A_HY5MFDSX3_S2	TTGTTTCATTAGTCTA-1	Ossifying perichondrium	2
ATGGAGCAGGCCGTGA-1	C1_CKDL220014177-1A_HY5MFDSX3_S2	TTGTTTCATTAGTCTA-1	Ossifying perichondrium	3
ATGGATCCGGCGTCCG-1	C1_CKDL220014177-1A_HY5MFDSX3_S2	TTGTTTCATTAGTCTA-1	Ossifying perichondrium	3
ATTAATTCGGTCACTC-1	C1_CKDL220014177-1A_HY5MFDSX3_S2	TTGTTTCATTAGTCTA-1	Ossifying perichondrium	4
ATTACGACTCCACAGT-1	C1_CKDL220014177-1A_HY5MFDSX3_S2	TTGTTTCATTAGTCTA-1	Ossifying perichondrium	24
ATTAGATTCCTCAGCA-1	C1_CKDL220014177-1A_HY5MFDSX3_S2	TTGTTTCATTAGTCTA-1	Ossifying perichondrium	18
ATTAGGCGATGCTTTC-1	C1_CKDL220014177-1A_HY5MFDSX3_S2	TTGTTTCATTAGTCTA-1	Ossifying perichondrium	6
ATTATACTTTGCTCGT-1	C1_CKDL220014177-1A_HY5MFDSX3_S2	TTGTTTCATTAGTCTA-1	Ossifying perichondrium	2
ATTCGACGCCGGGCCT-1	C1_CKDL220014177-1A_HY5MFDSX3_S2	TTGTTTCATTAGTCTA-1	Ossifying perichondrium	17
ATTGACCGGCGATGAC-1	C1_CKDL220014177-1A_HY5MFDSX3_S2	TTGTTTCATTAGTCTA-1	Ossifying perichondrium	21
ATTGTCGCAATACCTT-1	C1_CKDL220014177-1A_HY5MFDSX3_S2	TTGTTTCATTAGTCTA-1	Ossifying perichondrium	5
ATTTAACTCGTATTAC-1	C1_CKDL220014177-1A_HY5MFDSX3_S2	TTGTTTCATTAGTCTA-1	Ossifying perichondrium	11
ATTTCATTATTTCGCG-1	C1_CKDL220014177-1A_HY5MFDSX3_S2	TTGTTTCATTAGTCTA-1	Ossifying perichondrium	2
CAAACTACGATAGAGA-1	C1_CKDL220014177-1A_HY5MFDSX3_S2	TTGTTTCATTAGTCTA-1	Ossifying perichondrium	4
CAAATTGTCAGCAAGC-1	C1_CKDL220014177-1A_HY5MFDSX3_S2	TTGTTTCATTAGTCTA-1	Ossifying perichondrium	4
CAACGGTTCTTGATAC-1	C1_CKDL220014177-1A_HY5MFDSX3_S2	TTGTTTCATTAGTCTA-1	Ossifying perichondrium	18
CAACTATATCGAATGC-1	C1_CKDL220014177-1A_HY5MFDSX3_S2	TTGTTTCATTAGTCTA-1	Ossifying perichondrium	2
CAAGGATCGCATGTTC-1	C1_CKDL220014177-1A_HY5MFDSX3_S2	TTGTTTCATTAGTCTA-1	Ossifying perichondrium	6
CAATTAAGGGTGATGA-1	C1_CKDL220014177-1A_HY5MFDSX3_S2	TTGTTTCATTAGTCTA-1	Ossifying perichondrium	0
CAATTTCGTATAAGGG-1	C1_CKDL220014177-1A_HY5MFDSX3_S2	TTGTTTCATTAGTCTA-1	Ossifying perichondrium	2
CACAATGAGCTGCTAT-1	C1_CKDL220014177-1A_HY5MFDSX3_S2	TTGTTTCATTAGTCTA-1	Ossifying perichondrium	2
CACATGATTCAGCAAC-1	C1_CKDL220014177-1A_HY5MFDSX3_S2	TTGTTTCATTAGTCTA-1	Ossifying perichondrium	3
CACATTCTTTCGATGG-1	C1_CKDL220014177-1A_HY5MFDSX3_S2	TTGTTTCATTAGTCTA-1	Ossifying perichondrium	8
CACCATCGGAGGAGAC-1	C1_CKDL220014177-1A_HY5MFDSX3_S2	TTGTTTCATTAGTCTA-1	Ossifying perichondrium	7
CACCCACACGTCACCC-1	C1_CKDL220014177-1A_HY5MFDSX3_S2	TTGTTTCATTAGTCTA-1	Ossifying perichondrium	15
CACCTCGATGGTGGAC-1	C1_CKDL220014177-1A_HY5MFDSX3_S2	TTGTTTCATTAGTCTA-1	Ossifying perichondrium	2
CACGGCGCGCCAAAGG-1	C1_CKDL220014177-1A_HY5MFDSX3_S2	TTGTTTCATTAGTCTA-1	Ossifying perichondrium	14
CACTAAAGTTGCCTAT-1	C1_CKDL220014177-1A_HY5MFDSX3_S2	TTGTTTCATTAGTCTA-1	Ossifying perichondrium	5
CACTCAAGAGCTATGG-1	C1_CKDL220014177-1A_HY5MFDSX3_S2	TTGTTTCATTAGTCTA-1	Ossifying perichondrium	0
CACTCCTCTCGGTCGG-1	C1_CKDL220014177-1A_HY5MFDSX3_S2	TTGTTTCATTAGTCTA-1	Ossifying perichondrium	6
CAGCTCACTGAGACAT-1	C1_CKDL220014177-1A_HY5MFDSX3_S2	TTGTTTCATTAGTCTA-1	Ossifying perichondrium	2
CAGGAAGACTTTATAT-1	C1_CKDL220014177-1A_HY5MFDSX3_S2	TTGTTTCATTAGTCTA-1	Ossifying perichondrium	5
CAGGCCGTTTGGGTGT-1	C1_CKDL220014177-1A_HY5MFDSX3_S2	TTGTTTCATTAGTCTA-1	Ossifying perichondrium	7
CAGTAACTATTTATTG-1	C1_CKDL220014177-1A_HY5MFDSX3_S2	TTGTTTCATTAGTCTA-1	Ossifying perichondrium	14
CAGTCGAGGATGCAAT-1	C1_CKDL220014177-1A_HY5MFDSX3_S2	TTGTTTCATTAGTCTA-1	Ossifying perichondrium	15
CATACGGCGTCTGGGC-1	C1_CKDL220014177-1A_HY5MFDSX3_S2	TTGTTTCATTAGTCTA-1	Ossifying perichondrium	3
CATACTATGTAATTGT-1	C1_CKDL220014177-1A_HY5MFDSX3_S2	TTGTTTCATTAGTCTA-1	Ossifying perichondrium	6
CATAGTACATTGAGAG-1	C1_CKDL220014177-1A_HY5MFDSX3_S2	TTGTTTCATTAGTCTA-1	Ossifying perichondrium	1
CATATACTACTGATAA-1	C1_CKDL220014177-1A_HY5MFDSX3_S2	TTGTTTCATTAGTCTA-1	Ossifying perichondrium	14
CATCTATCCCGTGTCT-1	C1_CKDL220014177-1A_HY5MFDSX3_S2	TTGTTTCATTAGTCTA-1	Ossifying perichondrium	13
CATGCGTTAGACAGAA-1	C1_CKDL220014177-1A_HY5MFDSX3_S2	TTGTTTCATTAGTCTA-1	Ossifying perichondrium	6
CATTACATAGATTGTG-1	C1_CKDL220014177-1A_HY5MFDSX3_S2	TTGTTTCATTAGTCTA-1	Ossifying perichondrium	25
CATTGCGAAATGGGCG-1	C1_CKDL220014177-1A_HY5MFDSX3_S2	TTGTTTCATTAGTCTA-1	Ossifying perichondrium	24
CATTGCGGGTCAATTC-1	C1_CKDL220014177-1A_HY5MFDSX3_S2	TTGTTTCATTAGTCTA-1	Ossifying perichondrium	23
CCAAGCGTAACTCGTA-1	C1_CKDL220014177-1A_HY5MFDSX3_S2	TTGTTTCATTAGTCTA-1	Ossifying perichondrium	4
CCAAGGAACAGAGAGG-1	C1_CKDL220014177-1A_HY5MFDSX3_S2	TTGTTTCATTAGTCTA-1	Ossifying perichondrium	13
CCAATCGGTAGATCGA-1	C1_CKDL220014177-1A_HY5MFDSX3_S2	TTGTTTCATTAGTCTA-1	Ossifying perichondrium	5
CCAATGTCACAGCAAG-1	C1_CKDL220014177-1A_HY5MFDSX3_S2	TTGTTTCATTAGTCTA-1	Ossifying perichondrium	5
CCAATTACGGGTCGAG-1	C1_CKDL220014177-1A_HY5MFDSX3_S2	TTGTTTCATTAGTCTA-1	Ossifying perichondrium	10
CCACACTGAGATATTA-1	C1_CKDL220014177-1A_HY5MFDSX3_S2	TTGTTTCATTAGTCTA-1	Ossifying perichondrium	4
CCACGAGAAGAGAATC-1	C1_CKDL220014177-1A_HY5MFDSX3_S2	TTGTTTCATTAGTCTA-1	Ossifying perichondrium	1
CCAGCCTGGACCAATA-1	C1_CKDL220014177-1A_HY5MFDSX3_S2	TTGTTTCATTAGTCTA-1	Ossifying perichondrium	3
CCAGCTGATGGTACTT-1	C1_CKDL220014177-1A_HY5MFDSX3_S2	TTGTTTCATTAGTCTA-1	Ossifying perichondrium	19
CCATAAACAACCCGAC-1	C1_CKDL220014177-1A_HY5MFDSX3_S2	TTGTTTCATTAGTCTA-1	Ossifying perichondrium	1
CCATGCCTGTTTAGTA-1	C1_CKDL220014177-1A_HY5MFDSX3_S2	TTGTTTCATTAGTCTA-1	Ossifying perichondrium	4
CCCAACATACGTCGCG-1	C1_CKDL220014177-1A_HY5MFDSX3_S2	TTGTTTCATTAGTCTA-1	Ossifying perichondrium	10
CCCTCATTCTGGAATT-1	C1_CKDL220014177-1A_HY5MFDSX3_S2	TTGTTTCATTAGTCTA-1	Ossifying perichondrium	15
CCCTGACTAACAAATT-1	C1_CKDL220014177-1A_HY5MFDSX3_S2	TTGTTTCATTAGTCTA-1	Ossifying perichondrium	23
CCCTGCCCAATCCGCT-1	C1_CKDL220014177-1A_HY5MFDSX3_S2	TTGTTTCATTAGTCTA-1	Ossifying perichondrium	18
CCCTGCGCTACGCATA-1	C1_CKDL220014177-1A_HY5MFDSX3_S2	TTGTTTCATTAGTCTA-1	Ossifying perichondrium	19
CCGACAAAGGGAGTGC-1	C1_CKDL220014177-1A_HY5MFDSX3_S2	TTGTTTCATTAGTCTA-1	Ossifying perichondrium	21
CCGATTCGAGGGACCC-1	C1_CKDL220014177-1A_HY5MFDSX3_S2	TTGTTTCATTAGTCTA-1	Ossifying perichondrium	19
CCGCCGGTCAACACAC-1	C1_CKDL220014177-1A_HY5MFDSX3_S2	TTGTTTCATTAGTCTA-1	Ossifying perichondrium	10
CCGCGATTTGGTAGGT-1	C1_CKDL220014177-1A_HY5MFDSX3_S2	TTGTTTCATTAGTCTA-1	Ossifying perichondrium	24
CCGGCGCATATTGGAT-1	C1_CKDL220014177-1A_HY5MFDSX3_S2	TTGTTTCATTAGTCTA-1	Ossifying perichondrium	9
CCGGGCTGCTCCATAC-1	C1_CKDL220014177-1A_HY5MFDSX3_S2	TTGTTTCATTAGTCTA-1	Ossifying perichondrium	13
CCTAAAGGCTGACGCT-1	C1_CKDL220014177-1A_HY5MFDSX3_S2	TTGTTTCATTAGTCTA-1	Ossifying perichondrium	4
CCTAGTTAGTCGCATG-1	C1_CKDL220014177-1A_HY5MFDSX3_S2	TTGTTTCATTAGTCTA-1	Ossifying perichondrium	1
CCTCACCAATCTTGAC-1	C1_CKDL220014177-1A_HY5MFDSX3_S2	TTGTTTCATTAGTCTA-1	Ossifying perichondrium	19
CCTCGAAGTGGACGGG-1	C1_CKDL220014177-1A_HY5MFDSX3_S2	TTGTTTCATTAGTCTA-1	Ossifying perichondrium	2
CCTCGCCAGCAAATTA-1	C1_CKDL220014177-1A_HY5MFDSX3_S2	TTGTTTCATTAGTCTA-1	Ossifying perichondrium	0
CCTCTGGCCTAGACGG-1	C1_CKDL220014177-1A_HY5MFDSX3_S2	TTGTTTCATTAGTCTA-1	Ossifying perichondrium	0
CCTGTAAGACATGATA-1	C1_CKDL220014177-1A_HY5MFDSX3_S2	TTGTTTCATTAGTCTA-1	Ossifying perichondrium	9
CCTGTCGCCCGTAAAT-1	C1_CKDL220014177-1A_HY5MFDSX3_S2	TTGTTTCATTAGTCTA-1	Ossifying perichondrium	1
CCTTCTTGATCCAGTG-1	C1_CKDL220014177-1A_HY5MFDSX3_S2	TTGTTTCATTAGTCTA-1	Ossifying perichondrium	0
CGAACGCCCAGTGCCG-1	C1_CKDL220014177-1A_HY5MFDSX3_S2	TTGTTTCATTAGTCTA-1	Ossifying perichondrium	2
CGAAGCTATAAATTCA-1	C1_CKDL220014177-1A_HY5MFDSX3_S2	TTGTTTCATTAGTCTA-1	Ossifying perichondrium	16
CGACAGTTCGCGTTAT-1	C1_CKDL220014177-1A_HY5MFDSX3_S2	TTGTTTCATTAGTCTA-1	Ossifying perichondrium	9
CGAGCTGGGCTTTAGG-1	C1_CKDL220014177-1A_HY5MFDSX3_S2	TTGTTTCATTAGTCTA-1	Ossifying perichondrium	3
CGAGGGACTGCGGTCG-1	C1_CKDL220014177-1A_HY5MFDSX3_S2	TTGTTTCATTAGTCTA-1	Ossifying perichondrium	10
CGATACCTCGCGGACA-1	C1_CKDL220014177-1A_HY5MFDSX3_S2	TTGTTTCATTAGTCTA-1	Ossifying perichondrium	4
CGATCCGACCCAGTGC-1	C1_CKDL220014177-1A_HY5MFDSX3_S2	TTGTTTCATTAGTCTA-1	Ossifying perichondrium	4
CGCATCCATCAGCCAG-1	C1_CKDL220014177-1A_HY5MFDSX3_S2	TTGTTTCATTAGTCTA-1	Ossifying perichondrium	25
CGCATGGTGCGATGCT-1	C1_CKDL220014177-1A_HY5MFDSX3_S2	TTGTTTCATTAGTCTA-1	Ossifying perichondrium	5
CGCCAAGAAGCCGAGT-1	C1_CKDL220014177-1A_HY5MFDSX3_S2	TTGTTTCATTAGTCTA-1	Ossifying perichondrium	20
CGCCCGCTTCCGTACA-1	C1_CKDL220014177-1A_HY5MFDSX3_S2	TTGTTTCATTAGTCTA-1	Ossifying perichondrium	3
CGCGGTCACAAACCAA-1	C1_CKDL220014177-1A_HY5MFDSX3_S2	TTGTTTCATTAGTCTA-1	Ossifying perichondrium	16
CGCTACGGGACATTTA-1	C1_CKDL220014177-1A_HY5MFDSX3_S2	TTGTTTCATTAGTCTA-1	Ossifying perichondrium	5
CGCTATTCTTAGGCTC-1	C1_CKDL220014177-1A_HY5MFDSX3_S2	TTGTTTCATTAGTCTA-1	Ossifying perichondrium	1
CGCTTTCATACCGGTG-1	C1_CKDL220014177-1A_HY5MFDSX3_S2	TTGTTTCATTAGTCTA-1	Ossifying perichondrium	12
CGGAGCATGGCGATCC-1	C1_CKDL220014177-1A_HY5MFDSX3_S2	TTGTTTCATTAGTCTA-1	Ossifying perichondrium	5
CGGGCCTTCTTTGTAA-1	C1_CKDL220014177-1A_HY5MFDSX3_S2	TTGTTTCATTAGTCTA-1	Ossifying perichondrium	0
CGGTCTATCAACCCGT-1	C1_CKDL220014177-1A_HY5MFDSX3_S2	TTGTTTCATTAGTCTA-1	Ossifying perichondrium	4
CGGTGAAGACTAAAGT-1	C1_CKDL220014177-1A_HY5MFDSX3_S2	TTGTTTCATTAGTCTA-1	Ossifying perichondrium	19
CGGTGGGCTCCAGCCT-1	C1_CKDL220014177-1A_HY5MFDSX3_S2	TTGTTTCATTAGTCTA-1	Ossifying perichondrium	12
CGTAGCGAATTGTCAG-1	C1_CKDL220014177-1A_HY5MFDSX3_S2	TTGTTTCATTAGTCTA-1	Ossifying perichondrium	2
CGTGAAGTTAATTCAC-1	C1_CKDL220014177-1A_HY5MFDSX3_S2	TTGTTTCATTAGTCTA-1	Ossifying perichondrium	0
CGTGACATTGGGTCGT-1	C1_CKDL220014177-1A_HY5MFDSX3_S2	TTGTTTCATTAGTCTA-1	Ossifying perichondrium	4
CGTTTAAGCGGAGCAC-1	C1_CKDL220014177-1A_HY5MFDSX3_S2	TTGTTTCATTAGTCTA-1	Ossifying perichondrium	8
CGTTTCACTTCGGGCG-1	C1_CKDL220014177-1A_HY5MFDSX3_S2	TTGTTTCATTAGTCTA-1	Ossifying perichondrium	9
CGTTTCGCTCATTACA-1	C1_CKDL220014177-1A_HY5MFDSX3_S2	TTGTTTCATTAGTCTA-1	Ossifying perichondrium	6
CTAAAGAATGCCTACT-1	C1_CKDL220014177-1A_HY5MFDSX3_S2	TTGTTTCATTAGTCTA-1	Ossifying perichondrium	12
CTACGCACGGAGTACC-1	C1_CKDL220014177-1A_HY5MFDSX3_S2	TTGTTTCATTAGTCTA-1	Ossifying perichondrium	2
CTACGCCATTTCCGAT-1	C1_CKDL220014177-1A_HY5MFDSX3_S2	TTGTTTCATTAGTCTA-1	Ossifying perichondrium	3
CTAGCATAGTATAATG-1	C1_CKDL220014177-1A_HY5MFDSX3_S2	TTGTTTCATTAGTCTA-1	Ossifying perichondrium	2
CTAGTATTCGGAATTA-1	C1_CKDL220014177-1A_HY5MFDSX3_S2	TTGTTTCATTAGTCTA-1	Ossifying perichondrium	3
CTAGTCACGTCTTAAG-1	C1_CKDL220014177-1A_HY5MFDSX3_S2	TTGTTTCATTAGTCTA-1	Ossifying perichondrium	5
CTAGTTGGGCCCGGTA-1	C1_CKDL220014177-1A_HY5MFDSX3_S2	TTGTTTCATTAGTCTA-1	Ossifying perichondrium	0
CTATAAGAGCCAATCG-1	C1_CKDL220014177-1A_HY5MFDSX3_S2	TTGTTTCATTAGTCTA-1	Ossifying perichondrium	16
CTATCGGGTCTCAACA-1	C1_CKDL220014177-1A_HY5MFDSX3_S2	TTGTTTCATTAGTCTA-1	Ossifying perichondrium	4
CTATGTCACTAGCCCA-1	C1_CKDL220014177-1A_HY5MFDSX3_S2	TTGTTTCATTAGTCTA-1	Ossifying perichondrium	0
CTCATGGCTCACAATC-1	C1_CKDL220014177-1A_HY5MFDSX3_S2	TTGTTTCATTAGTCTA-1	Ossifying perichondrium	6
CTCCGCCCACATGAGG-1	C1_CKDL220014177-1A_HY5MFDSX3_S2	TTGTTTCATTAGTCTA-1	Ossifying perichondrium	8
CTCTCACAATCGATGA-1	C1_CKDL220014177-1A_HY5MFDSX3_S2	TTGTTTCATTAGTCTA-1	Ossifying perichondrium	3
CTCTGGACGCCTGGTG-1	C1_CKDL220014177-1A_HY5MFDSX3_S2	TTGTTTCATTAGTCTA-1	Ossifying perichondrium	1
CTCTGTTTGAGGATTC-1	C1_CKDL220014177-1A_HY5MFDSX3_S2	TTGTTTCATTAGTCTA-1	Ossifying perichondrium	1
CTGCACCTGGAACCGC-1	C1_CKDL220014177-1A_HY5MFDSX3_S2	TTGTTTCATTAGTCTA-1	Ossifying perichondrium	13
CTGCCATGCATCACAT-1	C1_CKDL220014177-1A_HY5MFDSX3_S2	TTGTTTCATTAGTCTA-1	Ossifying perichondrium	3
CTGCGTTACGATATAA-1	C1_CKDL220014177-1A_HY5MFDSX3_S2	TTGTTTCATTAGTCTA-1	Ossifying perichondrium	8
CTGCTTTATGTCCGCG-1	C1_CKDL220014177-1A_HY5MFDSX3_S2	TTGTTTCATTAGTCTA-1	Ossifying perichondrium	20
CTGGCGACATAAGTCC-1	C1_CKDL220014177-1A_HY5MFDSX3_S2	TTGTTTCATTAGTCTA-1	Ossifying perichondrium	4
CTGTACTTCTTAGCAT-1	C1_CKDL220014177-1A_HY5MFDSX3_S2	TTGTTTCATTAGTCTA-1	Ossifying perichondrium	3
CTTCATAGCTCAAGAA-1	C1_CKDL220014177-1A_HY5MFDSX3_S2	TTGTTTCATTAGTCTA-1	Ossifying perichondrium	18
CTTCATTGTCAGTGGA-1	C1_CKDL220014177-1A_HY5MFDSX3_S2	TTGTTTCATTAGTCTA-1	Ossifying perichondrium	0
CTTCGTAGATAGGTGA-1	C1_CKDL220014177-1A_HY5MFDSX3_S2	TTGTTTCATTAGTCTA-1	Ossifying perichondrium	6
CTTCTTACGTCGTATA-1	C1_CKDL220014177-1A_HY5MFDSX3_S2	TTGTTTCATTAGTCTA-1	Ossifying perichondrium	7
GAAACAGCCATGCAGT-1	C1_CKDL220014177-1A_HY5MFDSX3_S2	TTGTTTCATTAGTCTA-1	Ossifying perichondrium	7
GAAACCGAATTACCTT-1	C1_CKDL220014177-1A_HY5MFDSX3_S2	TTGTTTCATTAGTCTA-1	Ossifying perichondrium	1
GAAACTCTAATGAAGG-1	C1_CKDL220014177-1A_HY5MFDSX3_S2	TTGTTTCATTAGTCTA-1	Ossifying perichondrium	1
GAAAGCCCTTTGGACC-1	C1_CKDL220014177-1A_HY5MFDSX3_S2	TTGTTTCATTAGTCTA-1	Ossifying perichondrium	20
GAAATTAGCACGGATA-1	C1_CKDL220014177-1A_HY5MFDSX3_S2	TTGTTTCATTAGTCTA-1	Ossifying perichondrium	11
GAAATTGTCTCTATAA-1	C1_CKDL220014177-1A_HY5MFDSX3_S2	TTGTTTCATTAGTCTA-1	Ossifying perichondrium	1
GAAGCGTGAGGAATTT-1	C1_CKDL220014177-1A_HY5MFDSX3_S2	TTGTTTCATTAGTCTA-1	Ossifying perichondrium	1
GAAGGCTACCATTGTT-1	C1_CKDL220014177-1A_HY5MFDSX3_S2	TTGTTTCATTAGTCTA-1	Ossifying perichondrium	25
GAAGTGATTTATCGTG-1	C1_CKDL220014177-1A_HY5MFDSX3_S2	TTGTTTCATTAGTCTA-1	Ossifying perichondrium	5
GAAGTTTCCACTCAAT-1	C1_CKDL220014177-1A_HY5MFDSX3_S2	TTGTTTCATTAGTCTA-1	Ossifying perichondrium	7
GAATAGCCCTGCGGTC-1	C1_CKDL220014177-1A_HY5MFDSX3_S2	TTGTTTCATTAGTCTA-1	Ossifying perichondrium	18
GAATATTCGGAGTCCC-1	C1_CKDL220014177-1A_HY5MFDSX3_S2	TTGTTTCATTAGTCTA-1	Ossifying perichondrium	4
GAATTATAGTGAAAGG-1	C1_CKDL220014177-1A_HY5MFDSX3_S2	TTGTTTCATTAGTCTA-1	Ossifying perichondrium	3
GACACTGAGTTCAGTG-1	C1_CKDL220014177-1A_HY5MFDSX3_S2	TTGTTTCATTAGTCTA-1	Ossifying perichondrium	4
GACCGACTGAAGCGTC-1	C1_CKDL220014177-1A_HY5MFDSX3_S2	TTGTTTCATTAGTCTA-1	Ossifying perichondrium	20
GACCGTCAGGTCGTGA-1	C1_CKDL220014177-1A_HY5MFDSX3_S2	TTGTTTCATTAGTCTA-1	Ossifying perichondrium	3
GACCGTGCTGACGGTG-1	C1_CKDL220014177-1A_HY5MFDSX3_S2	TTGTTTCATTAGTCTA-1	Ossifying perichondrium	2
GAGAGGGCGCGAGGTT-1	C1_CKDL220014177-1A_HY5MFDSX3_S2	TTGTTTCATTAGTCTA-1	Ossifying perichondrium	9
GAGCGAGGGAGTACCG-1	C1_CKDL220014177-1A_HY5MFDSX3_S2	TTGTTTCATTAGTCTA-1	Ossifying perichondrium	8
GAGCTGTCGTCTCGGA-1	C1_CKDL220014177-1A_HY5MFDSX3_S2	TTGTTTCATTAGTCTA-1	Ossifying perichondrium	18
GAGGTACATCCATCTT-1	C1_CKDL220014177-1A_HY5MFDSX3_S2	TTGTTTCATTAGTCTA-1	Ossifying perichondrium	3
GAGTACGGGTATACAA-1	C1_CKDL220014177-1A_HY5MFDSX3_S2	TTGTTTCATTAGTCTA-1	Ossifying perichondrium	16
GATATTGAGATTGGCG-1	C1_CKDL220014177-1A_HY5MFDSX3_S2	TTGTTTCATTAGTCTA-1	Ossifying perichondrium	19
GATATTTCCTACATGG-1	C1_CKDL220014177-1A_HY5MFDSX3_S2	TTGTTTCATTAGTCTA-1	Ossifying perichondrium	8
GATCCGGGAATTAACA-1	C1_CKDL220014177-1A_HY5MFDSX3_S2	TTGTTTCATTAGTCTA-1	Ossifying perichondrium	8
GATCGCGGGCTCTCCA-1	C1_CKDL220014177-1A_HY5MFDSX3_S2	TTGTTTCATTAGTCTA-1	Ossifying perichondrium	4
GATCGTGACTGATATC-1	C1_CKDL220014177-1A_HY5MFDSX3_S2	TTGTTTCATTAGTCTA-1	Ossifying perichondrium	7
GATGCGTCCTGCATTC-1	C1_CKDL220014177-1A_HY5MFDSX3_S2	TTGTTTCATTAGTCTA-1	Ossifying perichondrium	1
GATGTTCAATCCACGA-1	C1_CKDL220014177-1A_HY5MFDSX3_S2	TTGTTTCATTAGTCTA-1	Ossifying perichondrium	6
GATTACTGAATTTGGG-1	C1_CKDL220014177-1A_HY5MFDSX3_S2	TTGTTTCATTAGTCTA-1	Ossifying perichondrium	8
GATTCCGCGTTTCCGT-1	C1_CKDL220014177-1A_HY5MFDSX3_S2	TTGTTTCATTAGTCTA-1	Ossifying perichondrium	1
GCAGATTAGGGATATC-1	C1_CKDL220014177-1A_HY5MFDSX3_S2	TTGTTTCATTAGTCTA-1	Ossifying perichondrium	1
GCAGCACACAGCCCAG-1	C1_CKDL220014177-1A_HY5MFDSX3_S2	TTGTTTCATTAGTCTA-1	Ossifying perichondrium	8
GCAGGTAGAGTATGGT-1	C1_CKDL220014177-1A_HY5MFDSX3_S2	TTGTTTCATTAGTCTA-1	Ossifying perichondrium	10
GCATACGAGGTCTTTA-1	C1_CKDL220014177-1A_HY5MFDSX3_S2	TTGTTTCATTAGTCTA-1	Ossifying perichondrium	22
GCATAGAGCACTCAGG-1	C1_CKDL220014177-1A_HY5MFDSX3_S2	TTGTTTCATTAGTCTA-1	Ossifying perichondrium	0
GCATCCCTAACTTTGA-1	C1_CKDL220014177-1A_HY5MFDSX3_S2	TTGTTTCATTAGTCTA-1	Ossifying perichondrium	16
GCCGCATTAGTCCGGC-1	C1_CKDL220014177-1A_HY5MFDSX3_S2	TTGTTTCATTAGTCTA-1	Ossifying perichondrium	22
GCCGCTTGTGAGAAAC-1	C1_CKDL220014177-1A_HY5MFDSX3_S2	TTGTTTCATTAGTCTA-1	Ossifying perichondrium	10
GCGAAGCCATACCCGT-1	C1_CKDL220014177-1A_HY5MFDSX3_S2	TTGTTTCATTAGTCTA-1	Ossifying perichondrium	2
GCGAGAGGCCATGTAA-1	C1_CKDL220014177-1A_HY5MFDSX3_S2	TTGTTTCATTAGTCTA-1	Ossifying perichondrium	20
GCGAGGCCCGAGCAGA-1	C1_CKDL220014177-1A_HY5MFDSX3_S2	TTGTTTCATTAGTCTA-1	Ossifying perichondrium	6
GCGATTGTTAACGTTA-1	C1_CKDL220014177-1A_HY5MFDSX3_S2	TTGTTTCATTAGTCTA-1	Ossifying perichondrium	9
GCGCTAATTGAATAGA-1	C1_CKDL220014177-1A_HY5MFDSX3_S2	TTGTTTCATTAGTCTA-1	Ossifying perichondrium	4
GCGCTATGCCGAGGCA-1	C1_CKDL220014177-1A_HY5MFDSX3_S2	TTGTTTCATTAGTCTA-1	Ossifying perichondrium	4
GCGCTGATCCAGACTC-1	C1_CKDL220014177-1A_HY5MFDSX3_S2	TTGTTTCATTAGTCTA-1	Ossifying perichondrium	7
GCGGCTCTGACGTACC-1	C1_CKDL220014177-1A_HY5MFDSX3_S2	TTGTTTCATTAGTCTA-1	Ossifying perichondrium	10
GCGTCTCTGCATTGGG-1	C1_CKDL220014177-1A_HY5MFDSX3_S2	TTGTTTCATTAGTCTA-1	Ossifying perichondrium	8
GCGTGGTACTGGGTTA-1	C1_CKDL220014177-1A_HY5MFDSX3_S2	TTGTTTCATTAGTCTA-1	Ossifying perichondrium	17
GCGTTCGGAGACCGGG-1	C1_CKDL220014177-1A_HY5MFDSX3_S2	TTGTTTCATTAGTCTA-1	Ossifying perichondrium	15
GCTACAGTACGGACCG-1	C1_CKDL220014177-1A_HY5MFDSX3_S2	TTGTTTCATTAGTCTA-1	Ossifying perichondrium	21
GCTAGTAGAGCTTGTA-1	C1_CKDL220014177-1A_HY5MFDSX3_S2	TTGTTTCATTAGTCTA-1	Ossifying perichondrium	4
GCTAGTTTCATTGAGG-1	C1_CKDL220014177-1A_HY5MFDSX3_S2	TTGTTTCATTAGTCTA-1	Ossifying perichondrium	18
GCTGAGGCGTGAGTAT-1	C1_CKDL220014177-1A_HY5MFDSX3_S2	TTGTTTCATTAGTCTA-1	Ossifying perichondrium	4
GCTGCTCTCCGGACAC-1	C1_CKDL220014177-1A_HY5MFDSX3_S2	TTGTTTCATTAGTCTA-1	Ossifying perichondrium	1
GCTTATGAAGCAGGAA-1	C1_CKDL220014177-1A_HY5MFDSX3_S2	TTGTTTCATTAGTCTA-1	Ossifying perichondrium	14
GGAAACCTTGTTGAAT-1	C1_CKDL220014177-1A_HY5MFDSX3_S2	TTGTTTCATTAGTCTA-1	Ossifying perichondrium	17
GGATGACGCGAGTTTA-1	C1_CKDL220014177-1A_HY5MFDSX3_S2	TTGTTTCATTAGTCTA-1	Ossifying perichondrium	7
GGATGCTGGCGTTCCT-1	C1_CKDL220014177-1A_HY5MFDSX3_S2	TTGTTTCATTAGTCTA-1	Ossifying perichondrium	19
GGATGTCCTTACCGCA-1	C1_CKDL220014177-1A_HY5MFDSX3_S2	TTGTTTCATTAGTCTA-1	Ossifying perichondrium	15
GGCAAATTACTTTACT-1	C1_CKDL220014177-1A_HY5MFDSX3_S2	TTGTTTCATTAGTCTA-1	Ossifying perichondrium	1
GGCAGCGGTAATCCTA-1	C1_CKDL220014177-1A_HY5MFDSX3_S2	TTGTTTCATTAGTCTA-1	Ossifying perichondrium	12
GGCATATCGGTTCTGC-1	C1_CKDL220014177-1A_HY5MFDSX3_S2	TTGTTTCATTAGTCTA-1	Ossifying perichondrium	5
GGCCCTCACCCACTTA-1	C1_CKDL220014177-1A_HY5MFDSX3_S2	TTGTTTCATTAGTCTA-1	Ossifying perichondrium	18
GGCGCATGAATTGATG-1	C1_CKDL220014177-1A_HY5MFDSX3_S2	TTGTTTCATTAGTCTA-1	Ossifying perichondrium	0
GGCGGTAGGATCATTG-1	C1_CKDL220014177-1A_HY5MFDSX3_S2	TTGTTTCATTAGTCTA-1	Ossifying perichondrium	2
GGGACTGCATAGATAG-1	C1_CKDL220014177-1A_HY5MFDSX3_S2	TTGTTTCATTAGTCTA-1	Ossifying perichondrium	2
GGGAGGATGCCCGAAA-1	C1_CKDL220014177-1A_HY5MFDSX3_S2	TTGTTTCATTAGTCTA-1	Ossifying perichondrium	4
GGGCCCGTCTTAAACA-1	C1_CKDL220014177-1A_HY5MFDSX3_S2	TTGTTTCATTAGTCTA-1	Ossifying perichondrium	1
GGGCCGGCCGAAGTAC-1	C1_CKDL220014177-1A_HY5MFDSX3_S2	TTGTTTCATTAGTCTA-1	Ossifying perichondrium	12
GGGCGTCCACTGGCTC-1	C1_CKDL220014177-1A_HY5MFDSX3_S2	TTGTTTCATTAGTCTA-1	Ossifying perichondrium	5
GGGCTGCCTAGGGCGA-1	C1_CKDL220014177-1A_HY5MFDSX3_S2	TTGTTTCATTAGTCTA-1	Ossifying perichondrium	3
GGGTACTTCATGAACT-1	C1_CKDL220014177-1A_HY5MFDSX3_S2	TTGTTTCATTAGTCTA-1	Ossifying perichondrium	10
GGGTGTTTCAGCTATG-1	C1_CKDL220014177-1A_HY5MFDSX3_S2	TTGTTTCATTAGTCTA-1	Ossifying perichondrium	3
GGTACAAACATGCTAT-1	C1_CKDL220014177-1A_HY5MFDSX3_S2	TTGTTTCATTAGTCTA-1	Ossifying perichondrium	1
GGTACACCAGATTTAT-1	C1_CKDL220014177-1A_HY5MFDSX3_S2	TTGTTTCATTAGTCTA-1	Ossifying perichondrium	25
GGTACATCTGGGACGA-1	C1_CKDL220014177-1A_HY5MFDSX3_S2	TTGTTTCATTAGTCTA-1	Ossifying perichondrium	20
GGTAGTGCTCGCACCA-1	C1_CKDL220014177-1A_HY5MFDSX3_S2	TTGTTTCATTAGTCTA-1	Ossifying perichondrium	5
GGTGATAAGGAGCAGT-1	C1_CKDL220014177-1A_HY5MFDSX3_S2	TTGTTTCATTAGTCTA-1	Ossifying perichondrium	10
GGTGCTGGTACACATT-1	C1_CKDL220014177-1A_HY5MFDSX3_S2	TTGTTTCATTAGTCTA-1	Ossifying perichondrium	4
GGTTCGGATTATACTA-1	C1_CKDL220014177-1A_HY5MFDSX3_S2	TTGTTTCATTAGTCTA-1	Ossifying perichondrium	25
GGTTTAATTGAGCAGG-1	C1_CKDL220014177-1A_HY5MFDSX3_S2	TTGTTTCATTAGTCTA-1	Ossifying perichondrium	24
GTACACTTACCTGAAG-1	C1_CKDL220014177-1A_HY5MFDSX3_S2	TTGTTTCATTAGTCTA-1	Ossifying perichondrium	2
GTACTCCCTTATCGCT-1	C1_CKDL220014177-1A_HY5MFDSX3_S2	TTGTTTCATTAGTCTA-1	Ossifying perichondrium	16
GTAGCGGCTATACACT-1	C1_CKDL220014177-1A_HY5MFDSX3_S2	TTGTTTCATTAGTCTA-1	Ossifying perichondrium	6
GTAGGTGATCCGTGTA-1	C1_CKDL220014177-1A_HY5MFDSX3_S2	TTGTTTCATTAGTCTA-1	Ossifying perichondrium	3
GTCATGCACCTCCGTT-1	C1_CKDL220014177-1A_HY5MFDSX3_S2	TTGTTTCATTAGTCTA-1	Ossifying perichondrium	2
GTCATTAGAGCGAACG-1	C1_CKDL220014177-1A_HY5MFDSX3_S2	TTGTTTCATTAGTCTA-1	Ossifying perichondrium	4
GTCGGATGTAGCGCGC-1	C1_CKDL220014177-1A_HY5MFDSX3_S2	TTGTTTCATTAGTCTA-1	Ossifying perichondrium	2
GTCGTACCTACGATTG-1	C1_CKDL220014177-1A_HY5MFDSX3_S2	TTGTTTCATTAGTCTA-1	Ossifying perichondrium	25
GTCGTATTGGCGTACA-1	C1_CKDL220014177-1A_HY5MFDSX3_S2	TTGTTTCATTAGTCTA-1	Ossifying perichondrium	11
GTCTACTCAATTACAA-1	C1_CKDL220014177-1A_HY5MFDSX3_S2	TTGTTTCATTAGTCTA-1	Ossifying perichondrium	23
GTCTATCTGAGTTTCT-1	C1_CKDL220014177-1A_HY5MFDSX3_S2	TTGTTTCATTAGTCTA-1	Ossifying perichondrium	7
GTCTTAGTACAGCCGG-1	C1_CKDL220014177-1A_HY5MFDSX3_S2	TTGTTTCATTAGTCTA-1	Ossifying perichondrium	2
GTGACGAGGGTGACCC-1	C1_CKDL220014177-1A_HY5MFDSX3_S2	TTGTTTCATTAGTCTA-1	Ossifying perichondrium	25
GTGCAACAAATGTGGC-1	C1_CKDL220014177-1A_HY5MFDSX3_S2	TTGTTTCATTAGTCTA-1	Ossifying perichondrium	6
GTGCACGAAAGTGACT-1	C1_CKDL220014177-1A_HY5MFDSX3_S2	TTGTTTCATTAGTCTA-1	Ossifying perichondrium	1
GTGCCGCTTCAAAGGT-1	C1_CKDL220014177-1A_HY5MFDSX3_S2	TTGTTTCATTAGTCTA-1	Ossifying perichondrium	5
GTGCGAAATCGAACAC-1	C1_CKDL220014177-1A_HY5MFDSX3_S2	TTGTTTCATTAGTCTA-1	Ossifying perichondrium	5
GTGGAACCTACATGCG-1	C1_CKDL220014177-1A_HY5MFDSX3_S2	TTGTTTCATTAGTCTA-1	Ossifying perichondrium	3
GTGGACGTGCTGAGAC-1	C1_CKDL220014177-1A_HY5MFDSX3_S2	TTGTTTCATTAGTCTA-1	Ossifying perichondrium	17
GTTACTTTGGGCCTAG-1	C1_CKDL220014177-1A_HY5MFDSX3_S2	TTGTTTCATTAGTCTA-1	Ossifying perichondrium	2
GTTCGCCATAAGTGCC-1	C1_CKDL220014177-1A_HY5MFDSX3_S2	TTGTTTCATTAGTCTA-1	Ossifying perichondrium	3
GTTCTTCCCTCGATGT-1	C1_CKDL220014177-1A_HY5MFDSX3_S2	TTGTTTCATTAGTCTA-1	Ossifying perichondrium	12
GTTGAACCGGTTCCAT-1	C1_CKDL220014177-1A_HY5MFDSX3_S2	TTGTTTCATTAGTCTA-1	Ossifying perichondrium	7
GTTGGACCGCATCAGG-1	C1_CKDL220014177-1A_HY5MFDSX3_S2	TTGTTTCATTAGTCTA-1	Ossifying perichondrium	22
GTTGGATTTGCGTTGG-1	C1_CKDL220014177-1A_HY5MFDSX3_S2	TTGTTTCATTAGTCTA-1	Ossifying perichondrium	5
GTTGTCGTGTTAGTTG-1	C1_CKDL220014177-1A_HY5MFDSX3_S2	TTGTTTCATTAGTCTA-1	Ossifying perichondrium	14
GTTTCTGCAGTCTCCC-1	C1_CKDL220014177-1A_HY5MFDSX3_S2	TTGTTTCATTAGTCTA-1	Ossifying perichondrium	8
TAAAGCTGCAATAGGG-1	C1_CKDL220014177-1A_HY5MFDSX3_S2	TTGTTTCATTAGTCTA-1	Ossifying perichondrium	12
TAACATACAATGTGGG-1	C1_CKDL220014177-1A_HY5MFDSX3_S2	TTGTTTCATTAGTCTA-1	Ossifying perichondrium	6
TAACTCATCCGCGCGG-1	C1_CKDL220014177-1A_HY5MFDSX3_S2	TTGTTTCATTAGTCTA-1	Ossifying perichondrium	3
TAAGGAACTTGTGGGA-1	C1_CKDL220014177-1A_HY5MFDSX3_S2	TTGTTTCATTAGTCTA-1	Ossifying perichondrium	17
TAAGGGCTGGGAGAGG-1	C1_CKDL220014177-1A_HY5MFDSX3_S2	TTGTTTCATTAGTCTA-1	Ossifying perichondrium	22
TAATAAACAAGGAGAT-1	C1_CKDL220014177-1A_HY5MFDSX3_S2	TTGTTTCATTAGTCTA-1	Ossifying perichondrium	9
TACAACGCACAACTCA-1	C1_CKDL220014177-1A_HY5MFDSX3_S2	TTGTTTCATTAGTCTA-1	Ossifying perichondrium	3
TACATAGGCATACACC-1	C1_CKDL220014177-1A_HY5MFDSX3_S2	TTGTTTCATTAGTCTA-1	Ossifying perichondrium	2
TACATTTCTAACGTGC-1	C1_CKDL220014177-1A_HY5MFDSX3_S2	TTGTTTCATTAGTCTA-1	Ossifying perichondrium	1
TACGCAGTTCTTTCCT-1	C1_CKDL220014177-1A_HY5MFDSX3_S2	TTGTTTCATTAGTCTA-1	Ossifying perichondrium	2
TACGCCATATTCTAAT-1	C1_CKDL220014177-1A_HY5MFDSX3_S2	TTGTTTCATTAGTCTA-1	Ossifying perichondrium	1
TACTGGACAGCTCGGC-1	C1_CKDL220014177-1A_HY5MFDSX3_S2	TTGTTTCATTAGTCTA-1	Ossifying perichondrium	18
TAGAAATTCACGTATA-1	C1_CKDL220014177-1A_HY5MFDSX3_S2	TTGTTTCATTAGTCTA-1	Ossifying perichondrium	25
TAGCAACCTGTCACAA-1	C1_CKDL220014177-1A_HY5MFDSX3_S2	TTGTTTCATTAGTCTA-1	Ossifying perichondrium	23
TAGCGTTGGGTCTTAC-1	C1_CKDL220014177-1A_HY5MFDSX3_S2	TTGTTTCATTAGTCTA-1	Ossifying perichondrium	5
TAGGTTCGAGTTCGTC-1	C1_CKDL220014177-1A_HY5MFDSX3_S2	TTGTTTCATTAGTCTA-1	Ossifying perichondrium	3
TAGTCCGCAGAGAATG-1	C1_CKDL220014177-1A_HY5MFDSX3_S2	TTGTTTCATTAGTCTA-1	Ossifying perichondrium	2
TAGTTTATTCTTGCTT-1	C1_CKDL220014177-1A_HY5MFDSX3_S2	TTGTTTCATTAGTCTA-1	Ossifying perichondrium	9
TATACACGCAAAGTAT-1	C1_CKDL220014177-1A_HY5MFDSX3_S2	TTGTTTCATTAGTCTA-1	Ossifying perichondrium	19
TATCCTGCATGGGAAT-1	C1_CKDL220014177-1A_HY5MFDSX3_S2	TTGTTTCATTAGTCTA-1	Ossifying perichondrium	10
TATGATCCGGCACGCC-1	C1_CKDL220014177-1A_HY5MFDSX3_S2	TTGTTTCATTAGTCTA-1	Ossifying perichondrium	22
TATGGGACCGAGCAGG-1	C1_CKDL220014177-1A_HY5MFDSX3_S2	TTGTTTCATTAGTCTA-1	Ossifying perichondrium	2
TATGGTCTGAGTAACA-1	C1_CKDL220014177-1A_HY5MFDSX3_S2	TTGTTTCATTAGTCTA-1	Ossifying perichondrium	1
TATTTATACCGAGTAG-1	C1_CKDL220014177-1A_HY5MFDSX3_S2	TTGTTTCATTAGTCTA-1	Ossifying perichondrium	2
TCAACGAGGAGACAAA-1	C1_CKDL220014177-1A_HY5MFDSX3_S2	TTGTTTCATTAGTCTA-1	Ossifying perichondrium	1
TCACGTGCCCGATTCA-1	C1_CKDL220014177-1A_HY5MFDSX3_S2	TTGTTTCATTAGTCTA-1	Ossifying perichondrium	2
TCATCCCAGAGGGTGG-1	C1_CKDL220014177-1A_HY5MFDSX3_S2	TTGTTTCATTAGTCTA-1	Ossifying perichondrium	2
TCATGCAGGTTCTCAT-1	C1_CKDL220014177-1A_HY5MFDSX3_S2	TTGTTTCATTAGTCTA-1	Ossifying perichondrium	5
TCCAACTTTAAATTCT-1	C1_CKDL220014177-1A_HY5MFDSX3_S2	TTGTTTCATTAGTCTA-1	Ossifying perichondrium	8
TCCAGAGCACCGGTTC-1	C1_CKDL220014177-1A_HY5MFDSX3_S2	TTGTTTCATTAGTCTA-1	Ossifying perichondrium	7
TCCCAGCTTTAGTCTG-1	C1_CKDL220014177-1A_HY5MFDSX3_S2	TTGTTTCATTAGTCTA-1	Ossifying perichondrium	3
TCCCTTAGATTACTCG-1	C1_CKDL220014177-1A_HY5MFDSX3_S2	TTGTTTCATTAGTCTA-1	Ossifying perichondrium	6
TCCGAACTTGGCTTAC-1	C1_CKDL220014177-1A_HY5MFDSX3_S2	TTGTTTCATTAGTCTA-1	Ossifying perichondrium	22
TCCTAGCAAAGAAGCT-1	C1_CKDL220014177-1A_HY5MFDSX3_S2	TTGTTTCATTAGTCTA-1	Ossifying perichondrium	7
TCCTTCAGTGGTCGAA-1	C1_CKDL220014177-1A_HY5MFDSX3_S2	TTGTTTCATTAGTCTA-1	Ossifying perichondrium	3
TCCTTTCTTACGCTTA-1	C1_CKDL220014177-1A_HY5MFDSX3_S2	TTGTTTCATTAGTCTA-1	Ossifying perichondrium	2
TCGAGACCAACACCGT-1	C1_CKDL220014177-1A_HY5MFDSX3_S2	TTGTTTCATTAGTCTA-1	Ossifying perichondrium	2
TCGCTCGATATATTCC-1	C1_CKDL220014177-1A_HY5MFDSX3_S2	TTGTTTCATTAGTCTA-1	Ossifying perichondrium	1
TCGCTGTGCGTAAATC-1	C1_CKDL220014177-1A_HY5MFDSX3_S2	TTGTTTCATTAGTCTA-1	Ossifying perichondrium	16
TCGGGATTCAAACATA-1	C1_CKDL220014177-1A_HY5MFDSX3_S2	TTGTTTCATTAGTCTA-1	Ossifying perichondrium	21
TCTACCGTCCACAAGC-1	C1_CKDL220014177-1A_HY5MFDSX3_S2	TTGTTTCATTAGTCTA-1	Ossifying perichondrium	0
TCTGAATTCCGTACAA-1	C1_CKDL220014177-1A_HY5MFDSX3_S2	TTGTTTCATTAGTCTA-1	Ossifying perichondrium	16
TCTTACAGAGGTACCG-1	C1_CKDL220014177-1A_HY5MFDSX3_S2	TTGTTTCATTAGTCTA-1	Ossifying perichondrium	15
TCTTCGAATAGACGTT-1	C1_CKDL220014177-1A_HY5MFDSX3_S2	TTGTTTCATTAGTCTA-1	Ossifying perichondrium	7
TCTTCGATACCAATAA-1	C1_CKDL220014177-1A_HY5MFDSX3_S2	TTGTTTCATTAGTCTA-1	Ossifying perichondrium	1
TCTTGATGCGTAGCGA-1	C1_CKDL220014177-1A_HY5MFDSX3_S2	TTGTTTCATTAGTCTA-1	Ossifying perichondrium	2
TCTTTAAGACTATGAA-1	C1_CKDL220014177-1A_HY5MFDSX3_S2	TTGTTTCATTAGTCTA-1	Ossifying perichondrium	18
TGACACTTCTCTTTGC-1	C1_CKDL220014177-1A_HY5MFDSX3_S2	TTGTTTCATTAGTCTA-1	Ossifying perichondrium	14
TGAGATTAGGCCCTAA-1	C1_CKDL220014177-1A_HY5MFDSX3_S2	TTGTTTCATTAGTCTA-1	Ossifying perichondrium	10
TGAGCCATACAGTCTC-1	C1_CKDL220014177-1A_HY5MFDSX3_S2	TTGTTTCATTAGTCTA-1	Ossifying perichondrium	8
TGCAAGAATGACGTAA-1	C1_CKDL220014177-1A_HY5MFDSX3_S2	TTGTTTCATTAGTCTA-1	Ossifying perichondrium	3
TGCAGAGTACCGAGCA-1	C1_CKDL220014177-1A_HY5MFDSX3_S2	TTGTTTCATTAGTCTA-1	Ossifying perichondrium	6
TGCGCAAAGCATTTGG-1	C1_CKDL220014177-1A_HY5MFDSX3_S2	TTGTTTCATTAGTCTA-1	Ossifying perichondrium	1
TGCGGTGAAATTTCAT-1	C1_CKDL220014177-1A_HY5MFDSX3_S2	TTGTTTCATTAGTCTA-1	Ossifying perichondrium	4
TGCGTAAGAACCTGAT-1	C1_CKDL220014177-1A_HY5MFDSX3_S2	TTGTTTCATTAGTCTA-1	Ossifying perichondrium	6
TGCTGTTGAAGAACTC-1	C1_CKDL220014177-1A_HY5MFDSX3_S2	TTGTTTCATTAGTCTA-1	Ossifying perichondrium	4
TGGAACCACTGACACA-1	C1_CKDL220014177-1A_HY5MFDSX3_S2	TTGTTTCATTAGTCTA-1	Ossifying perichondrium	16
TGGAAGACGAACACCA-1	C1_CKDL220014177-1A_HY5MFDSX3_S2	TTGTTTCATTAGTCTA-1	Ossifying perichondrium	14
TGGACTGTTCGCTCAA-1	C1_CKDL220014177-1A_HY5MFDSX3_S2	TTGTTTCATTAGTCTA-1	Ossifying perichondrium	7
TGGCAGCAGTAATAGT-1	C1_CKDL220014177-1A_HY5MFDSX3_S2	TTGTTTCATTAGTCTA-1	Ossifying perichondrium	2
TGGGCACGTTCTATGG-1	C1_CKDL220014177-1A_HY5MFDSX3_S2	TTGTTTCATTAGTCTA-1	Ossifying perichondrium	1
TGGGCCACAAGAGCGC-1	C1_CKDL220014177-1A_HY5MFDSX3_S2	TTGTTTCATTAGTCTA-1	Ossifying perichondrium	1
TGGGTAAGGTTCCCGC-1	C1_CKDL220014177-1A_HY5MFDSX3_S2	TTGTTTCATTAGTCTA-1	Ossifying perichondrium	2
TGGTTAAGGGCGCTGG-1	C1_CKDL220014177-1A_HY5MFDSX3_S2	TTGTTTCATTAGTCTA-1	Ossifying perichondrium	23
TGTAATGACCACAATA-1	C1_CKDL220014177-1A_HY5MFDSX3_S2	TTGTTTCATTAGTCTA-1	Ossifying perichondrium	23
TGTACGAACAAATCCG-1	C1_CKDL220014177-1A_HY5MFDSX3_S2	TTGTTTCATTAGTCTA-1	Ossifying perichondrium	0
TGTTCCGCTTCCATGA-1	C1_CKDL220014177-1A_HY5MFDSX3_S2	TTGTTTCATTAGTCTA-1	Ossifying perichondrium	8
TTAAGCCGACAACTTC-1	C1_CKDL220014177-1A_HY5MFDSX3_S2	TTGTTTCATTAGTCTA-1	Ossifying perichondrium	1
TTAATCAGTACGTCAG-1	C1_CKDL220014177-1A_HY5MFDSX3_S2	TTGTTTCATTAGTCTA-1	Ossifying perichondrium	1
TTAATTTCAGACGCGG-1	C1_CKDL220014177-1A_HY5MFDSX3_S2	TTGTTTCATTAGTCTA-1	Ossifying perichondrium	2
TTACATCGTGGCCTGG-1	C1_CKDL220014177-1A_HY5MFDSX3_S2	TTGTTTCATTAGTCTA-1	Ossifying perichondrium	19
TTACCCATTGCCGGGT-1	C1_CKDL220014177-1A_HY5MFDSX3_S2	TTGTTTCATTAGTCTA-1	Ossifying perichondrium	6
TTACTATCGGCTTCTC-1	C1_CKDL220014177-1A_HY5MFDSX3_S2	TTGTTTCATTAGTCTA-1	Ossifying perichondrium	23
TTACTGGGATATTTCA-1	C1_CKDL220014177-1A_HY5MFDSX3_S2	TTGTTTCATTAGTCTA-1	Ossifying perichondrium	0
TTAGACACGATCGTTG-1	C1_CKDL220014177-1A_HY5MFDSX3_S2	TTGTTTCATTAGTCTA-1	Ossifying perichondrium	6
TTATATACGCTGTCAC-1	C1_CKDL220014177-1A_HY5MFDSX3_S2	TTGTTTCATTAGTCTA-1	Ossifying perichondrium	8
TTCAAGCCGAGCTGAG-1	C1_CKDL220014177-1A_HY5MFDSX3_S2	TTGTTTCATTAGTCTA-1	Ossifying perichondrium	0
TTCACGAAAGGATCAC-1	C1_CKDL220014177-1A_HY5MFDSX3_S2	TTGTTTCATTAGTCTA-1	Ossifying perichondrium	2
TTCAGGCGTCAAAGCC-1	C1_CKDL220014177-1A_HY5MFDSX3_S2	TTGTTTCATTAGTCTA-1	Ossifying perichondrium	20
TTCCTCTGCCCGAATA-1	C1_CKDL220014177-1A_HY5MFDSX3_S2	TTGTTTCATTAGTCTA-1	Ossifying perichondrium	23
TTCGGCAACCCGCTGA-1	C1_CKDL220014177-1A_HY5MFDSX3_S2	TTGTTTCATTAGTCTA-1	Ossifying perichondrium	7
TTCGGGACTAATCGCG-1	C1_CKDL220014177-1A_HY5MFDSX3_S2	TTGTTTCATTAGTCTA-1	Ossifying perichondrium	6
TTCTAACCGAAGCTTA-1	C1_CKDL220014177-1A_HY5MFDSX3_S2	TTGTTTCATTAGTCTA-1	Ossifying perichondrium	14
TTGACTACCATATGGT-1	C1_CKDL220014177-1A_HY5MFDSX3_S2	TTGTTTCATTAGTCTA-1	Ossifying perichondrium	7
TTGAGAGTACTGCTAA-1	C1_CKDL220014177-1A_HY5MFDSX3_S2	TTGTTTCATTAGTCTA-1	Ossifying perichondrium	8
TTGATAGTCAATACAT-1	C1_CKDL220014177-1A_HY5MFDSX3_S2	TTGTTTCATTAGTCTA-1	Ossifying perichondrium	24
TTGCGTGAACGCTTAG-1	C1_CKDL220014177-1A_HY5MFDSX3_S2	TTGTTTCATTAGTCTA-1	Ossifying perichondrium	10
TTGGCCTAGAATTTCG-1	C1_CKDL220014177-1A_HY5MFDSX3_S2	TTGTTTCATTAGTCTA-1	Ossifying perichondrium	4
TTGTAATCCGTACTCG-1	C1_CKDL220014177-1A_HY5MFDSX3_S2	TTGTTTCATTAGTCTA-1	Ossifying perichondrium	3
TTGTATCACACAGAAT-1	C1_CKDL220014177-1A_HY5MFDSX3_S2	TTGTTTCATTAGTCTA-1	Ossifying perichondrium	0
AAACTCGTGATATAAG-1	C1_CKDL220014177-1A_HY5MFDSX3_S2	TTGTTTCATTAGTCTA-1	Progenitor	21
AACTCTCAATAGAGCG-1	C1_CKDL220014177-1A_HY5MFDSX3_S2	TTGTTTCATTAGTCTA-1	Progenitor	16
AATAGCTACCGCGTGC-1	C1_CKDL220014177-1A_HY5MFDSX3_S2	TTGTTTCATTAGTCTA-1	Progenitor	19
AATATTGGAGTATTGA-1	C1_CKDL220014177-1A_HY5MFDSX3_S2	TTGTTTCATTAGTCTA-1	Progenitor	19
AATCGCCTCAGCGCCA-1	C1_CKDL220014177-1A_HY5MFDSX3_S2	TTGTTTCATTAGTCTA-1	Progenitor	11
AATTTGGTTCCAAAGA-1	C1_CKDL220014177-1A_HY5MFDSX3_S2	TTGTTTCATTAGTCTA-1	Progenitor	4
ACAATAGTCGTACGTT-1	C1_CKDL220014177-1A_HY5MFDSX3_S2	TTGTTTCATTAGTCTA-1	Progenitor	17
ACCAAACACCCAGCGA-1	C1_CKDL220014177-1A_HY5MFDSX3_S2	TTGTTTCATTAGTCTA-1	Progenitor	20
ACCACCCTCTCTTCTA-1	C1_CKDL220014177-1A_HY5MFDSX3_S2	TTGTTTCATTAGTCTA-1	Progenitor	25
ACCGATGGTAGCATCG-1	C1_CKDL220014177-1A_HY5MFDSX3_S2	TTGTTTCATTAGTCTA-1	Progenitor	16
ACGCGGGCCAAGGACA-1	C1_CKDL220014177-1A_HY5MFDSX3_S2	TTGTTTCATTAGTCTA-1	Progenitor	0
ACGGGCGTATGCGACA-1	C1_CKDL220014177-1A_HY5MFDSX3_S2	TTGTTTCATTAGTCTA-1	Progenitor	24
ACTTATACTTACCCGG-1	C1_CKDL220014177-1A_HY5MFDSX3_S2	TTGTTTCATTAGTCTA-1	Progenitor	15
AGAATAAATCTTCAGG-1	C1_CKDL220014177-1A_HY5MFDSX3_S2	TTGTTTCATTAGTCTA-1	Progenitor	24
AGACCGGGAAACCCTG-1	C1_CKDL220014177-1A_HY5MFDSX3_S2	TTGTTTCATTAGTCTA-1	Progenitor	19
AGATACCAGCACTTCA-1	C1_CKDL220014177-1A_HY5MFDSX3_S2	TTGTTTCATTAGTCTA-1	Progenitor	21
AGCCCTTCTAATCCGA-1	C1_CKDL220014177-1A_HY5MFDSX3_S2	TTGTTTCATTAGTCTA-1	Progenitor	15
AGCGGTTGCCGCTCTG-1	C1_CKDL220014177-1A_HY5MFDSX3_S2	TTGTTTCATTAGTCTA-1	Progenitor	21
AGGGTCAGTAACCCTA-1	C1_CKDL220014177-1A_HY5MFDSX3_S2	TTGTTTCATTAGTCTA-1	Progenitor	19
AGGGTTTAGTTCGGGA-1	C1_CKDL220014177-1A_HY5MFDSX3_S2	TTGTTTCATTAGTCTA-1	Progenitor	0
AGTACGGCCCGTATCG-1	C1_CKDL220014177-1A_HY5MFDSX3_S2	TTGTTTCATTAGTCTA-1	Progenitor	25
AGTGGCTCCGTCGGCC-1	C1_CKDL220014177-1A_HY5MFDSX3_S2	TTGTTTCATTAGTCTA-1	Progenitor	22
ATACGCCGGCGAAACC-1	C1_CKDL220014177-1A_HY5MFDSX3_S2	TTGTTTCATTAGTCTA-1	Progenitor	11
ATATCTTAGGGCCTTC-1	C1_CKDL220014177-1A_HY5MFDSX3_S2	TTGTTTCATTAGTCTA-1	Progenitor	0
ATATTCCCACAGGTCA-1	C1_CKDL220014177-1A_HY5MFDSX3_S2	TTGTTTCATTAGTCTA-1	Progenitor	8
ATCAATCTGGGCTGCA-1	C1_CKDL220014177-1A_HY5MFDSX3_S2	TTGTTTCATTAGTCTA-1	Progenitor	1
ATCGCTGCGTGCAGCA-1	C1_CKDL220014177-1A_HY5MFDSX3_S2	TTGTTTCATTAGTCTA-1	Progenitor	20
ATGCCAATCGCTCTGC-1	C1_CKDL220014177-1A_HY5MFDSX3_S2	TTGTTTCATTAGTCTA-1	Progenitor	15
ATGTAAGGCTGCTCTT-1	C1_CKDL220014177-1A_HY5MFDSX3_S2	TTGTTTCATTAGTCTA-1	Progenitor	24
ATGTTCGTCGACCCAC-1	C1_CKDL220014177-1A_HY5MFDSX3_S2	TTGTTTCATTAGTCTA-1	Progenitor	24
ATTCCTAAGACGTGGA-1	C1_CKDL220014177-1A_HY5MFDSX3_S2	TTGTTTCATTAGTCTA-1	Progenitor	16
ATTCTCGTCTCTTTAG-1	C1_CKDL220014177-1A_HY5MFDSX3_S2	TTGTTTCATTAGTCTA-1	Progenitor	12
CAAACTATTGAGCTTC-1	C1_CKDL220014177-1A_HY5MFDSX3_S2	TTGTTTCATTAGTCTA-1	Progenitor	0
CAAATTGGATTATGCC-1	C1_CKDL220014177-1A_HY5MFDSX3_S2	TTGTTTCATTAGTCTA-1	Progenitor	22
CAATACGCTCTGAGGC-1	C1_CKDL220014177-1A_HY5MFDSX3_S2	TTGTTTCATTAGTCTA-1	Progenitor	23
CAATCCCTATACCAGC-1	C1_CKDL220014177-1A_HY5MFDSX3_S2	TTGTTTCATTAGTCTA-1	Progenitor	6
CACAAGAAAGATATTA-1	C1_CKDL220014177-1A_HY5MFDSX3_S2	TTGTTTCATTAGTCTA-1	Progenitor	18
CACGTTCGTGCTCTAG-1	C1_CKDL220014177-1A_HY5MFDSX3_S2	TTGTTTCATTAGTCTA-1	Progenitor	11
CACTCAGCTCTTGAGG-1	C1_CKDL220014177-1A_HY5MFDSX3_S2	TTGTTTCATTAGTCTA-1	Progenitor	2
CACTCGGTTAGGAGGA-1	C1_CKDL220014177-1A_HY5MFDSX3_S2	TTGTTTCATTAGTCTA-1	Progenitor	24
CACTTCGCCACAGGCT-1	C1_CKDL220014177-1A_HY5MFDSX3_S2	TTGTTTCATTAGTCTA-1	Progenitor	21
CAGCCTCTCCTCAAGA-1	C1_CKDL220014177-1A_HY5MFDSX3_S2	TTGTTTCATTAGTCTA-1	Progenitor	10
CATATAGGTACAGTCA-1	C1_CKDL220014177-1A_HY5MFDSX3_S2	TTGTTTCATTAGTCTA-1	Progenitor	0
CATCATCTACCCGGAC-1	C1_CKDL220014177-1A_HY5MFDSX3_S2	TTGTTTCATTAGTCTA-1	Progenitor	3
CATTGATGAACACGCC-1	C1_CKDL220014177-1A_HY5MFDSX3_S2	TTGTTTCATTAGTCTA-1	Progenitor	24
CCACCCAAGGAAAGTG-1	C1_CKDL220014177-1A_HY5MFDSX3_S2	TTGTTTCATTAGTCTA-1	Progenitor	8
CCAGATGTAAATGGGT-1	C1_CKDL220014177-1A_HY5MFDSX3_S2	TTGTTTCATTAGTCTA-1	Progenitor	25
CCCGCAGGGCCCAAAG-1	C1_CKDL220014177-1A_HY5MFDSX3_S2	TTGTTTCATTAGTCTA-1	Progenitor	2
CCGACGTAAACACAAC-1	C1_CKDL220014177-1A_HY5MFDSX3_S2	TTGTTTCATTAGTCTA-1	Progenitor	11
CCGAGCTGTGCTTGTC-1	C1_CKDL220014177-1A_HY5MFDSX3_S2	TTGTTTCATTAGTCTA-1	Progenitor	19
CCGCCTGCGAATTGGT-1	C1_CKDL220014177-1A_HY5MFDSX3_S2	TTGTTTCATTAGTCTA-1	Progenitor	11
CCGGAGGTCTTATGGT-1	C1_CKDL220014177-1A_HY5MFDSX3_S2	TTGTTTCATTAGTCTA-1	Progenitor	22
CCGTGGAACGATCCAA-1	C1_CKDL220014177-1A_HY5MFDSX3_S2	TTGTTTCATTAGTCTA-1	Progenitor	18
CCTAGGCGTAGCGATC-1	C1_CKDL220014177-1A_HY5MFDSX3_S2	TTGTTTCATTAGTCTA-1	Progenitor	14
CCTGAACGATATATTC-1	C1_CKDL220014177-1A_HY5MFDSX3_S2	TTGTTTCATTAGTCTA-1	Progenitor	13
CGAAACATAGATGGCA-1	C1_CKDL220014177-1A_HY5MFDSX3_S2	TTGTTTCATTAGTCTA-1	Progenitor	1
CGACTTTGTATAGCCT-1	C1_CKDL220014177-1A_HY5MFDSX3_S2	TTGTTTCATTAGTCTA-1	Progenitor	23
CGAGGAGCTTCCATAT-1	C1_CKDL220014177-1A_HY5MFDSX3_S2	TTGTTTCATTAGTCTA-1	Progenitor	23
CGAGTACTAAAGAGGA-1	C1_CKDL220014177-1A_HY5MFDSX3_S2	TTGTTTCATTAGTCTA-1	Progenitor	9
CGCAGATCTTCACCCG-1	C1_CKDL220014177-1A_HY5MFDSX3_S2	TTGTTTCATTAGTCTA-1	Progenitor	22
CGGCCACGCACAAAGT-1	C1_CKDL220014177-1A_HY5MFDSX3_S2	TTGTTTCATTAGTCTA-1	Progenitor	1
CGGTCCATGAGACTCC-1	C1_CKDL220014177-1A_HY5MFDSX3_S2	TTGTTTCATTAGTCTA-1	Progenitor	23
CGTGCAGACTGGGACA-1	C1_CKDL220014177-1A_HY5MFDSX3_S2	TTGTTTCATTAGTCTA-1	Progenitor	9
CGTTAGCTCACAACTG-1	C1_CKDL220014177-1A_HY5MFDSX3_S2	TTGTTTCATTAGTCTA-1	Progenitor	8
CGTTCTTCGCACACCT-1	C1_CKDL220014177-1A_HY5MFDSX3_S2	TTGTTTCATTAGTCTA-1	Progenitor	18
CTATGTCTATTGAAAC-1	C1_CKDL220014177-1A_HY5MFDSX3_S2	TTGTTTCATTAGTCTA-1	Progenitor	10
CTCACACGCAAGCCTA-1	C1_CKDL220014177-1A_HY5MFDSX3_S2	TTGTTTCATTAGTCTA-1	Progenitor	24
CTCCTTTACGCAAGTC-1	C1_CKDL220014177-1A_HY5MFDSX3_S2	TTGTTTCATTAGTCTA-1	Progenitor	19
CTCTAATGCATTGATC-1	C1_CKDL220014177-1A_HY5MFDSX3_S2	TTGTTTCATTAGTCTA-1	Progenitor	20
CTGGCGCACAGGTCTG-1	C1_CKDL220014177-1A_HY5MFDSX3_S2	TTGTTTCATTAGTCTA-1	Progenitor	15
CTGGGATAAATAATGG-1	C1_CKDL220014177-1A_HY5MFDSX3_S2	TTGTTTCATTAGTCTA-1	Progenitor	13
CTTAACTTCGAAGTAC-1	C1_CKDL220014177-1A_HY5MFDSX3_S2	TTGTTTCATTAGTCTA-1	Progenitor	6
CTTGTTGCTGAGTCAA-1	C1_CKDL220014177-1A_HY5MFDSX3_S2	TTGTTTCATTAGTCTA-1	Progenitor	11
GAATGAAGGTCTTCAG-1	C1_CKDL220014177-1A_HY5MFDSX3_S2	TTGTTTCATTAGTCTA-1	Progenitor	21
GAATGTATGGCAGGTC-1	C1_CKDL220014177-1A_HY5MFDSX3_S2	TTGTTTCATTAGTCTA-1	Progenitor	8
GACGTTCGTAAATACA-1	C1_CKDL220014177-1A_HY5MFDSX3_S2	TTGTTTCATTAGTCTA-1	Progenitor	23
GAGGCATTTGCAGCAG-1	C1_CKDL220014177-1A_HY5MFDSX3_S2	TTGTTTCATTAGTCTA-1	Progenitor	22
GATACGATGGGAGTCA-1	C1_CKDL220014177-1A_HY5MFDSX3_S2	TTGTTTCATTAGTCTA-1	Progenitor	4
GATATGAGACACTAAC-1	C1_CKDL220014177-1A_HY5MFDSX3_S2	TTGTTTCATTAGTCTA-1	Progenitor	12
GATGACGATGATCGCG-1	C1_CKDL220014177-1A_HY5MFDSX3_S2	TTGTTTCATTAGTCTA-1	Progenitor	20
GCCAATAGGGCATCTC-1	C1_CKDL220014177-1A_HY5MFDSX3_S2	TTGTTTCATTAGTCTA-1	Progenitor	17
GCCACAATTTAAGGAC-1	C1_CKDL220014177-1A_HY5MFDSX3_S2	TTGTTTCATTAGTCTA-1	Progenitor	7
GCCATCGATGCTGCAT-1	C1_CKDL220014177-1A_HY5MFDSX3_S2	TTGTTTCATTAGTCTA-1	Progenitor	23
GCCGATTGGCCAAGCT-1	C1_CKDL220014177-1A_HY5MFDSX3_S2	TTGTTTCATTAGTCTA-1	Progenitor	3
GCCGGGTTAGGGTCGC-1	C1_CKDL220014177-1A_HY5MFDSX3_S2	TTGTTTCATTAGTCTA-1	Progenitor	2
GCCTATGCTGGGCCTT-1	C1_CKDL220014177-1A_HY5MFDSX3_S2	TTGTTTCATTAGTCTA-1	Progenitor	20
GCGAGTTCTGCAAAGA-1	C1_CKDL220014177-1A_HY5MFDSX3_S2	TTGTTTCATTAGTCTA-1	Progenitor	1
GCGCCGTTCCACGATA-1	C1_CKDL220014177-1A_HY5MFDSX3_S2	TTGTTTCATTAGTCTA-1	Progenitor	5
GCGGTCCCGGTGAAGG-1	C1_CKDL220014177-1A_HY5MFDSX3_S2	TTGTTTCATTAGTCTA-1	Progenitor	22
GCGTAAATGGCCATAA-1	C1_CKDL220014177-1A_HY5MFDSX3_S2	TTGTTTCATTAGTCTA-1	Progenitor	20
GCTAGCAGGGAGTGGG-1	C1_CKDL220014177-1A_HY5MFDSX3_S2	TTGTTTCATTAGTCTA-1	Progenitor	13
GCTCATTACTGCATGT-1	C1_CKDL220014177-1A_HY5MFDSX3_S2	TTGTTTCATTAGTCTA-1	Progenitor	9
GCTTGCAGCACAATTG-1	C1_CKDL220014177-1A_HY5MFDSX3_S2	TTGTTTCATTAGTCTA-1	Progenitor	22
GGAGACCAATGTGCTT-1	C1_CKDL220014177-1A_HY5MFDSX3_S2	TTGTTTCATTAGTCTA-1	Progenitor	23
GGATCATCCCGTACGC-1	C1_CKDL220014177-1A_HY5MFDSX3_S2	TTGTTTCATTAGTCTA-1	Progenitor	14
GGCAAGCCAGGGATAG-1	C1_CKDL220014177-1A_HY5MFDSX3_S2	TTGTTTCATTAGTCTA-1	Progenitor	23
GGGAATGAGCCCTCAC-1	C1_CKDL220014177-1A_HY5MFDSX3_S2	TTGTTTCATTAGTCTA-1	Progenitor	17
GGGAGAACTCACAGTA-1	C1_CKDL220014177-1A_HY5MFDSX3_S2	TTGTTTCATTAGTCTA-1	Progenitor	0
GGGATCCCAATACAAA-1	C1_CKDL220014177-1A_HY5MFDSX3_S2	TTGTTTCATTAGTCTA-1	Progenitor	23
GGGCCCTACGAAAGGG-1	C1_CKDL220014177-1A_HY5MFDSX3_S2	TTGTTTCATTAGTCTA-1	Progenitor	21
GGGTCGTGGCAAGTGT-1	C1_CKDL220014177-1A_HY5MFDSX3_S2	TTGTTTCATTAGTCTA-1	Progenitor	19
GTACAGAGGCAAGGGT-1	C1_CKDL220014177-1A_HY5MFDSX3_S2	TTGTTTCATTAGTCTA-1	Progenitor	12
GTATCAGCTTGGGTTC-1	C1_CKDL220014177-1A_HY5MFDSX3_S2	TTGTTTCATTAGTCTA-1	Progenitor	20
GTCAAGCGGACTCGGG-1	C1_CKDL220014177-1A_HY5MFDSX3_S2	TTGTTTCATTAGTCTA-1	Progenitor	10
GTCGCGTAACCCGTTG-1	C1_CKDL220014177-1A_HY5MFDSX3_S2	TTGTTTCATTAGTCTA-1	Progenitor	9
GTCTCGACTAAGTTTG-1	C1_CKDL220014177-1A_HY5MFDSX3_S2	TTGTTTCATTAGTCTA-1	Progenitor	21
GTGAGGAGCGGTTGAG-1	C1_CKDL220014177-1A_HY5MFDSX3_S2	TTGTTTCATTAGTCTA-1	Progenitor	6
GTTATATCAGGAGCCA-1	C1_CKDL220014177-1A_HY5MFDSX3_S2	TTGTTTCATTAGTCTA-1	Progenitor	22
GTTCATCGTTTGGCTG-1	C1_CKDL220014177-1A_HY5MFDSX3_S2	TTGTTTCATTAGTCTA-1	Progenitor	21
GTTCGGGCGTACCATT-1	C1_CKDL220014177-1A_HY5MFDSX3_S2	TTGTTTCATTAGTCTA-1	Progenitor	22
GTTGGATTCAGTGGCT-1	C1_CKDL220014177-1A_HY5MFDSX3_S2	TTGTTTCATTAGTCTA-1	Progenitor	11
TAAATCTTTACACCTC-1	C1_CKDL220014177-1A_HY5MFDSX3_S2	TTGTTTCATTAGTCTA-1	Progenitor	25
TAAGCAGGCGACACGC-1	C1_CKDL220014177-1A_HY5MFDSX3_S2	TTGTTTCATTAGTCTA-1	Progenitor	21
TAATTGGAATCGGGAA-1	C1_CKDL220014177-1A_HY5MFDSX3_S2	TTGTTTCATTAGTCTA-1	Progenitor	16
TACACCGTCGTTAGTC-1	C1_CKDL220014177-1A_HY5MFDSX3_S2	TTGTTTCATTAGTCTA-1	Progenitor	24
TACCAGCTAGGTTTAA-1	C1_CKDL220014177-1A_HY5MFDSX3_S2	TTGTTTCATTAGTCTA-1	Progenitor	5
TACTCGGCACGCCGGG-1	C1_CKDL220014177-1A_HY5MFDSX3_S2	TTGTTTCATTAGTCTA-1	Progenitor	22
TACTTGTTAGTAGTCC-1	C1_CKDL220014177-1A_HY5MFDSX3_S2	TTGTTTCATTAGTCTA-1	Progenitor	14
TAGAGCTACGAAGAAC-1	C1_CKDL220014177-1A_HY5MFDSX3_S2	TTGTTTCATTAGTCTA-1	Progenitor	11
TATAGGGTACTCATGA-1	C1_CKDL220014177-1A_HY5MFDSX3_S2	TTGTTTCATTAGTCTA-1	Progenitor	20
TATCACTTCGAGTAAC-1	C1_CKDL220014177-1A_HY5MFDSX3_S2	TTGTTTCATTAGTCTA-1	Progenitor	13
TATCTAGCCTAAAGGA-1	C1_CKDL220014177-1A_HY5MFDSX3_S2	TTGTTTCATTAGTCTA-1	Progenitor	25
TATTCGTGCCAGAATA-1	C1_CKDL220014177-1A_HY5MFDSX3_S2	TTGTTTCATTAGTCTA-1	Progenitor	1
TCAAACTTAGATTGTT-1	C1_CKDL220014177-1A_HY5MFDSX3_S2	TTGTTTCATTAGTCTA-1	Progenitor	0
TCACTACGACCAATGC-1	C1_CKDL220014177-1A_HY5MFDSX3_S2	TTGTTTCATTAGTCTA-1	Progenitor	10
TCACTCGTGCAACGGC-1	C1_CKDL220014177-1A_HY5MFDSX3_S2	TTGTTTCATTAGTCTA-1	Progenitor	9
TCCAGATGTACGCCAA-1	C1_CKDL220014177-1A_HY5MFDSX3_S2	TTGTTTCATTAGTCTA-1	Progenitor	22
TCCGAAGTAGTCACCA-1	C1_CKDL220014177-1A_HY5MFDSX3_S2	TTGTTTCATTAGTCTA-1	Progenitor	17
TCCTCGGGCTGGGCTT-1	C1_CKDL220014177-1A_HY5MFDSX3_S2	TTGTTTCATTAGTCTA-1	Progenitor	10
TCGCCGAAGTTGCGTC-1	C1_CKDL220014177-1A_HY5MFDSX3_S2	TTGTTTCATTAGTCTA-1	Progenitor	8
TCGCTCGGCACCAGCG-1	C1_CKDL220014177-1A_HY5MFDSX3_S2	TTGTTTCATTAGTCTA-1	Progenitor	19
TGAAACTTATGCAAGC-1	C1_CKDL220014177-1A_HY5MFDSX3_S2	TTGTTTCATTAGTCTA-1	Progenitor	1
TGATCTACGCTGATCT-1	C1_CKDL220014177-1A_HY5MFDSX3_S2	TTGTTTCATTAGTCTA-1	Progenitor	13
TGCAGAACTATATCGT-1	C1_CKDL220014177-1A_HY5MFDSX3_S2	TTGTTTCATTAGTCTA-1	Progenitor	16
TGGTTTAAACGTGGGT-1	C1_CKDL220014177-1A_HY5MFDSX3_S2	TTGTTTCATTAGTCTA-1	Progenitor	21
TGTACTACTCTCACGG-1	C1_CKDL220014177-1A_HY5MFDSX3_S2	TTGTTTCATTAGTCTA-1	Progenitor	24
TGTCCCGACATAGCAC-1	C1_CKDL220014177-1A_HY5MFDSX3_S2	TTGTTTCATTAGTCTA-1	Progenitor	9
TGTCTACAGTTTCTGT-1	C1_CKDL220014177-1A_HY5MFDSX3_S2	TTGTTTCATTAGTCTA-1	Progenitor	11
TGTGCTTTACGTAAGA-1	C1_CKDL220014177-1A_HY5MFDSX3_S2	TTGTTTCATTAGTCTA-1	Progenitor	21
TTACTGTCTAGAGCTC-1	C1_CKDL220014177-1A_HY5MFDSX3_S2	TTGTTTCATTAGTCTA-1	Progenitor	21
TTATGAATGAAAGGGA-1	C1_CKDL220014177-1A_HY5MFDSX3_S2	TTGTTTCATTAGTCTA-1	Progenitor	4
TTATGATCTTAACGAA-1	C1_CKDL220014177-1A_HY5MFDSX3_S2	TTGTTTCATTAGTCTA-1	Progenitor	12
TTCAATACTCTGAATC-1	C1_CKDL220014177-1A_HY5MFDSX3_S2	TTGTTTCATTAGTCTA-1	Progenitor	14
TTCGTAATCCCAGCGG-1	C1_CKDL220014177-1A_HY5MFDSX3_S2	TTGTTTCATTAGTCTA-1	Progenitor	5
TTCTTAGTGAACGGTG-1	C1_CKDL220014177-1A_HY5MFDSX3_S2	TTGTTTCATTAGTCTA-1	Progenitor	20
TTCTTTGGTCGCGACG-1	C1_CKDL220014177-1A_HY5MFDSX3_S2	TTGTTTCATTAGTCTA-1	Progenitor	17
AAAGGGCAGCTTGAAT-1	C1_CKDL220014177-1A_HY5MFDSX3_S2	TTGTTTCATTAGTCTA-1	Woven bone	22
AAATGGTCAATGTGCC-1	C1_CKDL220014177-1A_HY5MFDSX3_S2	TTGTTTCATTAGTCTA-1	Woven bone	6
AAATTACCTATCGATG-1	C1_CKDL220014177-1A_HY5MFDSX3_S2	TTGTTTCATTAGTCTA-1	Woven bone	13
AACAACTGGTAGTTGC-1	C1_CKDL220014177-1A_HY5MFDSX3_S2	TTGTTTCATTAGTCTA-1	Woven bone	12
AACAGGATGGGCCGCG-1	C1_CKDL220014177-1A_HY5MFDSX3_S2	TTGTTTCATTAGTCTA-1	Woven bone	17
AACATATCAACTGGTG-1	C1_CKDL220014177-1A_HY5MFDSX3_S2	TTGTTTCATTAGTCTA-1	Woven bone	16
AACGTCAGACTAGTGG-1	C1_CKDL220014177-1A_HY5MFDSX3_S2	TTGTTTCATTAGTCTA-1	Woven bone	15
AACTTGCCCGTATGCA-1	C1_CKDL220014177-1A_HY5MFDSX3_S2	TTGTTTCATTAGTCTA-1	Woven bone	19
AAGAGATGAATCGGTA-1	C1_CKDL220014177-1A_HY5MFDSX3_S2	TTGTTTCATTAGTCTA-1	Woven bone	20
AAGATTGGCGGAACGT-1	C1_CKDL220014177-1A_HY5MFDSX3_S2	TTGTTTCATTAGTCTA-1	Woven bone	11
AAGGAGCGGTTGGTGC-1	C1_CKDL220014177-1A_HY5MFDSX3_S2	TTGTTTCATTAGTCTA-1	Woven bone	9
AAGGATGAGGGACCTC-1	C1_CKDL220014177-1A_HY5MFDSX3_S2	TTGTTTCATTAGTCTA-1	Woven bone	10
AAGGCGCGTAAAGCTT-1	C1_CKDL220014177-1A_HY5MFDSX3_S2	TTGTTTCATTAGTCTA-1	Woven bone	16
AAGGCTGTGCTCATCG-1	C1_CKDL220014177-1A_HY5MFDSX3_S2	TTGTTTCATTAGTCTA-1	Woven bone	10
AAGGGACAGATTCTGT-1	C1_CKDL220014177-1A_HY5MFDSX3_S2	TTGTTTCATTAGTCTA-1	Woven bone	12
AAGTAGAAGACCGGGT-1	C1_CKDL220014177-1A_HY5MFDSX3_S2	TTGTTTCATTAGTCTA-1	Woven bone	13
AAGTAGTGACGCGAGG-1	C1_CKDL220014177-1A_HY5MFDSX3_S2	TTGTTTCATTAGTCTA-1	Woven bone	16
AATAACAACGCTCGGC-1	C1_CKDL220014177-1A_HY5MFDSX3_S2	TTGTTTCATTAGTCTA-1	Woven bone	15
AATATCGAGGGTTCTC-1	C1_CKDL220014177-1A_HY5MFDSX3_S2	TTGTTTCATTAGTCTA-1	Woven bone	17
AATCTATGCCGGAGCC-1	C1_CKDL220014177-1A_HY5MFDSX3_S2	TTGTTTCATTAGTCTA-1	Woven bone	21
AATCTGCGTTGGGACG-1	C1_CKDL220014177-1A_HY5MFDSX3_S2	TTGTTTCATTAGTCTA-1	Woven bone	14
AATGACTGTCAGCCGG-1	C1_CKDL220014177-1A_HY5MFDSX3_S2	TTGTTTCATTAGTCTA-1	Woven bone	12
AATGATGATACGCTAT-1	C1_CKDL220014177-1A_HY5MFDSX3_S2	TTGTTTCATTAGTCTA-1	Woven bone	11
AATGCACCAAGCAATG-1	C1_CKDL220014177-1A_HY5MFDSX3_S2	TTGTTTCATTAGTCTA-1	Woven bone	12
AATTCATAAGGGATCT-1	C1_CKDL220014177-1A_HY5MFDSX3_S2	TTGTTTCATTAGTCTA-1	Woven bone	10
ACAACAGCATGAGCTA-1	C1_CKDL220014177-1A_HY5MFDSX3_S2	TTGTTTCATTAGTCTA-1	Woven bone	4
ACAACGGTCCCTGCGA-1	C1_CKDL220014177-1A_HY5MFDSX3_S2	TTGTTTCATTAGTCTA-1	Woven bone	21
ACAAGCAGTGCCTAGC-1	C1_CKDL220014177-1A_HY5MFDSX3_S2	TTGTTTCATTAGTCTA-1	Woven bone	20
ACAAGGACAAGAGGTT-1	C1_CKDL220014177-1A_HY5MFDSX3_S2	TTGTTTCATTAGTCTA-1	Woven bone	14
ACAATCCATTTAAACC-1	C1_CKDL220014177-1A_HY5MFDSX3_S2	TTGTTTCATTAGTCTA-1	Woven bone	14
ACAATTTGAGCAGTGG-1	C1_CKDL220014177-1A_HY5MFDSX3_S2	TTGTTTCATTAGTCTA-1	Woven bone	8
ACACAAAGACGGGTGG-1	C1_CKDL220014177-1A_HY5MFDSX3_S2	TTGTTTCATTAGTCTA-1	Woven bone	7
ACACCCAGCATGCAGC-1	C1_CKDL220014177-1A_HY5MFDSX3_S2	TTGTTTCATTAGTCTA-1	Woven bone	10
ACACCTTAAGTAGGGC-1	C1_CKDL220014177-1A_HY5MFDSX3_S2	TTGTTTCATTAGTCTA-1	Woven bone	13
ACCAAGAACGCGTGTC-1	C1_CKDL220014177-1A_HY5MFDSX3_S2	TTGTTTCATTAGTCTA-1	Woven bone	12
ACCCAACGCCCGTGGC-1	C1_CKDL220014177-1A_HY5MFDSX3_S2	TTGTTTCATTAGTCTA-1	Woven bone	10
ACCCACCTACATGCTC-1	C1_CKDL220014177-1A_HY5MFDSX3_S2	TTGTTTCATTAGTCTA-1	Woven bone	22
ACCCTGGTAACGCCCT-1	C1_CKDL220014177-1A_HY5MFDSX3_S2	TTGTTTCATTAGTCTA-1	Woven bone	21
ACCTAATCGACTTCCT-1	C1_CKDL220014177-1A_HY5MFDSX3_S2	TTGTTTCATTAGTCTA-1	Woven bone	17
ACGAAATGGGCGGCAC-1	C1_CKDL220014177-1A_HY5MFDSX3_S2	TTGTTTCATTAGTCTA-1	Woven bone	20
ACGAGTACGGATGCCC-1	C1_CKDL220014177-1A_HY5MFDSX3_S2	TTGTTTCATTAGTCTA-1	Woven bone	19
ACGCTAGTGATACACT-1	C1_CKDL220014177-1A_HY5MFDSX3_S2	TTGTTTCATTAGTCTA-1	Woven bone	17
ACTACCAGCTCTCTGG-1	C1_CKDL220014177-1A_HY5MFDSX3_S2	TTGTTTCATTAGTCTA-1	Woven bone	14
ACTCCCGAATTCGTTT-1	C1_CKDL220014177-1A_HY5MFDSX3_S2	TTGTTTCATTAGTCTA-1	Woven bone	20
ACTGTAGCACTTTGGA-1	C1_CKDL220014177-1A_HY5MFDSX3_S2	TTGTTTCATTAGTCTA-1	Woven bone	14
ACTTGGGACCCGGTGG-1	C1_CKDL220014177-1A_HY5MFDSX3_S2	TTGTTTCATTAGTCTA-1	Woven bone	8
ACTTTACCCTCATGAA-1	C1_CKDL220014177-1A_HY5MFDSX3_S2	TTGTTTCATTAGTCTA-1	Woven bone	21
AGAATTATGGATTCGA-1	C1_CKDL220014177-1A_HY5MFDSX3_S2	TTGTTTCATTAGTCTA-1	Woven bone	17
AGACCCGCCCTCCTCG-1	C1_CKDL220014177-1A_HY5MFDSX3_S2	TTGTTTCATTAGTCTA-1	Woven bone	6
AGACTAGCCTTCCAGA-1	C1_CKDL220014177-1A_HY5MFDSX3_S2	TTGTTTCATTAGTCTA-1	Woven bone	10
AGAGAACCGTCTAGGA-1	C1_CKDL220014177-1A_HY5MFDSX3_S2	TTGTTTCATTAGTCTA-1	Woven bone	10
AGAGCGTACAAGCTCG-1	C1_CKDL220014177-1A_HY5MFDSX3_S2	TTGTTTCATTAGTCTA-1	Woven bone	21
AGATAACTTCAGGGCC-1	C1_CKDL220014177-1A_HY5MFDSX3_S2	TTGTTTCATTAGTCTA-1	Woven bone	10
AGATACCGGTGTTCAC-1	C1_CKDL220014177-1A_HY5MFDSX3_S2	TTGTTTCATTAGTCTA-1	Woven bone	9
AGATCGTGCATAAGAT-1	C1_CKDL220014177-1A_HY5MFDSX3_S2	TTGTTTCATTAGTCTA-1	Woven bone	12
AGATGACTCGCCCACG-1	C1_CKDL220014177-1A_HY5MFDSX3_S2	TTGTTTCATTAGTCTA-1	Woven bone	9
AGCACTTAAGGACGCC-1	C1_CKDL220014177-1A_HY5MFDSX3_S2	TTGTTTCATTAGTCTA-1	Woven bone	15
AGCATCGTCGATAATT-1	C1_CKDL220014177-1A_HY5MFDSX3_S2	TTGTTTCATTAGTCTA-1	Woven bone	10
AGCGACCAACGATATT-1	C1_CKDL220014177-1A_HY5MFDSX3_S2	TTGTTTCATTAGTCTA-1	Woven bone	7
AGCGCGGGTGCCAATG-1	C1_CKDL220014177-1A_HY5MFDSX3_S2	TTGTTTCATTAGTCTA-1	Woven bone	11
AGCTAGAAGCAGAAGT-1	C1_CKDL220014177-1A_HY5MFDSX3_S2	TTGTTTCATTAGTCTA-1	Woven bone	13
AGGACGCTCGATGTTG-1	C1_CKDL220014177-1A_HY5MFDSX3_S2	TTGTTTCATTAGTCTA-1	Woven bone	12
AGGCAGATGCGTAAAC-1	C1_CKDL220014177-1A_HY5MFDSX3_S2	TTGTTTCATTAGTCTA-1	Woven bone	9
AGGCCACCCGTTATGA-1	C1_CKDL220014177-1A_HY5MFDSX3_S2	TTGTTTCATTAGTCTA-1	Woven bone	14
AGGCCCATTGTACAGG-1	C1_CKDL220014177-1A_HY5MFDSX3_S2	TTGTTTCATTAGTCTA-1	Woven bone	10
AGGCTATGGTTAGCTT-1	C1_CKDL220014177-1A_HY5MFDSX3_S2	TTGTTTCATTAGTCTA-1	Woven bone	19
AGGGAGACATACTTCG-1	C1_CKDL220014177-1A_HY5MFDSX3_S2	TTGTTTCATTAGTCTA-1	Woven bone	24
AGGGCGTGATCGGCTA-1	C1_CKDL220014177-1A_HY5MFDSX3_S2	TTGTTTCATTAGTCTA-1	Woven bone	14
AGGGTTCCCTTTGGTT-1	C1_CKDL220014177-1A_HY5MFDSX3_S2	TTGTTTCATTAGTCTA-1	Woven bone	11
AGGTAGGTACAAAGCT-1	C1_CKDL220014177-1A_HY5MFDSX3_S2	TTGTTTCATTAGTCTA-1	Woven bone	15
AGGTCGCGGAGTTACT-1	C1_CKDL220014177-1A_HY5MFDSX3_S2	TTGTTTCATTAGTCTA-1	Woven bone	18
AGTACATCATTTATCA-1	C1_CKDL220014177-1A_HY5MFDSX3_S2	TTGTTTCATTAGTCTA-1	Woven bone	22
AGTATAATACTAGGCA-1	C1_CKDL220014177-1A_HY5MFDSX3_S2	TTGTTTCATTAGTCTA-1	Woven bone	18
AGTCGGCCCAAACGAC-1	C1_CKDL220014177-1A_HY5MFDSX3_S2	TTGTTTCATTAGTCTA-1	Woven bone	15
AGTCTAAAGTATACTC-1	C1_CKDL220014177-1A_HY5MFDSX3_S2	TTGTTTCATTAGTCTA-1	Woven bone	23
AGTGAGACTTCCAGTA-1	C1_CKDL220014177-1A_HY5MFDSX3_S2	TTGTTTCATTAGTCTA-1	Woven bone	13
AGTGAGCCTCGCCGCC-1	C1_CKDL220014177-1A_HY5MFDSX3_S2	TTGTTTCATTAGTCTA-1	Woven bone	19
AGTGATTCAAGCAGGA-1	C1_CKDL220014177-1A_HY5MFDSX3_S2	TTGTTTCATTAGTCTA-1	Woven bone	12
AGTGGCGGCAATTTGA-1	C1_CKDL220014177-1A_HY5MFDSX3_S2	TTGTTTCATTAGTCTA-1	Woven bone	12
AGTTCCTACAGAATTA-1	C1_CKDL220014177-1A_HY5MFDSX3_S2	TTGTTTCATTAGTCTA-1	Woven bone	8
ATAAAGGCTCGGTCGT-1	C1_CKDL220014177-1A_HY5MFDSX3_S2	TTGTTTCATTAGTCTA-1	Woven bone	6
ATAAGTAGGATTCAGA-1	C1_CKDL220014177-1A_HY5MFDSX3_S2	TTGTTTCATTAGTCTA-1	Woven bone	18
ATACCACGGGCAACTT-1	C1_CKDL220014177-1A_HY5MFDSX3_S2	TTGTTTCATTAGTCTA-1	Woven bone	16
ATAGACAACGGGACCT-1	C1_CKDL220014177-1A_HY5MFDSX3_S2	TTGTTTCATTAGTCTA-1	Woven bone	13
ATAGACGAAGAGAAAG-1	C1_CKDL220014177-1A_HY5MFDSX3_S2	TTGTTTCATTAGTCTA-1	Woven bone	9
ATAGAGTACTGGGACA-1	C1_CKDL220014177-1A_HY5MFDSX3_S2	TTGTTTCATTAGTCTA-1	Woven bone	10
ATAGAGTTATCAACTT-1	C1_CKDL220014177-1A_HY5MFDSX3_S2	TTGTTTCATTAGTCTA-1	Woven bone	13
ATAGGCGGCTATAGAA-1	C1_CKDL220014177-1A_HY5MFDSX3_S2	TTGTTTCATTAGTCTA-1	Woven bone	11
ATAGGCTAGCTTCGCA-1	C1_CKDL220014177-1A_HY5MFDSX3_S2	TTGTTTCATTAGTCTA-1	Woven bone	14
ATATCTCCCTCGTTAA-1	C1_CKDL220014177-1A_HY5MFDSX3_S2	TTGTTTCATTAGTCTA-1	Woven bone	7
ATCAGTAGGCAGGGAT-1	C1_CKDL220014177-1A_HY5MFDSX3_S2	TTGTTTCATTAGTCTA-1	Woven bone	8
ATCCAACGCAGTCATA-1	C1_CKDL220014177-1A_HY5MFDSX3_S2	TTGTTTCATTAGTCTA-1	Woven bone	16
ATCGCACGCCGGGAGA-1	C1_CKDL220014177-1A_HY5MFDSX3_S2	TTGTTTCATTAGTCTA-1	Woven bone	6
ATCGGCAAGCAGTCCA-1	C1_CKDL220014177-1A_HY5MFDSX3_S2	TTGTTTCATTAGTCTA-1	Woven bone	12
ATCTGCACCTCTGCGA-1	C1_CKDL220014177-1A_HY5MFDSX3_S2	TTGTTTCATTAGTCTA-1	Woven bone	18
ATCTTGACCTGCAACG-1	C1_CKDL220014177-1A_HY5MFDSX3_S2	TTGTTTCATTAGTCTA-1	Woven bone	12
ATCTTGACTTGTCCAA-1	C1_CKDL220014177-1A_HY5MFDSX3_S2	TTGTTTCATTAGTCTA-1	Woven bone	21
ATGAAGCCAAGGAGCC-1	C1_CKDL220014177-1A_HY5MFDSX3_S2	TTGTTTCATTAGTCTA-1	Woven bone	13
ATGAGGAGTGTTAATC-1	C1_CKDL220014177-1A_HY5MFDSX3_S2	TTGTTTCATTAGTCTA-1	Woven bone	17
ATGATCGGGAATAGAC-1	C1_CKDL220014177-1A_HY5MFDSX3_S2	TTGTTTCATTAGTCTA-1	Woven bone	10
ATGCACTACCGCATTG-1	C1_CKDL220014177-1A_HY5MFDSX3_S2	TTGTTTCATTAGTCTA-1	Woven bone	11
ATGTGCATCCGACGCA-1	C1_CKDL220014177-1A_HY5MFDSX3_S2	TTGTTTCATTAGTCTA-1	Woven bone	7
ATTACTAGCCTCTTGC-1	C1_CKDL220014177-1A_HY5MFDSX3_S2	TTGTTTCATTAGTCTA-1	Woven bone	15
ATTACTTACTGGGCAT-1	C1_CKDL220014177-1A_HY5MFDSX3_S2	TTGTTTCATTAGTCTA-1	Woven bone	14
ATTAGATTGATAGCGG-1	C1_CKDL220014177-1A_HY5MFDSX3_S2	TTGTTTCATTAGTCTA-1	Woven bone	12
ATTATGCCATAGGGAG-1	C1_CKDL220014177-1A_HY5MFDSX3_S2	TTGTTTCATTAGTCTA-1	Woven bone	10
ATTCAGGACCTATTTC-1	C1_CKDL220014177-1A_HY5MFDSX3_S2	TTGTTTCATTAGTCTA-1	Woven bone	13
ATTCAGTAGCAGGGTC-1	C1_CKDL220014177-1A_HY5MFDSX3_S2	TTGTTTCATTAGTCTA-1	Woven bone	21
ATTCCCACATAAACAA-1	C1_CKDL220014177-1A_HY5MFDSX3_S2	TTGTTTCATTAGTCTA-1	Woven bone	22
ATTCCTCCGCCAGTGC-1	C1_CKDL220014177-1A_HY5MFDSX3_S2	TTGTTTCATTAGTCTA-1	Woven bone	16
ATTGAAGATCTTAGTG-1	C1_CKDL220014177-1A_HY5MFDSX3_S2	TTGTTTCATTAGTCTA-1	Woven bone	8
ATTGATGAGTCCTAAC-1	C1_CKDL220014177-1A_HY5MFDSX3_S2	TTGTTTCATTAGTCTA-1	Woven bone	18
ATTGCTGCTCCTCCAT-1	C1_CKDL220014177-1A_HY5MFDSX3_S2	TTGTTTCATTAGTCTA-1	Woven bone	9
ATTTACAGTTTACTGG-1	C1_CKDL220014177-1A_HY5MFDSX3_S2	TTGTTTCATTAGTCTA-1	Woven bone	14
ATTTACTAAGTCCATT-1	C1_CKDL220014177-1A_HY5MFDSX3_S2	TTGTTTCATTAGTCTA-1	Woven bone	23
CAAACGGTCGCACTTT-1	C1_CKDL220014177-1A_HY5MFDSX3_S2	TTGTTTCATTAGTCTA-1	Woven bone	13
CAACGACCCGTTTACA-1	C1_CKDL220014177-1A_HY5MFDSX3_S2	TTGTTTCATTAGTCTA-1	Woven bone	12
CAACTCCTTGATCCCG-1	C1_CKDL220014177-1A_HY5MFDSX3_S2	TTGTTTCATTAGTCTA-1	Woven bone	14
CAAGCAACGTCGGAGT-1	C1_CKDL220014177-1A_HY5MFDSX3_S2	TTGTTTCATTAGTCTA-1	Woven bone	13
CAATGGATCTCTACCA-1	C1_CKDL220014177-1A_HY5MFDSX3_S2	TTGTTTCATTAGTCTA-1	Woven bone	10
CACACAGGGATAGATT-1	C1_CKDL220014177-1A_HY5MFDSX3_S2	TTGTTTCATTAGTCTA-1	Woven bone	21
CACACGCGCTGTCTTA-1	C1_CKDL220014177-1A_HY5MFDSX3_S2	TTGTTTCATTAGTCTA-1	Woven bone	13
CACCCACGAGGCAATT-1	C1_CKDL220014177-1A_HY5MFDSX3_S2	TTGTTTCATTAGTCTA-1	Woven bone	7
CACCGCCAGAAGGTTT-1	C1_CKDL220014177-1A_HY5MFDSX3_S2	TTGTTTCATTAGTCTA-1	Woven bone	4
CACGAAAGTTAGTCCC-1	C1_CKDL220014177-1A_HY5MFDSX3_S2	TTGTTTCATTAGTCTA-1	Woven bone	17
CACGCAGCGAGGCTTT-1	C1_CKDL220014177-1A_HY5MFDSX3_S2	TTGTTTCATTAGTCTA-1	Woven bone	11
CACTGTCCAAGTGAGA-1	C1_CKDL220014177-1A_HY5MFDSX3_S2	TTGTTTCATTAGTCTA-1	Woven bone	15
CACTTAATCAGACGGA-1	C1_CKDL220014177-1A_HY5MFDSX3_S2	TTGTTTCATTAGTCTA-1	Woven bone	7
CAGACCTGTAAGTGTT-1	C1_CKDL220014177-1A_HY5MFDSX3_S2	TTGTTTCATTAGTCTA-1	Woven bone	17
CAGATACTAACATAGT-1	C1_CKDL220014177-1A_HY5MFDSX3_S2	TTGTTTCATTAGTCTA-1	Woven bone	11
CAGATCATTTAAAGTC-1	C1_CKDL220014177-1A_HY5MFDSX3_S2	TTGTTTCATTAGTCTA-1	Woven bone	18
CAGCTCGACAAGTTAA-1	C1_CKDL220014177-1A_HY5MFDSX3_S2	TTGTTTCATTAGTCTA-1	Woven bone	12
CAGCTTAGTAGGTAGC-1	C1_CKDL220014177-1A_HY5MFDSX3_S2	TTGTTTCATTAGTCTA-1	Woven bone	18
CAGTACATTCTCTAAA-1	C1_CKDL220014177-1A_HY5MFDSX3_S2	TTGTTTCATTAGTCTA-1	Woven bone	15
CAGTAGCCCACGCGGT-1	C1_CKDL220014177-1A_HY5MFDSX3_S2	TTGTTTCATTAGTCTA-1	Woven bone	11
CAGTTCAAATTGACAC-1	C1_CKDL220014177-1A_HY5MFDSX3_S2	TTGTTTCATTAGTCTA-1	Woven bone	7
CAGTTCCGCGGGTCGA-1	C1_CKDL220014177-1A_HY5MFDSX3_S2	TTGTTTCATTAGTCTA-1	Woven bone	21
CATAGCCGCCCGGGAT-1	C1_CKDL220014177-1A_HY5MFDSX3_S2	TTGTTTCATTAGTCTA-1	Woven bone	23
CATAGTAGCATAGTAG-1	C1_CKDL220014177-1A_HY5MFDSX3_S2	TTGTTTCATTAGTCTA-1	Woven bone	14
CATGCGACCAGTTTAA-1	C1_CKDL220014177-1A_HY5MFDSX3_S2	TTGTTTCATTAGTCTA-1	Woven bone	15
CATTATGCTTGTTGTG-1	C1_CKDL220014177-1A_HY5MFDSX3_S2	TTGTTTCATTAGTCTA-1	Woven bone	8
CCAAACAGAACCCTCG-1	C1_CKDL220014177-1A_HY5MFDSX3_S2	TTGTTTCATTAGTCTA-1	Woven bone	12
CCAACGATGCACTGAT-1	C1_CKDL220014177-1A_HY5MFDSX3_S2	TTGTTTCATTAGTCTA-1	Woven bone	14
CCAATTGAATGTTAAT-1	C1_CKDL220014177-1A_HY5MFDSX3_S2	TTGTTTCATTAGTCTA-1	Woven bone	14
CCACAATGTACGTCTT-1	C1_CKDL220014177-1A_HY5MFDSX3_S2	TTGTTTCATTAGTCTA-1	Woven bone	10
CCACTGGTGGCTGGTT-1	C1_CKDL220014177-1A_HY5MFDSX3_S2	TTGTTTCATTAGTCTA-1	Woven bone	18
CCAGAGACAAAGCCGG-1	C1_CKDL220014177-1A_HY5MFDSX3_S2	TTGTTTCATTAGTCTA-1	Woven bone	25
CCAGATAGTTGAGTGA-1	C1_CKDL220014177-1A_HY5MFDSX3_S2	TTGTTTCATTAGTCTA-1	Woven bone	9
CCAGGGACGTGGCCTC-1	C1_CKDL220014177-1A_HY5MFDSX3_S2	TTGTTTCATTAGTCTA-1	Woven bone	7
CCAGTAGTCTGATCCA-1	C1_CKDL220014177-1A_HY5MFDSX3_S2	TTGTTTCATTAGTCTA-1	Woven bone	12
CCAGTCTAGACGGCGC-1	C1_CKDL220014177-1A_HY5MFDSX3_S2	TTGTTTCATTAGTCTA-1	Woven bone	8
CCATACCTTTACTTGT-1	C1_CKDL220014177-1A_HY5MFDSX3_S2	TTGTTTCATTAGTCTA-1	Woven bone	18
CCATGCTCTGCAGGAA-1	C1_CKDL220014177-1A_HY5MFDSX3_S2	TTGTTTCATTAGTCTA-1	Woven bone	15
CCATTAGCGATAATCC-1	C1_CKDL220014177-1A_HY5MFDSX3_S2	TTGTTTCATTAGTCTA-1	Woven bone	11
CCATTCCCTGCCCACA-1	C1_CKDL220014177-1A_HY5MFDSX3_S2	TTGTTTCATTAGTCTA-1	Woven bone	12
CCCAAACATGCTGCTC-1	C1_CKDL220014177-1A_HY5MFDSX3_S2	TTGTTTCATTAGTCTA-1	Woven bone	13
CCCAGAGGAGGGCGTA-1	C1_CKDL220014177-1A_HY5MFDSX3_S2	TTGTTTCATTAGTCTA-1	Woven bone	16
CCCGCCATGCTCCCGT-1	C1_CKDL220014177-1A_HY5MFDSX3_S2	TTGTTTCATTAGTCTA-1	Woven bone	16
CCCGGTGGAAGAACCT-1	C1_CKDL220014177-1A_HY5MFDSX3_S2	TTGTTTCATTAGTCTA-1	Woven bone	24
CCCGTCAGCGTCTGAC-1	C1_CKDL220014177-1A_HY5MFDSX3_S2	TTGTTTCATTAGTCTA-1	Woven bone	10
CCCTGAAATGAGTTGA-1	C1_CKDL220014177-1A_HY5MFDSX3_S2	TTGTTTCATTAGTCTA-1	Woven bone	13
CCGAAGTATATTGTTC-1	C1_CKDL220014177-1A_HY5MFDSX3_S2	TTGTTTCATTAGTCTA-1	Woven bone	25
CCGCACGTGACCTCGG-1	C1_CKDL220014177-1A_HY5MFDSX3_S2	TTGTTTCATTAGTCTA-1	Woven bone	20
CCGCGGGTACGAAGAA-1	C1_CKDL220014177-1A_HY5MFDSX3_S2	TTGTTTCATTAGTCTA-1	Woven bone	19
CCGCTTGCTGACATGG-1	C1_CKDL220014177-1A_HY5MFDSX3_S2	TTGTTTCATTAGTCTA-1	Woven bone	23
CCGGAATGGTTTCAGT-1	C1_CKDL220014177-1A_HY5MFDSX3_S2	TTGTTTCATTAGTCTA-1	Woven bone	19
CCGGGACCCGCAGAGA-1	C1_CKDL220014177-1A_HY5MFDSX3_S2	TTGTTTCATTAGTCTA-1	Woven bone	11
CCGTTACGTTAGAACA-1	C1_CKDL220014177-1A_HY5MFDSX3_S2	TTGTTTCATTAGTCTA-1	Woven bone	8
CCTAACTAAGGCTCTA-1	C1_CKDL220014177-1A_HY5MFDSX3_S2	TTGTTTCATTAGTCTA-1	Woven bone	10
CCTACTGCTTACACTT-1	C1_CKDL220014177-1A_HY5MFDSX3_S2	TTGTTTCATTAGTCTA-1	Woven bone	9
CCTCACCTGAGGGAGC-1	C1_CKDL220014177-1A_HY5MFDSX3_S2	TTGTTTCATTAGTCTA-1	Woven bone	18
CCTCACCTTAGCATCG-1	C1_CKDL220014177-1A_HY5MFDSX3_S2	TTGTTTCATTAGTCTA-1	Woven bone	15
CCTCCGACAATTCAAG-1	C1_CKDL220014177-1A_HY5MFDSX3_S2	TTGTTTCATTAGTCTA-1	Woven bone	15
CCTCGCGCGATATAGG-1	C1_CKDL220014177-1A_HY5MFDSX3_S2	TTGTTTCATTAGTCTA-1	Woven bone	11
CCTCTCTCCCATCTAG-1	C1_CKDL220014177-1A_HY5MFDSX3_S2	TTGTTTCATTAGTCTA-1	Woven bone	13
CCTGCTATTTGAGAAG-1	C1_CKDL220014177-1A_HY5MFDSX3_S2	TTGTTTCATTAGTCTA-1	Woven bone	9
CCTGGCTAGACCCGCC-1	C1_CKDL220014177-1A_HY5MFDSX3_S2	TTGTTTCATTAGTCTA-1	Woven bone	11
CCTTTCAATGAAGAAA-1	C1_CKDL220014177-1A_HY5MFDSX3_S2	TTGTTTCATTAGTCTA-1	Woven bone	13
CGAAGTTGCTCTGTGT-1	C1_CKDL220014177-1A_HY5MFDSX3_S2	TTGTTTCATTAGTCTA-1	Woven bone	14
CGACTCAGGATGTTAT-1	C1_CKDL220014177-1A_HY5MFDSX3_S2	TTGTTTCATTAGTCTA-1	Woven bone	9
CGAGCACTTCAAGTTT-1	C1_CKDL220014177-1A_HY5MFDSX3_S2	TTGTTTCATTAGTCTA-1	Woven bone	23
CGAGTTCTGTCCCACC-1	C1_CKDL220014177-1A_HY5MFDSX3_S2	TTGTTTCATTAGTCTA-1	Woven bone	9
CGATGGACCCTACGCC-1	C1_CKDL220014177-1A_HY5MFDSX3_S2	TTGTTTCATTAGTCTA-1	Woven bone	12
CGCAAACACGAGTTAC-1	C1_CKDL220014177-1A_HY5MFDSX3_S2	TTGTTTCATTAGTCTA-1	Woven bone	15
CGCAATTACTTTCGGT-1	C1_CKDL220014177-1A_HY5MFDSX3_S2	TTGTTTCATTAGTCTA-1	Woven bone	19
CGCAATTAGGGTAATA-1	C1_CKDL220014177-1A_HY5MFDSX3_S2	TTGTTTCATTAGTCTA-1	Woven bone	11
CGCAATTCTACAATAA-1	C1_CKDL220014177-1A_HY5MFDSX3_S2	TTGTTTCATTAGTCTA-1	Woven bone	20
CGCATTAGCTAATAGG-1	C1_CKDL220014177-1A_HY5MFDSX3_S2	TTGTTTCATTAGTCTA-1	Woven bone	5
CGCCCTTGAAGGCTGA-1	C1_CKDL220014177-1A_HY5MFDSX3_S2	TTGTTTCATTAGTCTA-1	Woven bone	25
CGCGTTCATGAAATAC-1	C1_CKDL220014177-1A_HY5MFDSX3_S2	TTGTTTCATTAGTCTA-1	Woven bone	8
CGCTCGACATAATGAT-1	C1_CKDL220014177-1A_HY5MFDSX3_S2	TTGTTTCATTAGTCTA-1	Woven bone	14
CGCTCTCCGTAGATTA-1	C1_CKDL220014177-1A_HY5MFDSX3_S2	TTGTTTCATTAGTCTA-1	Woven bone	13
CGCTGTGACGCCGCAC-1	C1_CKDL220014177-1A_HY5MFDSX3_S2	TTGTTTCATTAGTCTA-1	Woven bone	11
CGCTTCCACTGAAATC-1	C1_CKDL220014177-1A_HY5MFDSX3_S2	TTGTTTCATTAGTCTA-1	Woven bone	16
CGCTTTCTTGCATTCG-1	C1_CKDL220014177-1A_HY5MFDSX3_S2	TTGTTTCATTAGTCTA-1	Woven bone	10
CGGCAGGGTCGGGTTG-1	C1_CKDL220014177-1A_HY5MFDSX3_S2	TTGTTTCATTAGTCTA-1	Woven bone	15
CGGCCCAACCTGTAGT-1	C1_CKDL220014177-1A_HY5MFDSX3_S2	TTGTTTCATTAGTCTA-1	Woven bone	23
CGGGTGTACCCATTTA-1	C1_CKDL220014177-1A_HY5MFDSX3_S2	TTGTTTCATTAGTCTA-1	Woven bone	11
CGGTAGAGGTGCAGGT-1	C1_CKDL220014177-1A_HY5MFDSX3_S2	TTGTTTCATTAGTCTA-1	Woven bone	10
CGGTTATCCAACAGTG-1	C1_CKDL220014177-1A_HY5MFDSX3_S2	TTGTTTCATTAGTCTA-1	Woven bone	16
CGGTTCAAGTAGGTGT-1	C1_CKDL220014177-1A_HY5MFDSX3_S2	TTGTTTCATTAGTCTA-1	Woven bone	14
CGTCGGATAGTGTTGA-1	C1_CKDL220014177-1A_HY5MFDSX3_S2	TTGTTTCATTAGTCTA-1	Woven bone	17
CGTGTCCCATTCGCGA-1	C1_CKDL220014177-1A_HY5MFDSX3_S2	TTGTTTCATTAGTCTA-1	Woven bone	13
CGTTGTAAGATTGATT-1	C1_CKDL220014177-1A_HY5MFDSX3_S2	TTGTTTCATTAGTCTA-1	Woven bone	20
CTAAATCCTATTCCGG-1	C1_CKDL220014177-1A_HY5MFDSX3_S2	TTGTTTCATTAGTCTA-1	Woven bone	8
CTAACGAAACTTGCTG-1	C1_CKDL220014177-1A_HY5MFDSX3_S2	TTGTTTCATTAGTCTA-1	Woven bone	14
CTAATTCGCACGCGCT-1	C1_CKDL220014177-1A_HY5MFDSX3_S2	TTGTTTCATTAGTCTA-1	Woven bone	16
CTAATTCTCAGATATT-1	C1_CKDL220014177-1A_HY5MFDSX3_S2	TTGTTTCATTAGTCTA-1	Woven bone	19
CTACCCTAAGGTCATA-1	C1_CKDL220014177-1A_HY5MFDSX3_S2	TTGTTTCATTAGTCTA-1	Woven bone	13
CTACTATCTTTCAGAG-1	C1_CKDL220014177-1A_HY5MFDSX3_S2	TTGTTTCATTAGTCTA-1	Woven bone	14
CTAGATGTGAGTGTAA-1	C1_CKDL220014177-1A_HY5MFDSX3_S2	TTGTTTCATTAGTCTA-1	Woven bone	20
CTAGCCGATGTTATGA-1	C1_CKDL220014177-1A_HY5MFDSX3_S2	TTGTTTCATTAGTCTA-1	Woven bone	15
CTATTTGGTTACGGAT-1	C1_CKDL220014177-1A_HY5MFDSX3_S2	TTGTTTCATTAGTCTA-1	Woven bone	11
CTCAGTCACGACAAAT-1	C1_CKDL220014177-1A_HY5MFDSX3_S2	TTGTTTCATTAGTCTA-1	Woven bone	13
CTCGAGGTCGAACAGT-1	C1_CKDL220014177-1A_HY5MFDSX3_S2	TTGTTTCATTAGTCTA-1	Woven bone	3
CTCGATATTTGCGAGC-1	C1_CKDL220014177-1A_HY5MFDSX3_S2	TTGTTTCATTAGTCTA-1	Woven bone	14
CTCGGTCCGTAGCCTG-1	C1_CKDL220014177-1A_HY5MFDSX3_S2	TTGTTTCATTAGTCTA-1	Woven bone	12
CTCGTTTCTAATGTTT-1	C1_CKDL220014177-1A_HY5MFDSX3_S2	TTGTTTCATTAGTCTA-1	Woven bone	16
CTGAATTTATTGCCAG-1	C1_CKDL220014177-1A_HY5MFDSX3_S2	TTGTTTCATTAGTCTA-1	Woven bone	17
CTGACTGCGCAGCTCG-1	C1_CKDL220014177-1A_HY5MFDSX3_S2	TTGTTTCATTAGTCTA-1	Woven bone	18
CTGGAAATGGATGCTT-1	C1_CKDL220014177-1A_HY5MFDSX3_S2	TTGTTTCATTAGTCTA-1	Woven bone	6
CTGGTAACGAGCTCTT-1	C1_CKDL220014177-1A_HY5MFDSX3_S2	TTGTTTCATTAGTCTA-1	Woven bone	16
CTGTTCACTGCCTGTG-1	C1_CKDL220014177-1A_HY5MFDSX3_S2	TTGTTTCATTAGTCTA-1	Woven bone	8
CTGTTCATCTCACGGG-1	C1_CKDL220014177-1A_HY5MFDSX3_S2	TTGTTTCATTAGTCTA-1	Woven bone	19
CTTACACGGTATTCCA-1	C1_CKDL220014177-1A_HY5MFDSX3_S2	TTGTTTCATTAGTCTA-1	Woven bone	10
CTTACACTGGGAAATA-1	C1_CKDL220014177-1A_HY5MFDSX3_S2	TTGTTTCATTAGTCTA-1	Woven bone	13
CTTAGTAGGCCTACAG-1	C1_CKDL220014177-1A_HY5MFDSX3_S2	TTGTTTCATTAGTCTA-1	Woven bone	19
CTTGTACTTGTTGACT-1	C1_CKDL220014177-1A_HY5MFDSX3_S2	TTGTTTCATTAGTCTA-1	Woven bone	11
CTTGTGCTCACCGATT-1	C1_CKDL220014177-1A_HY5MFDSX3_S2	TTGTTTCATTAGTCTA-1	Woven bone	11
CTTTGGCTTTAGTAAA-1	C1_CKDL220014177-1A_HY5MFDSX3_S2	TTGTTTCATTAGTCTA-1	Woven bone	12
GAAACCATGGTGCGCT-1	C1_CKDL220014177-1A_HY5MFDSX3_S2	TTGTTTCATTAGTCTA-1	Woven bone	21
GAAAGTGACTAACTGC-1	C1_CKDL220014177-1A_HY5MFDSX3_S2	TTGTTTCATTAGTCTA-1	Woven bone	19
GAAATATCACCATCAG-1	C1_CKDL220014177-1A_HY5MFDSX3_S2	TTGTTTCATTAGTCTA-1	Woven bone	20
GAACACACATCAACCA-1	C1_CKDL220014177-1A_HY5MFDSX3_S2	TTGTTTCATTAGTCTA-1	Woven bone	11
GAACGTCTCATGGTCG-1	C1_CKDL220014177-1A_HY5MFDSX3_S2	TTGTTTCATTAGTCTA-1	Woven bone	11
GAAGCTTGCTGACCGC-1	C1_CKDL220014177-1A_HY5MFDSX3_S2	TTGTTTCATTAGTCTA-1	Woven bone	15
GAATCGACATGGTCAC-1	C1_CKDL220014177-1A_HY5MFDSX3_S2	TTGTTTCATTAGTCTA-1	Woven bone	13
GAATTTCTCGCTGCAG-1	C1_CKDL220014177-1A_HY5MFDSX3_S2	TTGTTTCATTAGTCTA-1	Woven bone	18
GACAACGCAGCTTACG-1	C1_CKDL220014177-1A_HY5MFDSX3_S2	TTGTTTCATTAGTCTA-1	Woven bone	10
GACAGGCACACACTAT-1	C1_CKDL220014177-1A_HY5MFDSX3_S2	TTGTTTCATTAGTCTA-1	Woven bone	18
GACCAGAGCCCTGTAG-1	C1_CKDL220014177-1A_HY5MFDSX3_S2	TTGTTTCATTAGTCTA-1	Woven bone	9
GACGGTCAATAGAAGC-1	C1_CKDL220014177-1A_HY5MFDSX3_S2	TTGTTTCATTAGTCTA-1	Woven bone	17
GACGTGTAGGGATTAT-1	C1_CKDL220014177-1A_HY5MFDSX3_S2	TTGTTTCATTAGTCTA-1	Woven bone	17
GACTAAGATCATGCAC-1	C1_CKDL220014177-1A_HY5MFDSX3_S2	TTGTTTCATTAGTCTA-1	Woven bone	9
GACTAAGTAGGCTCAC-1	C1_CKDL220014177-1A_HY5MFDSX3_S2	TTGTTTCATTAGTCTA-1	Woven bone	12
GACTCCCAGAATAAGG-1	C1_CKDL220014177-1A_HY5MFDSX3_S2	TTGTTTCATTAGTCTA-1	Woven bone	22
GACTCGCGGGAATGAC-1	C1_CKDL220014177-1A_HY5MFDSX3_S2	TTGTTTCATTAGTCTA-1	Woven bone	15
GAGACTGATGGGTAGA-1	C1_CKDL220014177-1A_HY5MFDSX3_S2	TTGTTTCATTAGTCTA-1	Woven bone	5
GAGCTAAGGGCATATC-1	C1_CKDL220014177-1A_HY5MFDSX3_S2	TTGTTTCATTAGTCTA-1	Woven bone	9
GAGGAATGGAGAGGTT-1	C1_CKDL220014177-1A_HY5MFDSX3_S2	TTGTTTCATTAGTCTA-1	Woven bone	18
GAGGCTATCAAAGTCG-1	C1_CKDL220014177-1A_HY5MFDSX3_S2	TTGTTTCATTAGTCTA-1	Woven bone	17
GAGGGCGCAGCTCTGC-1	C1_CKDL220014177-1A_HY5MFDSX3_S2	TTGTTTCATTAGTCTA-1	Woven bone	11
GATATGCGGTAGCCAA-1	C1_CKDL220014177-1A_HY5MFDSX3_S2	TTGTTTCATTAGTCTA-1	Woven bone	9
GATCCCTTTATACTGC-1	C1_CKDL220014177-1A_HY5MFDSX3_S2	TTGTTTCATTAGTCTA-1	Woven bone	3
GATCCTAAATCGGGAC-1	C1_CKDL220014177-1A_HY5MFDSX3_S2	TTGTTTCATTAGTCTA-1	Woven bone	14
GATCGACACTATCTGA-1	C1_CKDL220014177-1A_HY5MFDSX3_S2	TTGTTTCATTAGTCTA-1	Woven bone	10
GATGCTACAAGCGCCT-1	C1_CKDL220014177-1A_HY5MFDSX3_S2	TTGTTTCATTAGTCTA-1	Woven bone	11
GATTCCTATACGGCGC-1	C1_CKDL220014177-1A_HY5MFDSX3_S2	TTGTTTCATTAGTCTA-1	Woven bone	23
GCAAATATTACGCTTT-1	C1_CKDL220014177-1A_HY5MFDSX3_S2	TTGTTTCATTAGTCTA-1	Woven bone	10
GCAACCACGGCCGCGT-1	C1_CKDL220014177-1A_HY5MFDSX3_S2	TTGTTTCATTAGTCTA-1	Woven bone	13
GCAAGTGCACAGAGAA-1	C1_CKDL220014177-1A_HY5MFDSX3_S2	TTGTTTCATTAGTCTA-1	Woven bone	14
GCAGGACTATAGAATA-1	C1_CKDL220014177-1A_HY5MFDSX3_S2	TTGTTTCATTAGTCTA-1	Woven bone	12
GCATGAGGGACGCGGC-1	C1_CKDL220014177-1A_HY5MFDSX3_S2	TTGTTTCATTAGTCTA-1	Woven bone	12
GCATTCAAGGCAACGC-1	C1_CKDL220014177-1A_HY5MFDSX3_S2	TTGTTTCATTAGTCTA-1	Woven bone	21
GCATTGTAATTCATAT-1	C1_CKDL220014177-1A_HY5MFDSX3_S2	TTGTTTCATTAGTCTA-1	Woven bone	17
GCCAACCATTTCCGGA-1	C1_CKDL220014177-1A_HY5MFDSX3_S2	TTGTTTCATTAGTCTA-1	Woven bone	19
GCCAGGAGTAACCGAT-1	C1_CKDL220014177-1A_HY5MFDSX3_S2	TTGTTTCATTAGTCTA-1	Woven bone	8
GCCATATTGCACACAG-1	C1_CKDL220014177-1A_HY5MFDSX3_S2	TTGTTTCATTAGTCTA-1	Woven bone	9
GCCCAGTTGGTATGCC-1	C1_CKDL220014177-1A_HY5MFDSX3_S2	TTGTTTCATTAGTCTA-1	Woven bone	17
GCCCGCGCGTTTGACA-1	C1_CKDL220014177-1A_HY5MFDSX3_S2	TTGTTTCATTAGTCTA-1	Woven bone	17
GCCGAAATTCCTACGT-1	C1_CKDL220014177-1A_HY5MFDSX3_S2	TTGTTTCATTAGTCTA-1	Woven bone	8
GCCTAGCGATCTGACC-1	C1_CKDL220014177-1A_HY5MFDSX3_S2	TTGTTTCATTAGTCTA-1	Woven bone	16
GCCTATAGTGTCAGGG-1	C1_CKDL220014177-1A_HY5MFDSX3_S2	TTGTTTCATTAGTCTA-1	Woven bone	13
GCCTATTCCGATATAG-1	C1_CKDL220014177-1A_HY5MFDSX3_S2	TTGTTTCATTAGTCTA-1	Woven bone	20
GCCTTCAGCCCTACCG-1	C1_CKDL220014177-1A_HY5MFDSX3_S2	TTGTTTCATTAGTCTA-1	Woven bone	12
GCGCATCCAGTCAGCA-1	C1_CKDL220014177-1A_HY5MFDSX3_S2	TTGTTTCATTAGTCTA-1	Woven bone	15
GCGCTGCTTTGCATTT-1	C1_CKDL220014177-1A_HY5MFDSX3_S2	TTGTTTCATTAGTCTA-1	Woven bone	14
GCGGGAACCAGGCCCT-1	C1_CKDL220014177-1A_HY5MFDSX3_S2	TTGTTTCATTAGTCTA-1	Woven bone	13
GCGGTGAACTGCGCTC-1	C1_CKDL220014177-1A_HY5MFDSX3_S2	TTGTTTCATTAGTCTA-1	Woven bone	11
GCTAAACCTGAGGTGA-1	C1_CKDL220014177-1A_HY5MFDSX3_S2	TTGTTTCATTAGTCTA-1	Woven bone	24
GCTAATACCGAATGCC-1	C1_CKDL220014177-1A_HY5MFDSX3_S2	TTGTTTCATTAGTCTA-1	Woven bone	13
GCTCTAAACCCTGACG-1	C1_CKDL220014177-1A_HY5MFDSX3_S2	TTGTTTCATTAGTCTA-1	Woven bone	6
GCTCTATGTTACGTGC-1	C1_CKDL220014177-1A_HY5MFDSX3_S2	TTGTTTCATTAGTCTA-1	Woven bone	14
GCTGGCATATTCACCT-1	C1_CKDL220014177-1A_HY5MFDSX3_S2	TTGTTTCATTAGTCTA-1	Woven bone	17
GCTTGATGATAATCAG-1	C1_CKDL220014177-1A_HY5MFDSX3_S2	TTGTTTCATTAGTCTA-1	Woven bone	18
GCTTGGATCGATTAGG-1	C1_CKDL220014177-1A_HY5MFDSX3_S2	TTGTTTCATTAGTCTA-1	Woven bone	16
GCTTTCAGAGGAGGTG-1	C1_CKDL220014177-1A_HY5MFDSX3_S2	TTGTTTCATTAGTCTA-1	Woven bone	16
GGAAAGTGCCCATGCC-1	C1_CKDL220014177-1A_HY5MFDSX3_S2	TTGTTTCATTAGTCTA-1	Woven bone	9
GGAGAAGTCATTGGCA-1	C1_CKDL220014177-1A_HY5MFDSX3_S2	TTGTTTCATTAGTCTA-1	Woven bone	15
GGCACTCCACTGGGCA-1	C1_CKDL220014177-1A_HY5MFDSX3_S2	TTGTTTCATTAGTCTA-1	Woven bone	8
GGCGGAGTAATATTAG-1	C1_CKDL220014177-1A_HY5MFDSX3_S2	TTGTTTCATTAGTCTA-1	Woven bone	9
GGCGTCCTATCCGCTG-1	C1_CKDL220014177-1A_HY5MFDSX3_S2	TTGTTTCATTAGTCTA-1	Woven bone	16
GGCTAAAGGGCGGGTC-1	C1_CKDL220014177-1A_HY5MFDSX3_S2	TTGTTTCATTAGTCTA-1	Woven bone	13
GGCTATTAAGTTGTAT-1	C1_CKDL220014177-1A_HY5MFDSX3_S2	TTGTTTCATTAGTCTA-1	Woven bone	11
GGCTCGCGTTGAGGTA-1	C1_CKDL220014177-1A_HY5MFDSX3_S2	TTGTTTCATTAGTCTA-1	Woven bone	14
GGCTCGTGCCACCAGC-1	C1_CKDL220014177-1A_HY5MFDSX3_S2	TTGTTTCATTAGTCTA-1	Woven bone	18
GGGCGGGTTCCCTACG-1	C1_CKDL220014177-1A_HY5MFDSX3_S2	TTGTTTCATTAGTCTA-1	Woven bone	9
GGGCGTACATTTATAT-1	C1_CKDL220014177-1A_HY5MFDSX3_S2	TTGTTTCATTAGTCTA-1	Woven bone	8
GGGCTCATCGAACCCA-1	C1_CKDL220014177-1A_HY5MFDSX3_S2	TTGTTTCATTAGTCTA-1	Woven bone	10
GGGTATGTATGCACTT-1	C1_CKDL220014177-1A_HY5MFDSX3_S2	TTGTTTCATTAGTCTA-1	Woven bone	19
GGGTCACCGTGACGGT-1	C1_CKDL220014177-1A_HY5MFDSX3_S2	TTGTTTCATTAGTCTA-1	Woven bone	7
GGGTGCATATGAAAGC-1	C1_CKDL220014177-1A_HY5MFDSX3_S2	TTGTTTCATTAGTCTA-1	Woven bone	24
GGTACCATTAAGACGG-1	C1_CKDL220014177-1A_HY5MFDSX3_S2	TTGTTTCATTAGTCTA-1	Woven bone	20
GGTCGGATAAACGGCG-1	C1_CKDL220014177-1A_HY5MFDSX3_S2	TTGTTTCATTAGTCTA-1	Woven bone	13
GGTGCGGATAAGTGGC-1	C1_CKDL220014177-1A_HY5MFDSX3_S2	TTGTTTCATTAGTCTA-1	Woven bone	14
GGTTAGGCTTGGAGAA-1	C1_CKDL220014177-1A_HY5MFDSX3_S2	TTGTTTCATTAGTCTA-1	Woven bone	15
GGTTTCAATCGGTCAG-1	C1_CKDL220014177-1A_HY5MFDSX3_S2	TTGTTTCATTAGTCTA-1	Woven bone	14
GTAAGTAGGGTATACC-1	C1_CKDL220014177-1A_HY5MFDSX3_S2	TTGTTTCATTAGTCTA-1	Woven bone	16
GTAATAAAGGGCTCCC-1	C1_CKDL220014177-1A_HY5MFDSX3_S2	TTGTTTCATTAGTCTA-1	Woven bone	19
GTACGAGATTGCGACA-1	C1_CKDL220014177-1A_HY5MFDSX3_S2	TTGTTTCATTAGTCTA-1	Woven bone	8
GTACTAAGATTTGGAG-1	C1_CKDL220014177-1A_HY5MFDSX3_S2	TTGTTTCATTAGTCTA-1	Woven bone	6
GTACTCCTGGGTATGC-1	C1_CKDL220014177-1A_HY5MFDSX3_S2	TTGTTTCATTAGTCTA-1	Woven bone	17
GTAGCTTCCTCTTGTT-1	C1_CKDL220014177-1A_HY5MFDSX3_S2	TTGTTTCATTAGTCTA-1	Woven bone	12
GTATAGGACTCAGTAG-1	C1_CKDL220014177-1A_HY5MFDSX3_S2	TTGTTTCATTAGTCTA-1	Woven bone	8
GTCACTCTCCAAATCT-1	C1_CKDL220014177-1A_HY5MFDSX3_S2	TTGTTTCATTAGTCTA-1	Woven bone	20
GTCAGAATAGTCTATG-1	C1_CKDL220014177-1A_HY5MFDSX3_S2	TTGTTTCATTAGTCTA-1	Woven bone	17
GTCCGGCTGAATTGCG-1	C1_CKDL220014177-1A_HY5MFDSX3_S2	TTGTTTCATTAGTCTA-1	Woven bone	7
GTCGGATATCTCAGAC-1	C1_CKDL220014177-1A_HY5MFDSX3_S2	TTGTTTCATTAGTCTA-1	Woven bone	14
GTCGTGTCTGGTCATC-1	C1_CKDL220014177-1A_HY5MFDSX3_S2	TTGTTTCATTAGTCTA-1	Woven bone	22
GTGAAACGGCGCCACC-1	C1_CKDL220014177-1A_HY5MFDSX3_S2	TTGTTTCATTAGTCTA-1	Woven bone	9
GTGAACTCCCATTCGA-1	C1_CKDL220014177-1A_HY5MFDSX3_S2	TTGTTTCATTAGTCTA-1	Woven bone	19
GTGAAGATTTCAAGTG-1	C1_CKDL220014177-1A_HY5MFDSX3_S2	TTGTTTCATTAGTCTA-1	Woven bone	15
GTGAAGCCGTATAGTC-1	C1_CKDL220014177-1A_HY5MFDSX3_S2	TTGTTTCATTAGTCTA-1	Woven bone	17
GTGAGCGTGCTGCACT-1	C1_CKDL220014177-1A_HY5MFDSX3_S2	TTGTTTCATTAGTCTA-1	Woven bone	19
GTGCGGGTCTCCAAAT-1	C1_CKDL220014177-1A_HY5MFDSX3_S2	TTGTTTCATTAGTCTA-1	Woven bone	9
GTGCTCAAGTACTGTC-1	C1_CKDL220014177-1A_HY5MFDSX3_S2	TTGTTTCATTAGTCTA-1	Woven bone	5
GTGGCGGTCCCAGCGT-1	C1_CKDL220014177-1A_HY5MFDSX3_S2	TTGTTTCATTAGTCTA-1	Woven bone	18
GTGGGCTTAGACACAC-1	C1_CKDL220014177-1A_HY5MFDSX3_S2	TTGTTTCATTAGTCTA-1	Woven bone	13
GTGGTTACTTCTTTCG-1	C1_CKDL220014177-1A_HY5MFDSX3_S2	TTGTTTCATTAGTCTA-1	Woven bone	20
GTTAGCCGTAAATCAA-1	C1_CKDL220014177-1A_HY5MFDSX3_S2	TTGTTTCATTAGTCTA-1	Woven bone	22
GTTCACAGGAGTCTAG-1	C1_CKDL220014177-1A_HY5MFDSX3_S2	TTGTTTCATTAGTCTA-1	Woven bone	15
GTTCCAGTCTGACCAT-1	C1_CKDL220014177-1A_HY5MFDSX3_S2	TTGTTTCATTAGTCTA-1	Woven bone	10
GTTGCACGGAGTTTCG-1	C1_CKDL220014177-1A_HY5MFDSX3_S2	TTGTTTCATTAGTCTA-1	Woven bone	11
GTTGGATTGAGAACAC-1	C1_CKDL220014177-1A_HY5MFDSX3_S2	TTGTTTCATTAGTCTA-1	Woven bone	12
GTTTCCTGGAGGGTGA-1	C1_CKDL220014177-1A_HY5MFDSX3_S2	TTGTTTCATTAGTCTA-1	Woven bone	10
TAAAGCGTTAGGAGAA-1	C1_CKDL220014177-1A_HY5MFDSX3_S2	TTGTTTCATTAGTCTA-1	Woven bone	11
TAAATGAATCCGTTTC-1	C1_CKDL220014177-1A_HY5MFDSX3_S2	TTGTTTCATTAGTCTA-1	Woven bone	21
TAACAAAGGGAGAAGC-1	C1_CKDL220014177-1A_HY5MFDSX3_S2	TTGTTTCATTAGTCTA-1	Woven bone	19
TAACCTACCGTCCGAG-1	C1_CKDL220014177-1A_HY5MFDSX3_S2	TTGTTTCATTAGTCTA-1	Woven bone	19
TAACGCTTTGAGAGCG-1	C1_CKDL220014177-1A_HY5MFDSX3_S2	TTGTTTCATTAGTCTA-1	Woven bone	19
TAACTATCGAAGGTCC-1	C1_CKDL220014177-1A_HY5MFDSX3_S2	TTGTTTCATTAGTCTA-1	Woven bone	18
TAACTATTACGCCAAA-1	C1_CKDL220014177-1A_HY5MFDSX3_S2	TTGTTTCATTAGTCTA-1	Woven bone	21
TAATATTGAAATTCGC-1	C1_CKDL220014177-1A_HY5MFDSX3_S2	TTGTTTCATTAGTCTA-1	Woven bone	13
TAATCGATCCGTACGT-1	C1_CKDL220014177-1A_HY5MFDSX3_S2	TTGTTTCATTAGTCTA-1	Woven bone	12
TACAAGTCTCGTGCAT-1	C1_CKDL220014177-1A_HY5MFDSX3_S2	TTGTTTCATTAGTCTA-1	Woven bone	19
TACCGCGGACTTGCAG-1	C1_CKDL220014177-1A_HY5MFDSX3_S2	TTGTTTCATTAGTCTA-1	Woven bone	17
TACGTGCACTATGCTG-1	C1_CKDL220014177-1A_HY5MFDSX3_S2	TTGTTTCATTAGTCTA-1	Woven bone	20
TACTGCAATCAATTAC-1	C1_CKDL220014177-1A_HY5MFDSX3_S2	TTGTTTCATTAGTCTA-1	Woven bone	15
TACTTTACTGAGCCGG-1	C1_CKDL220014177-1A_HY5MFDSX3_S2	TTGTTTCATTAGTCTA-1	Woven bone	15
TAGACGCCCGTACCGG-1	C1_CKDL220014177-1A_HY5MFDSX3_S2	TTGTTTCATTAGTCTA-1	Woven bone	13
TAGAGTCTAAGCGAAC-1	C1_CKDL220014177-1A_HY5MFDSX3_S2	TTGTTTCATTAGTCTA-1	Woven bone	5
TAGGGTGTTTCAAGAG-1	C1_CKDL220014177-1A_HY5MFDSX3_S2	TTGTTTCATTAGTCTA-1	Woven bone	9
TAGGTCGCCGGAACTG-1	C1_CKDL220014177-1A_HY5MFDSX3_S2	TTGTTTCATTAGTCTA-1	Woven bone	18
TAGGTGAGCCCTACTC-1	C1_CKDL220014177-1A_HY5MFDSX3_S2	TTGTTTCATTAGTCTA-1	Woven bone	16
TAGTCTGTGACGTTGC-1	C1_CKDL220014177-1A_HY5MFDSX3_S2	TTGTTTCATTAGTCTA-1	Woven bone	16
TATAAATCCACAAGCT-1	C1_CKDL220014177-1A_HY5MFDSX3_S2	TTGTTTCATTAGTCTA-1	Woven bone	15
TATAAGTGAGGATAGC-1	C1_CKDL220014177-1A_HY5MFDSX3_S2	TTGTTTCATTAGTCTA-1	Woven bone	17
TATCACCCAACCGACC-1	C1_CKDL220014177-1A_HY5MFDSX3_S2	TTGTTTCATTAGTCTA-1	Woven bone	15
TATCCATATCATGCGA-1	C1_CKDL220014177-1A_HY5MFDSX3_S2	TTGTTTCATTAGTCTA-1	Woven bone	11
TATCGATCTATGCATA-1	C1_CKDL220014177-1A_HY5MFDSX3_S2	TTGTTTCATTAGTCTA-1	Woven bone	8
TATCGATGATTAAACG-1	C1_CKDL220014177-1A_HY5MFDSX3_S2	TTGTTTCATTAGTCTA-1	Woven bone	11
TATGCTCCCTACTTAC-1	C1_CKDL220014177-1A_HY5MFDSX3_S2	TTGTTTCATTAGTCTA-1	Woven bone	4
TATGGATGTGCTACGC-1	C1_CKDL220014177-1A_HY5MFDSX3_S2	TTGTTTCATTAGTCTA-1	Woven bone	7
TATGGCCCGGCCTCGC-1	C1_CKDL220014177-1A_HY5MFDSX3_S2	TTGTTTCATTAGTCTA-1	Woven bone	18
TATGGGTACGTATCGT-1	C1_CKDL220014177-1A_HY5MFDSX3_S2	TTGTTTCATTAGTCTA-1	Woven bone	3
TATGTCAAGACCGACT-1	C1_CKDL220014177-1A_HY5MFDSX3_S2	TTGTTTCATTAGTCTA-1	Woven bone	10
TATTTGTTACCCTTTA-1	C1_CKDL220014177-1A_HY5MFDSX3_S2	TTGTTTCATTAGTCTA-1	Woven bone	12
TCAACCATGTTCGGGC-1	C1_CKDL220014177-1A_HY5MFDSX3_S2	TTGTTTCATTAGTCTA-1	Woven bone	9
TCACCGCTCGGCACTC-1	C1_CKDL220014177-1A_HY5MFDSX3_S2	TTGTTTCATTAGTCTA-1	Woven bone	13
TCACGCATTGTAGATC-1	C1_CKDL220014177-1A_HY5MFDSX3_S2	TTGTTTCATTAGTCTA-1	Woven bone	7
TCACGGTCATCGCACA-1	C1_CKDL220014177-1A_HY5MFDSX3_S2	TTGTTTCATTAGTCTA-1	Woven bone	13
TCAGAACCTCCACAGG-1	C1_CKDL220014177-1A_HY5MFDSX3_S2	TTGTTTCATTAGTCTA-1	Woven bone	20
TCAGGTTCTTTGAGAA-1	C1_CKDL220014177-1A_HY5MFDSX3_S2	TTGTTTCATTAGTCTA-1	Woven bone	12
TCAGTACTGACCCGCG-1	C1_CKDL220014177-1A_HY5MFDSX3_S2	TTGTTTCATTAGTCTA-1	Woven bone	17
TCATACTTACAGATCC-1	C1_CKDL220014177-1A_HY5MFDSX3_S2	TTGTTTCATTAGTCTA-1	Woven bone	24
TCCACAATGGTTTACG-1	C1_CKDL220014177-1A_HY5MFDSX3_S2	TTGTTTCATTAGTCTA-1	Woven bone	15
TCCCAAACAGACAACG-1	C1_CKDL220014177-1A_HY5MFDSX3_S2	TTGTTTCATTAGTCTA-1	Woven bone	19
TCCCACTCTCTTCCGG-1	C1_CKDL220014177-1A_HY5MFDSX3_S2	TTGTTTCATTAGTCTA-1	Woven bone	21
TCCCAGGCTTAGCTAA-1	C1_CKDL220014177-1A_HY5MFDSX3_S2	TTGTTTCATTAGTCTA-1	Woven bone	9
TCCCGGGTGTGCTGCT-1	C1_CKDL220014177-1A_HY5MFDSX3_S2	TTGTTTCATTAGTCTA-1	Woven bone	14
TCCCGTCGCGTCATAG-1	C1_CKDL220014177-1A_HY5MFDSX3_S2	TTGTTTCATTAGTCTA-1	Woven bone	25
TCCCTAGATCAATAGG-1	C1_CKDL220014177-1A_HY5MFDSX3_S2	TTGTTTCATTAGTCTA-1	Woven bone	24
TCCCTGGCTCGCTGGA-1	C1_CKDL220014177-1A_HY5MFDSX3_S2	TTGTTTCATTAGTCTA-1	Woven bone	18
TCCGAATGGTCCTGAG-1	C1_CKDL220014177-1A_HY5MFDSX3_S2	TTGTTTCATTAGTCTA-1	Woven bone	24
TCCGATGGTGCGACAT-1	C1_CKDL220014177-1A_HY5MFDSX3_S2	TTGTTTCATTAGTCTA-1	Woven bone	8
TCCGATTACATTGCCG-1	C1_CKDL220014177-1A_HY5MFDSX3_S2	TTGTTTCATTAGTCTA-1	Woven bone	16
TCCGGCCTAGCGTACA-1	C1_CKDL220014177-1A_HY5MFDSX3_S2	TTGTTTCATTAGTCTA-1	Woven bone	16
TCCGTTTAGCCTTGAA-1	C1_CKDL220014177-1A_HY5MFDSX3_S2	TTGTTTCATTAGTCTA-1	Woven bone	12
TCCTCTACGAGATGGC-1	C1_CKDL220014177-1A_HY5MFDSX3_S2	TTGTTTCATTAGTCTA-1	Woven bone	18
TCGAAATTTAGGACCA-1	C1_CKDL220014177-1A_HY5MFDSX3_S2	TTGTTTCATTAGTCTA-1	Woven bone	10
TCGCGTCCAGAAGGTC-1	C1_CKDL220014177-1A_HY5MFDSX3_S2	TTGTTTCATTAGTCTA-1	Woven bone	18
TCGCTAAACCGCTATC-1	C1_CKDL220014177-1A_HY5MFDSX3_S2	TTGTTTCATTAGTCTA-1	Woven bone	8
TCGCTTTAAACGTTTG-1	C1_CKDL220014177-1A_HY5MFDSX3_S2	TTGTTTCATTAGTCTA-1	Woven bone	9
TCGGAATGCGCTCTGA-1	C1_CKDL220014177-1A_HY5MFDSX3_S2	TTGTTTCATTAGTCTA-1	Woven bone	19
TCGGGAACGTGCCTAG-1	C1_CKDL220014177-1A_HY5MFDSX3_S2	TTGTTTCATTAGTCTA-1	Woven bone	22
TCGTATTACCCATTGC-1	C1_CKDL220014177-1A_HY5MFDSX3_S2	TTGTTTCATTAGTCTA-1	Woven bone	17
TCGTCCGCTGGCGTCT-1	C1_CKDL220014177-1A_HY5MFDSX3_S2	TTGTTTCATTAGTCTA-1	Woven bone	16
TCTAGCATCTTCGATG-1	C1_CKDL220014177-1A_HY5MFDSX3_S2	TTGTTTCATTAGTCTA-1	Woven bone	14
TCTAGGTGGCGACGCT-1	C1_CKDL220014177-1A_HY5MFDSX3_S2	TTGTTTCATTAGTCTA-1	Woven bone	17
TCTAGTTATCAGAAGA-1	C1_CKDL220014177-1A_HY5MFDSX3_S2	TTGTTTCATTAGTCTA-1	Woven bone	4
TCTATCATGCAGTTAC-1	C1_CKDL220014177-1A_HY5MFDSX3_S2	TTGTTTCATTAGTCTA-1	Woven bone	17
TCTCTAATAGCTGGTA-1	C1_CKDL220014177-1A_HY5MFDSX3_S2	TTGTTTCATTAGTCTA-1	Woven bone	11
TCTTACCGGAACTCGT-1	C1_CKDL220014177-1A_HY5MFDSX3_S2	TTGTTTCATTAGTCTA-1	Woven bone	9
TCTTACGGCATCCGAC-1	C1_CKDL220014177-1A_HY5MFDSX3_S2	TTGTTTCATTAGTCTA-1	Woven bone	20
TCTTCCCATGGGCACA-1	C1_CKDL220014177-1A_HY5MFDSX3_S2	TTGTTTCATTAGTCTA-1	Woven bone	16
TGACCCACGTTAGACA-1	C1_CKDL220014177-1A_HY5MFDSX3_S2	TTGTTTCATTAGTCTA-1	Woven bone	8
TGAGAATGCTTTACCG-1	C1_CKDL220014177-1A_HY5MFDSX3_S2	TTGTTTCATTAGTCTA-1	Woven bone	10
TGATCCCAGCATTAGT-1	C1_CKDL220014177-1A_HY5MFDSX3_S2	TTGTTTCATTAGTCTA-1	Woven bone	20
TGATCGGTTTGACCCT-1	C1_CKDL220014177-1A_HY5MFDSX3_S2	TTGTTTCATTAGTCTA-1	Woven bone	6
TGATCTCCGGCGCCAG-1	C1_CKDL220014177-1A_HY5MFDSX3_S2	TTGTTTCATTAGTCTA-1	Woven bone	8
TGATGGCTGTTTCTGA-1	C1_CKDL220014177-1A_HY5MFDSX3_S2	TTGTTTCATTAGTCTA-1	Woven bone	25
TGATTCGTCTATCACT-1	C1_CKDL220014177-1A_HY5MFDSX3_S2	TTGTTTCATTAGTCTA-1	Woven bone	12
TGCATATGTCTGTCAC-1	C1_CKDL220014177-1A_HY5MFDSX3_S2	TTGTTTCATTAGTCTA-1	Woven bone	12
TGCATGTGGTAATCTA-1	C1_CKDL220014177-1A_HY5MFDSX3_S2	TTGTTTCATTAGTCTA-1	Woven bone	8
TGCGCGATTAACGGAG-1	C1_CKDL220014177-1A_HY5MFDSX3_S2	TTGTTTCATTAGTCTA-1	Woven bone	13
TGCTGGTTGGACAATT-1	C1_CKDL220014177-1A_HY5MFDSX3_S2	TTGTTTCATTAGTCTA-1	Woven bone	16
TGGAATATCCTTGACC-1	C1_CKDL220014177-1A_HY5MFDSX3_S2	TTGTTTCATTAGTCTA-1	Woven bone	18
TGGAATTAGACGCTTT-1	C1_CKDL220014177-1A_HY5MFDSX3_S2	TTGTTTCATTAGTCTA-1	Woven bone	25
TGGAGTGATGCGATGA-1	C1_CKDL220014177-1A_HY5MFDSX3_S2	TTGTTTCATTAGTCTA-1	Woven bone	12
TGGCCGTATATTGACC-1	C1_CKDL220014177-1A_HY5MFDSX3_S2	TTGTTTCATTAGTCTA-1	Woven bone	15
TGGCTTTGGGTAGACA-1	C1_CKDL220014177-1A_HY5MFDSX3_S2	TTGTTTCATTAGTCTA-1	Woven bone	11
TGGGAAATGCCTTTCC-1	C1_CKDL220014177-1A_HY5MFDSX3_S2	TTGTTTCATTAGTCTA-1	Woven bone	22
TGGTTCGTAGCAAAGG-1	C1_CKDL220014177-1A_HY5MFDSX3_S2	TTGTTTCATTAGTCTA-1	Woven bone	8
TGTAGGAGAAATTTCC-1	C1_CKDL220014177-1A_HY5MFDSX3_S2	TTGTTTCATTAGTCTA-1	Woven bone	12
TGTCATTTGTTGGGAA-1	C1_CKDL220014177-1A_HY5MFDSX3_S2	TTGTTTCATTAGTCTA-1	Woven bone	18
TGTCCTAAGTCACCGC-1	C1_CKDL220014177-1A_HY5MFDSX3_S2	TTGTTTCATTAGTCTA-1	Woven bone	16
TGTGGCAAAGCGTATG-1	C1_CKDL220014177-1A_HY5MFDSX3_S2	TTGTTTCATTAGTCTA-1	Woven bone	11
TGTGTCGCGAGTTGCA-1	C1_CKDL220014177-1A_HY5MFDSX3_S2	TTGTTTCATTAGTCTA-1	Woven bone	17
TGTTCTTCCATTGACT-1	C1_CKDL220014177-1A_HY5MFDSX3_S2	TTGTTTCATTAGTCTA-1	Woven bone	10
TTAAACTCGAATTCAT-1	C1_CKDL220014177-1A_HY5MFDSX3_S2	TTGTTTCATTAGTCTA-1	Woven bone	15
TTAACACCTCGAACAT-1	C1_CKDL220014177-1A_HY5MFDSX3_S2	TTGTTTCATTAGTCTA-1	Woven bone	24
TTAAGCGCCTGACCCA-1	C1_CKDL220014177-1A_HY5MFDSX3_S2	TTGTTTCATTAGTCTA-1	Woven bone	11
TTACAACTACGCATCC-1	C1_CKDL220014177-1A_HY5MFDSX3_S2	TTGTTTCATTAGTCTA-1	Woven bone	9
TTACAGACCTAAATGA-1	C1_CKDL220014177-1A_HY5MFDSX3_S2	TTGTTTCATTAGTCTA-1	Woven bone	14
TTACCATTGATTACCC-1	C1_CKDL220014177-1A_HY5MFDSX3_S2	TTGTTTCATTAGTCTA-1	Woven bone	17
TTACCCTAACAGTCCT-1	C1_CKDL220014177-1A_HY5MFDSX3_S2	TTGTTTCATTAGTCTA-1	Woven bone	23
TTACGGATGGTTCGAG-1	C1_CKDL220014177-1A_HY5MFDSX3_S2	TTGTTTCATTAGTCTA-1	Woven bone	15
TTACTCTGGTACGTAC-1	C1_CKDL220014177-1A_HY5MFDSX3_S2	TTGTTTCATTAGTCTA-1	Woven bone	12
TTAGCTAATACGATCT-1	C1_CKDL220014177-1A_HY5MFDSX3_S2	TTGTTTCATTAGTCTA-1	Woven bone	13
TTAGTAGGGCGGCGGG-1	C1_CKDL220014177-1A_HY5MFDSX3_S2	TTGTTTCATTAGTCTA-1	Woven bone	18
TTAGTTCAAGTGTTCG-1	C1_CKDL220014177-1A_HY5MFDSX3_S2	TTGTTTCATTAGTCTA-1	Woven bone	20
TTATGACAAACTGGAT-1	C1_CKDL220014177-1A_HY5MFDSX3_S2	TTGTTTCATTAGTCTA-1	Woven bone	16
TTATGTTTGCGATAGA-1	C1_CKDL220014177-1A_HY5MFDSX3_S2	TTGTTTCATTAGTCTA-1	Woven bone	24
TTCAACGACCCGACCG-1	C1_CKDL220014177-1A_HY5MFDSX3_S2	TTGTTTCATTAGTCTA-1	Woven bone	13
TTCCAATCAGAGCTAG-1	C1_CKDL220014177-1A_HY5MFDSX3_S2	TTGTTTCATTAGTCTA-1	Woven bone	12
TTCCGCAGAGAAATAT-1	C1_CKDL220014177-1A_HY5MFDSX3_S2	TTGTTTCATTAGTCTA-1	Woven bone	14
TTCCTCGAGGGTGTCT-1	C1_CKDL220014177-1A_HY5MFDSX3_S2	TTGTTTCATTAGTCTA-1	Woven bone	12
TTCGACGGGAAGGGCG-1	C1_CKDL220014177-1A_HY5MFDSX3_S2	TTGTTTCATTAGTCTA-1	Woven bone	13
TTCGCACTCGCGTGCT-1	C1_CKDL220014177-1A_HY5MFDSX3_S2	TTGTTTCATTAGTCTA-1	Woven bone	12
TTCGCTATCTGACGTG-1	C1_CKDL220014177-1A_HY5MFDSX3_S2	TTGTTTCATTAGTCTA-1	Woven bone	14
TTCGTACTCCAGAACG-1	C1_CKDL220014177-1A_HY5MFDSX3_S2	TTGTTTCATTAGTCTA-1	Woven bone	18
TTCGTTCAACGAAGTT-1	C1_CKDL220014177-1A_HY5MFDSX3_S2	TTGTTTCATTAGTCTA-1	Woven bone	17
TTCTACTTGCGAGGGC-1	C1_CKDL220014177-1A_HY5MFDSX3_S2	TTGTTTCATTAGTCTA-1	Woven bone	20
TTCTAGGCCAATTGTG-1	C1_CKDL220014177-1A_HY5MFDSX3_S2	TTGTTTCATTAGTCTA-1	Woven bone	14
TTCTGCGAGCGCCCTT-1	C1_CKDL220014177-1A_HY5MFDSX3_S2	TTGTTTCATTAGTCTA-1	Woven bone	23
TTCTGCTAGACTCCAA-1	C1_CKDL220014177-1A_HY5MFDSX3_S2	TTGTTTCATTAGTCTA-1	Woven bone	20
TTCTTGTAACCTAATG-1	C1_CKDL220014177-1A_HY5MFDSX3_S2	TTGTTTCATTAGTCTA-1	Woven bone	18
TTGATCTAACTTTGTC-1	C1_CKDL220014177-1A_HY5MFDSX3_S2	TTGTTTCATTAGTCTA-1	Woven bone	9
TTGATGTGTAGTCCCG-1	C1_CKDL220014177-1A_HY5MFDSX3_S2	TTGTTTCATTAGTCTA-1	Woven bone	10
TTGATTATGCAGATGA-1	C1_CKDL220014177-1A_HY5MFDSX3_S2	TTGTTTCATTAGTCTA-1	Woven bone	17
TTGCACGGAGCAGCAC-1	C1_CKDL220014177-1A_HY5MFDSX3_S2	TTGTTTCATTAGTCTA-1	Woven bone	7
TTGCCCTGATCACGGG-1	C1_CKDL220014177-1A_HY5MFDSX3_S2	TTGTTTCATTAGTCTA-1	Woven bone	13
TTGCGTAGTTTGAGGA-1	C1_CKDL220014177-1A_HY5MFDSX3_S2	TTGTTTCATTAGTCTA-1	Woven bone	25
TTGGCTCGCATGAGAC-1	C1_CKDL220014177-1A_HY5MFDSX3_S2	TTGTTTCATTAGTCTA-1	Woven bone	17
TTGTCGTTCAGTTACC-1	C1_CKDL220014177-1A_HY5MFDSX3_S2	TTGTTTCATTAGTCTA-1	Woven bone	7
TTGTTAGCAAATTCGA-1	C1_CKDL220014177-1A_HY5MFDSX3_S2	TTGTTTCATTAGTCTA-1	Woven bone	15

## Sheet: Fig. S2B
Cell name	Sample name	Cell name	WovenBone_By_Pseudotime	SpatialTime	Pseudotime
CAGATCATTTAAAGTC-1	C1_CKDL220014177-1A_HY5MFDSX3_S2	TTGTTTCATTAGTCTA-1	WovenBone_PseudotimeLOW	18	0.854143
TAGGTGAGCCCTACTC-1	C1_CKDL220014177-1A_HY5MFDSX3_S2	TTGTTTCATTAGTCTA-1	WovenBone_PseudotimeLOW	16	0.96793
AACAGGATGGGCCGCG-1	C1_CKDL220014177-1A_HY5MFDSX3_S2	TTGTTTCATTAGTCTA-1	WovenBone_PseudotimeLOW	17	0.996419
ACAAGCAGTGCCTAGC-1	C1_CKDL220014177-1A_HY5MFDSX3_S2	TTGTTTCATTAGTCTA-1	WovenBone_PseudotimeLOW	20	0.996424
ACCCTGGTAACGCCCT-1	C1_CKDL220014177-1A_HY5MFDSX3_S2	TTGTTTCATTAGTCTA-1	WovenBone_PseudotimeLOW	21	0.996427
ACGAAATGGGCGGCAC-1	C1_CKDL220014177-1A_HY5MFDSX3_S2	TTGTTTCATTAGTCTA-1	WovenBone_PseudotimeLOW	20	0.99643
ACGAGTACGGATGCCC-1	C1_CKDL220014177-1A_HY5MFDSX3_S2	TTGTTTCATTAGTCTA-1	WovenBone_PseudotimeLOW	19	0.996432
ACTTTACCCTCATGAA-1	C1_CKDL220014177-1A_HY5MFDSX3_S2	TTGTTTCATTAGTCTA-1	WovenBone_PseudotimeLOW	21	0.996441
AGAATTATGGATTCGA-1	C1_CKDL220014177-1A_HY5MFDSX3_S2	TTGTTTCATTAGTCTA-1	WovenBone_PseudotimeLOW	17	0.996443
AGATCGTGCATAAGAT-1	C1_CKDL220014177-1A_HY5MFDSX3_S2	TTGTTTCATTAGTCTA-1	WovenBone_PseudotimeLOW	12	0.996446
AGGCAGATGCGTAAAC-1	C1_CKDL220014177-1A_HY5MFDSX3_S2	TTGTTTCATTAGTCTA-1	WovenBone_PseudotimeLOW	9	0.996449
AGGGAGACATACTTCG-1	C1_CKDL220014177-1A_HY5MFDSX3_S2	TTGTTTCATTAGTCTA-1	WovenBone_PseudotimeLOW	24	0.996452
AGTACATCATTTATCA-1	C1_CKDL220014177-1A_HY5MFDSX3_S2	TTGTTTCATTAGTCTA-1	WovenBone_PseudotimeLOW	22	0.996454
AGTCTAAAGTATACTC-1	C1_CKDL220014177-1A_HY5MFDSX3_S2	TTGTTTCATTAGTCTA-1	WovenBone_PseudotimeLOW	23	0.996457
ATAAGTAGGATTCAGA-1	C1_CKDL220014177-1A_HY5MFDSX3_S2	TTGTTTCATTAGTCTA-1	WovenBone_PseudotimeLOW	18	0.996465
ATCTTGACTTGTCCAA-1	C1_CKDL220014177-1A_HY5MFDSX3_S2	TTGTTTCATTAGTCTA-1	WovenBone_PseudotimeLOW	21	0.996471
ATTACTTACTGGGCAT-1	C1_CKDL220014177-1A_HY5MFDSX3_S2	TTGTTTCATTAGTCTA-1	WovenBone_PseudotimeLOW	14	0.996476
ATTCAGTAGCAGGGTC-1	C1_CKDL220014177-1A_HY5MFDSX3_S2	TTGTTTCATTAGTCTA-1	WovenBone_PseudotimeLOW	21	0.996479
ATTTACTAAGTCCATT-1	C1_CKDL220014177-1A_HY5MFDSX3_S2	TTGTTTCATTAGTCTA-1	WovenBone_PseudotimeLOW	23	0.996485
CACACGCGCTGTCTTA-1	C1_CKDL220014177-1A_HY5MFDSX3_S2	TTGTTTCATTAGTCTA-1	WovenBone_PseudotimeLOW	13	0.996487
CATAGCCGCCCGGGAT-1	C1_CKDL220014177-1A_HY5MFDSX3_S2	TTGTTTCATTAGTCTA-1	WovenBone_PseudotimeLOW	23	0.99649
CCCAGAGGAGGGCGTA-1	C1_CKDL220014177-1A_HY5MFDSX3_S2	TTGTTTCATTAGTCTA-1	WovenBone_PseudotimeLOW	16	0.996501
CCCGGTGGAAGAACCT-1	C1_CKDL220014177-1A_HY5MFDSX3_S2	TTGTTTCATTAGTCTA-1	WovenBone_PseudotimeLOW	24	0.996504
CCGAAGTATATTGTTC-1	C1_CKDL220014177-1A_HY5MFDSX3_S2	TTGTTTCATTAGTCTA-1	WovenBone_PseudotimeLOW	25	0.996507
CCGCACGTGACCTCGG-1	C1_CKDL220014177-1A_HY5MFDSX3_S2	TTGTTTCATTAGTCTA-1	WovenBone_PseudotimeLOW	20	0.99651
CCTAACTAAGGCTCTA-1	C1_CKDL220014177-1A_HY5MFDSX3_S2	TTGTTTCATTAGTCTA-1	WovenBone_PseudotimeLOW	10	0.996512
CCTCCGACAATTCAAG-1	C1_CKDL220014177-1A_HY5MFDSX3_S2	TTGTTTCATTAGTCTA-1	WovenBone_PseudotimeLOW	15	0.996515
CGATGGACCCTACGCC-1	C1_CKDL220014177-1A_HY5MFDSX3_S2	TTGTTTCATTAGTCTA-1	WovenBone_PseudotimeLOW	12	0.996518
CGGCAGGGTCGGGTTG-1	C1_CKDL220014177-1A_HY5MFDSX3_S2	TTGTTTCATTAGTCTA-1	WovenBone_PseudotimeLOW	15	0.996523
CTAATTCTCAGATATT-1	C1_CKDL220014177-1A_HY5MFDSX3_S2	TTGTTTCATTAGTCTA-1	WovenBone_PseudotimeLOW	19	0.996526
CTAGCCGATGTTATGA-1	C1_CKDL220014177-1A_HY5MFDSX3_S2	TTGTTTCATTAGTCTA-1	WovenBone_PseudotimeLOW	15	0.996532
CTCGTTTCTAATGTTT-1	C1_CKDL220014177-1A_HY5MFDSX3_S2	TTGTTTCATTAGTCTA-1	WovenBone_PseudotimeLOW	16	0.996537
CTGAATTTATTGCCAG-1	C1_CKDL220014177-1A_HY5MFDSX3_S2	TTGTTTCATTAGTCTA-1	WovenBone_PseudotimeLOW	17	0.996543
GAAACCATGGTGCGCT-1	C1_CKDL220014177-1A_HY5MFDSX3_S2	TTGTTTCATTAGTCTA-1	WovenBone_PseudotimeLOW	21	0.996545
GAAGCTTGCTGACCGC-1	C1_CKDL220014177-1A_HY5MFDSX3_S2	TTGTTTCATTAGTCTA-1	WovenBone_PseudotimeLOW	15	0.996548
GACGGTCAATAGAAGC-1	C1_CKDL220014177-1A_HY5MFDSX3_S2	TTGTTTCATTAGTCTA-1	WovenBone_PseudotimeLOW	17	0.996551
GACGTGTAGGGATTAT-1	C1_CKDL220014177-1A_HY5MFDSX3_S2	TTGTTTCATTAGTCTA-1	WovenBone_PseudotimeLOW	17	0.996554
GAGGAATGGAGAGGTT-1	C1_CKDL220014177-1A_HY5MFDSX3_S2	TTGTTTCATTAGTCTA-1	WovenBone_PseudotimeLOW	18	0.996559
GCATTCAAGGCAACGC-1	C1_CKDL220014177-1A_HY5MFDSX3_S2	TTGTTTCATTAGTCTA-1	WovenBone_PseudotimeLOW	21	0.996565
GCTTGGATCGATTAGG-1	C1_CKDL220014177-1A_HY5MFDSX3_S2	TTGTTTCATTAGTCTA-1	WovenBone_PseudotimeLOW	16	0.996573
GGCGTCCTATCCGCTG-1	C1_CKDL220014177-1A_HY5MFDSX3_S2	TTGTTTCATTAGTCTA-1	WovenBone_PseudotimeLOW	16	0.996581
GGGTATGTATGCACTT-1	C1_CKDL220014177-1A_HY5MFDSX3_S2	TTGTTTCATTAGTCTA-1	WovenBone_PseudotimeLOW	19	0.996589
GGGTGCATATGAAAGC-1	C1_CKDL220014177-1A_HY5MFDSX3_S2	TTGTTTCATTAGTCTA-1	WovenBone_PseudotimeLOW	24	0.996592
GGTACCATTAAGACGG-1	C1_CKDL220014177-1A_HY5MFDSX3_S2	TTGTTTCATTAGTCTA-1	WovenBone_PseudotimeLOW	20	0.996595
GGTCGGATAAACGGCG-1	C1_CKDL220014177-1A_HY5MFDSX3_S2	TTGTTTCATTAGTCTA-1	WovenBone_PseudotimeLOW	13	0.996598
GTAATAAAGGGCTCCC-1	C1_CKDL220014177-1A_HY5MFDSX3_S2	TTGTTTCATTAGTCTA-1	WovenBone_PseudotimeLOW	19	0.996609
GTCGTGTCTGGTCATC-1	C1_CKDL220014177-1A_HY5MFDSX3_S2	TTGTTTCATTAGTCTA-1	WovenBone_PseudotimeLOW	22	0.996614
GTGAAGATTTCAAGTG-1	C1_CKDL220014177-1A_HY5MFDSX3_S2	TTGTTTCATTAGTCTA-1	WovenBone_PseudotimeLOW	15	0.99662
GTGAAGCCGTATAGTC-1	C1_CKDL220014177-1A_HY5MFDSX3_S2	TTGTTTCATTAGTCTA-1	WovenBone_PseudotimeLOW	17	0.996622
GTGGTTACTTCTTTCG-1	C1_CKDL220014177-1A_HY5MFDSX3_S2	TTGTTTCATTAGTCTA-1	WovenBone_PseudotimeLOW	20	0.996628
GTTAGCCGTAAATCAA-1	C1_CKDL220014177-1A_HY5MFDSX3_S2	TTGTTTCATTAGTCTA-1	WovenBone_PseudotimeLOW	22	0.996631
TAACGCTTTGAGAGCG-1	C1_CKDL220014177-1A_HY5MFDSX3_S2	TTGTTTCATTAGTCTA-1	WovenBone_PseudotimeLOW	19	0.996633
TAACTATTACGCCAAA-1	C1_CKDL220014177-1A_HY5MFDSX3_S2	TTGTTTCATTAGTCTA-1	WovenBone_PseudotimeLOW	21	0.996636
TAGGTCGCCGGAACTG-1	C1_CKDL220014177-1A_HY5MFDSX3_S2	TTGTTTCATTAGTCTA-1	WovenBone_PseudotimeLOW	18	0.996639
TAGTCTGTGACGTTGC-1	C1_CKDL220014177-1A_HY5MFDSX3_S2	TTGTTTCATTAGTCTA-1	WovenBone_PseudotimeLOW	16	0.996642
TCAGAACCTCCACAGG-1	C1_CKDL220014177-1A_HY5MFDSX3_S2	TTGTTTCATTAGTCTA-1	WovenBone_PseudotimeLOW	20	0.996653
TCGGGAACGTGCCTAG-1	C1_CKDL220014177-1A_HY5MFDSX3_S2	TTGTTTCATTAGTCTA-1	WovenBone_PseudotimeLOW	22	0.996658
TGATCCCAGCATTAGT-1	C1_CKDL220014177-1A_HY5MFDSX3_S2	TTGTTTCATTAGTCTA-1	WovenBone_PseudotimeLOW	20	0.996669
TGATGGCTGTTTCTGA-1	C1_CKDL220014177-1A_HY5MFDSX3_S2	TTGTTTCATTAGTCTA-1	WovenBone_PseudotimeLOW	25	0.996672
TGGAATTAGACGCTTT-1	C1_CKDL220014177-1A_HY5MFDSX3_S2	TTGTTTCATTAGTCTA-1	WovenBone_PseudotimeLOW	25	0.996675
TTATGTTTGCGATAGA-1	C1_CKDL220014177-1A_HY5MFDSX3_S2	TTGTTTCATTAGTCTA-1	WovenBone_PseudotimeLOW	24	0.996686
TTCGTACTCCAGAACG-1	C1_CKDL220014177-1A_HY5MFDSX3_S2	TTGTTTCATTAGTCTA-1	WovenBone_PseudotimeLOW	18	0.996691
TTGCGTAGTTTGAGGA-1	C1_CKDL220014177-1A_HY5MFDSX3_S2	TTGTTTCATTAGTCTA-1	WovenBone_PseudotimeLOW	25	0.996697
TAACAAAGGGAGAAGC-1	C1_CKDL220014177-1A_HY5MFDSX3_S2	TTGTTTCATTAGTCTA-1	WovenBone_PseudotimeHIGH	19	18.7579
TCATACTTACAGATCC-1	C1_CKDL220014177-1A_HY5MFDSX3_S2	TTGTTTCATTAGTCTA-1	WovenBone_PseudotimeHIGH	24	19.6233
ACAACGGTCCCTGCGA-1	C1_CKDL220014177-1A_HY5MFDSX3_S2	TTGTTTCATTAGTCTA-1	WovenBone_PseudotimeHIGH	21	19.641
TACGTGCACTATGCTG-1	C1_CKDL220014177-1A_HY5MFDSX3_S2	TTGTTTCATTAGTCTA-1	WovenBone_PseudotimeHIGH	20	19.7146
CGAGCACTTCAAGTTT-1	C1_CKDL220014177-1A_HY5MFDSX3_S2	TTGTTTCATTAGTCTA-1	WovenBone_PseudotimeHIGH	23	19.8149
AAGATTGGCGGAACGT-1	C1_CKDL220014177-1A_HY5MFDSX3_S2	TTGTTTCATTAGTCTA-1	WovenBone_PseudotimeHIGH	11	21.0284
ATTGATGAGTCCTAAC-1	C1_CKDL220014177-1A_HY5MFDSX3_S2	TTGTTTCATTAGTCTA-1	WovenBone_PseudotimeHIGH	18	21.0917
GATTCCTATACGGCGC-1	C1_CKDL220014177-1A_HY5MFDSX3_S2	TTGTTTCATTAGTCTA-1	WovenBone_PseudotimeHIGH	23	21.1685
GCCAACCATTTCCGGA-1	C1_CKDL220014177-1A_HY5MFDSX3_S2	TTGTTTCATTAGTCTA-1	WovenBone_PseudotimeHIGH	19	21.1715
CAGTACATTCTCTAAA-1	C1_CKDL220014177-1A_HY5MFDSX3_S2	TTGTTTCATTAGTCTA-1	WovenBone_PseudotimeHIGH	15	21.1953
TTAACACCTCGAACAT-1	C1_CKDL220014177-1A_HY5MFDSX3_S2	TTGTTTCATTAGTCTA-1	WovenBone_PseudotimeHIGH	24	21.3622
AAGGGACAGATTCTGT-1	C1_CKDL220014177-1A_HY5MFDSX3_S2	TTGTTTCATTAGTCTA-1	WovenBone_PseudotimeHIGH	12	21.3645
GAAAGTGACTAACTGC-1	C1_CKDL220014177-1A_HY5MFDSX3_S2	TTGTTTCATTAGTCTA-1	WovenBone_PseudotimeHIGH	19	21.373
CGCCCTTGAAGGCTGA-1	C1_CKDL220014177-1A_HY5MFDSX3_S2	TTGTTTCATTAGTCTA-1	WovenBone_PseudotimeHIGH	25	21.3795
TTACCCTAACAGTCCT-1	C1_CKDL220014177-1A_HY5MFDSX3_S2	TTGTTTCATTAGTCTA-1	WovenBone_PseudotimeHIGH	23	21.4096
CGCTTCCACTGAAATC-1	C1_CKDL220014177-1A_HY5MFDSX3_S2	TTGTTTCATTAGTCTA-1	WovenBone_PseudotimeHIGH	16	21.4736
AATCTATGCCGGAGCC-1	C1_CKDL220014177-1A_HY5MFDSX3_S2	TTGTTTCATTAGTCTA-1	WovenBone_PseudotimeHIGH	21	21.4759
GTCACTCTCCAAATCT-1	C1_CKDL220014177-1A_HY5MFDSX3_S2	TTGTTTCATTAGTCTA-1	WovenBone_PseudotimeHIGH	20	21.4812
TCCCGTCGCGTCATAG-1	C1_CKDL220014177-1A_HY5MFDSX3_S2	TTGTTTCATTAGTCTA-1	WovenBone_PseudotimeHIGH	25	21.4857
GCTAAACCTGAGGTGA-1	C1_CKDL220014177-1A_HY5MFDSX3_S2	TTGTTTCATTAGTCTA-1	WovenBone_PseudotimeHIGH	24	21.4884
GCTTTCAGAGGAGGTG-1	C1_CKDL220014177-1A_HY5MFDSX3_S2	TTGTTTCATTAGTCTA-1	WovenBone_PseudotimeHIGH	16	21.521
TCTATCATGCAGTTAC-1	C1_CKDL220014177-1A_HY5MFDSX3_S2	TTGTTTCATTAGTCTA-1	WovenBone_PseudotimeHIGH	17	21.5796
TGGGAAATGCCTTTCC-1	C1_CKDL220014177-1A_HY5MFDSX3_S2	TTGTTTCATTAGTCTA-1	WovenBone_PseudotimeHIGH	22	21.6347
CCAGAGACAAAGCCGG-1	C1_CKDL220014177-1A_HY5MFDSX3_S2	TTGTTTCATTAGTCTA-1	WovenBone_PseudotimeHIGH	25	21.6615
AGAGAACCGTCTAGGA-1	C1_CKDL220014177-1A_HY5MFDSX3_S2	TTGTTTCATTAGTCTA-1	WovenBone_PseudotimeHIGH	10	21.6636
GGCTCGTGCCACCAGC-1	C1_CKDL220014177-1A_HY5MFDSX3_S2	TTGTTTCATTAGTCTA-1	WovenBone_PseudotimeHIGH	18	21.6636
TAAATGAATCCGTTTC-1	C1_CKDL220014177-1A_HY5MFDSX3_S2	TTGTTTCATTAGTCTA-1	WovenBone_PseudotimeHIGH	21	21.6637
AAGGCTGTGCTCATCG-1	C1_CKDL220014177-1A_HY5MFDSX3_S2	TTGTTTCATTAGTCTA-1	WovenBone_PseudotimeHIGH	10	22.12
AAGTAGAAGACCGGGT-1	C1_CKDL220014177-1A_HY5MFDSX3_S2	TTGTTTCATTAGTCTA-1	WovenBone_PseudotimeHIGH	13	22.12
AATCTGCGTTGGGACG-1	C1_CKDL220014177-1A_HY5MFDSX3_S2	TTGTTTCATTAGTCTA-1	WovenBone_PseudotimeHIGH	14	22.12
ACAATTTGAGCAGTGG-1	C1_CKDL220014177-1A_HY5MFDSX3_S2	TTGTTTCATTAGTCTA-1	WovenBone_PseudotimeHIGH	8	22.12
ACCCAACGCCCGTGGC-1	C1_CKDL220014177-1A_HY5MFDSX3_S2	TTGTTTCATTAGTCTA-1	WovenBone_PseudotimeHIGH	10	22.12
AGTGAGCCTCGCCGCC-1	C1_CKDL220014177-1A_HY5MFDSX3_S2	TTGTTTCATTAGTCTA-1	WovenBone_PseudotimeHIGH	19	22.12
CACGCAGCGAGGCTTT-1	C1_CKDL220014177-1A_HY5MFDSX3_S2	TTGTTTCATTAGTCTA-1	WovenBone_PseudotimeHIGH	11	22.12
CCAATTGAATGTTAAT-1	C1_CKDL220014177-1A_HY5MFDSX3_S2	TTGTTTCATTAGTCTA-1	WovenBone_PseudotimeHIGH	14	22.12
CCACAATGTACGTCTT-1	C1_CKDL220014177-1A_HY5MFDSX3_S2	TTGTTTCATTAGTCTA-1	WovenBone_PseudotimeHIGH	10	22.12
CCAGATAGTTGAGTGA-1	C1_CKDL220014177-1A_HY5MFDSX3_S2	TTGTTTCATTAGTCTA-1	WovenBone_PseudotimeHIGH	9	22.12
CCGCGGGTACGAAGAA-1	C1_CKDL220014177-1A_HY5MFDSX3_S2	TTGTTTCATTAGTCTA-1	WovenBone_PseudotimeHIGH	19	22.12
CGGGTGTACCCATTTA-1	C1_CKDL220014177-1A_HY5MFDSX3_S2	TTGTTTCATTAGTCTA-1	WovenBone_PseudotimeHIGH	11	22.12
CTCGATATTTGCGAGC-1	C1_CKDL220014177-1A_HY5MFDSX3_S2	TTGTTTCATTAGTCTA-1	WovenBone_PseudotimeHIGH	14	22.12
CTTGTGCTCACCGATT-1	C1_CKDL220014177-1A_HY5MFDSX3_S2	TTGTTTCATTAGTCTA-1	WovenBone_PseudotimeHIGH	11	22.12
GAACGTCTCATGGTCG-1	C1_CKDL220014177-1A_HY5MFDSX3_S2	TTGTTTCATTAGTCTA-1	WovenBone_PseudotimeHIGH	11	22.12
GCCTATAGTGTCAGGG-1	C1_CKDL220014177-1A_HY5MFDSX3_S2	TTGTTTCATTAGTCTA-1	WovenBone_PseudotimeHIGH	13	22.12
GCGGGAACCAGGCCCT-1	C1_CKDL220014177-1A_HY5MFDSX3_S2	TTGTTTCATTAGTCTA-1	WovenBone_PseudotimeHIGH	13	22.12
GGGCTCATCGAACCCA-1	C1_CKDL220014177-1A_HY5MFDSX3_S2	TTGTTTCATTAGTCTA-1	WovenBone_PseudotimeHIGH	10	22.12
GTGAAACGGCGCCACC-1	C1_CKDL220014177-1A_HY5MFDSX3_S2	TTGTTTCATTAGTCTA-1	WovenBone_PseudotimeHIGH	9	22.12
TACAAGTCTCGTGCAT-1	C1_CKDL220014177-1A_HY5MFDSX3_S2	TTGTTTCATTAGTCTA-1	WovenBone_PseudotimeHIGH	19	22.12
TCAGGTTCTTTGAGAA-1	C1_CKDL220014177-1A_HY5MFDSX3_S2	TTGTTTCATTAGTCTA-1	WovenBone_PseudotimeHIGH	12	22.12
TCCGGCCTAGCGTACA-1	C1_CKDL220014177-1A_HY5MFDSX3_S2	TTGTTTCATTAGTCTA-1	WovenBone_PseudotimeHIGH	16	22.12
TCCTCTACGAGATGGC-1	C1_CKDL220014177-1A_HY5MFDSX3_S2	TTGTTTCATTAGTCTA-1	WovenBone_PseudotimeHIGH	18	22.12
TCGAAATTTAGGACCA-1	C1_CKDL220014177-1A_HY5MFDSX3_S2	TTGTTTCATTAGTCTA-1	WovenBone_PseudotimeHIGH	10	22.12
TCGCTTTAAACGTTTG-1	C1_CKDL220014177-1A_HY5MFDSX3_S2	TTGTTTCATTAGTCTA-1	WovenBone_PseudotimeHIGH	9	22.12
TTCCAATCAGAGCTAG-1	C1_CKDL220014177-1A_HY5MFDSX3_S2	TTGTTTCATTAGTCTA-1	WovenBone_PseudotimeHIGH	12	22.12
TAGACGCCCGTACCGG-1	C1_CKDL220014177-1A_HY5MFDSX3_S2	TTGTTTCATTAGTCTA-1	WovenBone_PseudotimeHIGH	13	22.1231
AGCTAGAAGCAGAAGT-1	C1_CKDL220014177-1A_HY5MFDSX3_S2	TTGTTTCATTAGTCTA-1	WovenBone_PseudotimeHIGH	13	22.1236
CGCAATTAGGGTAATA-1	C1_CKDL220014177-1A_HY5MFDSX3_S2	TTGTTTCATTAGTCTA-1	WovenBone_PseudotimeHIGH	11	22.1263
GAGCTAAGGGCATATC-1	C1_CKDL220014177-1A_HY5MFDSX3_S2	TTGTTTCATTAGTCTA-1	WovenBone_PseudotimeHIGH	9	22.1282
GGCTCGCGTTGAGGTA-1	C1_CKDL220014177-1A_HY5MFDSX3_S2	TTGTTTCATTAGTCTA-1	WovenBone_PseudotimeHIGH	14	22.1283
TGGAGTGATGCGATGA-1	C1_CKDL220014177-1A_HY5MFDSX3_S2	TTGTTTCATTAGTCTA-1	WovenBone_PseudotimeHIGH	12	22.1296
CCTCACCTGAGGGAGC-1	C1_CKDL220014177-1A_HY5MFDSX3_S2	TTGTTTCATTAGTCTA-1	WovenBone_PseudotimeHIGH	18	22.1362
TACTTTACTGAGCCGG-1	C1_CKDL220014177-1A_HY5MFDSX3_S2	TTGTTTCATTAGTCTA-1	WovenBone_PseudotimeHIGH	15	22.14
CGGTTCAAGTAGGTGT-1	C1_CKDL220014177-1A_HY5MFDSX3_S2	TTGTTTCATTAGTCTA-1	WovenBone_PseudotimeHIGH	14	22.1478
TTAAACTCGAATTCAT-1	C1_CKDL220014177-1A_HY5MFDSX3_S2	TTGTTTCATTAGTCTA-1	WovenBone_PseudotimeHIGH	15	22.1501
TCCGTTTAGCCTTGAA-1	C1_CKDL220014177-1A_HY5MFDSX3_S2	TTGTTTCATTAGTCTA-1	WovenBone_PseudotimeHIGH	12	22.1506
TGTGGCAAAGCGTATG-1	C1_CKDL220014177-1A_HY5MFDSX3_S2	TTGTTTCATTAGTCTA-1	WovenBone_PseudotimeHIGH	11	22.1546
GTGGGCTTAGACACAC-1	C1_CKDL220014177-1A_HY5MFDSX3_S2	TTGTTTCATTAGTCTA-1	WovenBone_PseudotimeHIGH	13	22.1582
CGTTGTAAGATTGATT-1	C1_CKDL220014177-1A_HY5MFDSX3_S2	TTGTTTCATTAGTCTA-1	WovenBone_PseudotimeHIGH	20	22.1584
TTACGGATGGTTCGAG-1	C1_CKDL220014177-1A_HY5MFDSX3_S2	TTGTTTCATTAGTCTA-1	WovenBone_PseudotimeHIGH	15	22.1586
GCGGTGAACTGCGCTC-1	C1_CKDL220014177-1A_HY5MFDSX3_S2	TTGTTTCATTAGTCTA-1	WovenBone_PseudotimeHIGH	11	22.1623
CAGACCTGTAAGTGTT-1	C1_CKDL220014177-1A_HY5MFDSX3_S2	TTGTTTCATTAGTCTA-1	WovenBone_PseudotimeHIGH	17	22.1629
AGGCTATGGTTAGCTT-1	C1_CKDL220014177-1A_HY5MFDSX3_S2	TTGTTTCATTAGTCTA-1	WovenBone_PseudotimeHIGH	19	22.1631
TAAAGCGTTAGGAGAA-1	C1_CKDL220014177-1A_HY5MFDSX3_S2	TTGTTTCATTAGTCTA-1	WovenBone_PseudotimeHIGH	11	22.1657
ACGCTAGTGATACACT-1	C1_CKDL220014177-1A_HY5MFDSX3_S2	TTGTTTCATTAGTCTA-1	WovenBone_PseudotimeHIGH	17	22.1667
TTGATTATGCAGATGA-1	C1_CKDL220014177-1A_HY5MFDSX3_S2	TTGTTTCATTAGTCTA-1	WovenBone_PseudotimeHIGH	17	22.1692
AACTTGCCCGTATGCA-1	C1_CKDL220014177-1A_HY5MFDSX3_S2	TTGTTTCATTAGTCTA-1	WovenBone_PseudotimeHIGH	19	22.1727
TGATTCGTCTATCACT-1	C1_CKDL220014177-1A_HY5MFDSX3_S2	TTGTTTCATTAGTCTA-1	WovenBone_PseudotimeHIGH	12	22.1751
TTCTGCTAGACTCCAA-1	C1_CKDL220014177-1A_HY5MFDSX3_S2	TTGTTTCATTAGTCTA-1	WovenBone_PseudotimeHIGH	20	22.1752
TTCGCTATCTGACGTG-1	C1_CKDL220014177-1A_HY5MFDSX3_S2	TTGTTTCATTAGTCTA-1	WovenBone_PseudotimeHIGH	14	22.1773
AGACTAGCCTTCCAGA-1	C1_CKDL220014177-1A_HY5MFDSX3_S2	TTGTTTCATTAGTCTA-1	WovenBone_PseudotimeHIGH	10	22.1807
CTGACTGCGCAGCTCG-1	C1_CKDL220014177-1A_HY5MFDSX3_S2	TTGTTTCATTAGTCTA-1	WovenBone_PseudotimeHIGH	18	22.183
CGGCCCAACCTGTAGT-1	C1_CKDL220014177-1A_HY5MFDSX3_S2	TTGTTTCATTAGTCTA-1	WovenBone_PseudotimeHIGH	23	22.1842
AAGAGATGAATCGGTA-1	C1_CKDL220014177-1A_HY5MFDSX3_S2	TTGTTTCATTAGTCTA-1	WovenBone_PseudotimeHIGH	20	22.1856
ACTCCCGAATTCGTTT-1	C1_CKDL220014177-1A_HY5MFDSX3_S2	TTGTTTCATTAGTCTA-1	WovenBone_PseudotimeHIGH	20	22.1876
ACAAGGACAAGAGGTT-1	C1_CKDL220014177-1A_HY5MFDSX3_S2	TTGTTTCATTAGTCTA-1	WovenBone_PseudotimeHIGH	14	22.1948
AGGGTTCCCTTTGGTT-1	C1_CKDL220014177-1A_HY5MFDSX3_S2	TTGTTTCATTAGTCTA-1	WovenBone_PseudotimeHIGH	11	22.2
TCTAGGTGGCGACGCT-1	C1_CKDL220014177-1A_HY5MFDSX3_S2	TTGTTTCATTAGTCTA-1	WovenBone_PseudotimeHIGH	17	22.2095
GAATTTCTCGCTGCAG-1	C1_CKDL220014177-1A_HY5MFDSX3_S2	TTGTTTCATTAGTCTA-1	WovenBone_PseudotimeHIGH	18	22.2101
ATAGACAACGGGACCT-1	C1_CKDL220014177-1A_HY5MFDSX3_S2	TTGTTTCATTAGTCTA-1	WovenBone_PseudotimeHIGH	13	22.2136
TACTGCAATCAATTAC-1	C1_CKDL220014177-1A_HY5MFDSX3_S2	TTGTTTCATTAGTCTA-1	WovenBone_PseudotimeHIGH	15	22.2166
GCATGAGGGACGCGGC-1	C1_CKDL220014177-1A_HY5MFDSX3_S2	TTGTTTCATTAGTCTA-1	WovenBone_PseudotimeHIGH	12	22.2192
TGTCATTTGTTGGGAA-1	C1_CKDL220014177-1A_HY5MFDSX3_S2	TTGTTTCATTAGTCTA-1	WovenBone_PseudotimeHIGH	18	22.2227
ATTCCCACATAAACAA-1	C1_CKDL220014177-1A_HY5MFDSX3_S2	TTGTTTCATTAGTCTA-1	WovenBone_PseudotimeHIGH	22	22.244
GACTCCCAGAATAAGG-1	C1_CKDL220014177-1A_HY5MFDSX3_S2	TTGTTTCATTAGTCTA-1	WovenBone_PseudotimeHIGH	22	22.2462
CGTCGGATAGTGTTGA-1	C1_CKDL220014177-1A_HY5MFDSX3_S2	TTGTTTCATTAGTCTA-1	WovenBone_PseudotimeHIGH	17	22.2473
GATCCTAAATCGGGAC-1	C1_CKDL220014177-1A_HY5MFDSX3_S2	TTGTTTCATTAGTCTA-1	WovenBone_PseudotimeHIGH	14	22.26
CCATACCTTTACTTGT-1	C1_CKDL220014177-1A_HY5MFDSX3_S2	TTGTTTCATTAGTCTA-1	WovenBone_PseudotimeHIGH	18	22.2608
CAGTTCCGCGGGTCGA-1	C1_CKDL220014177-1A_HY5MFDSX3_S2	TTGTTTCATTAGTCTA-1	WovenBone_PseudotimeHIGH	21	22.2872
AAGGCGCGTAAAGCTT-1	C1_CKDL220014177-1A_HY5MFDSX3_S2	TTGTTTCATTAGTCTA-1	WovenBone_PseudotimeHIGH	16	22.9103
TATCACCCAACCGACC-1	C1_CKDL220014177-1A_HY5MFDSX3_S2	TTGTTTCATTAGTCTA-1	WovenBone_PseudotimeHIGH	15	22.9108
CAAACGGTCGCACTTT-1	C1_CKDL220014177-1A_HY5MFDSX3_S2	TTGTTTCATTAGTCTA-1	WovenBone_PseudotimeHIGH	13	22.911
GGTTTCAATCGGTCAG-1	C1_CKDL220014177-1A_HY5MFDSX3_S2	TTGTTTCATTAGTCTA-1	WovenBone_PseudotimeHIGH	14	22.9111
TTCAACGACCCGACCG-1	C1_CKDL220014177-1A_HY5MFDSX3_S2	TTGTTTCATTAGTCTA-1	WovenBone_PseudotimeHIGH	13	22.9117
ATGAGGAGTGTTAATC-1	C1_CKDL220014177-1A_HY5MFDSX3_S2	TTGTTTCATTAGTCTA-1	WovenBone_PseudotimeHIGH	17	22.9123
GCGCTGCTTTGCATTT-1	C1_CKDL220014177-1A_HY5MFDSX3_S2	TTGTTTCATTAGTCTA-1	WovenBone_PseudotimeHIGH	14	22.9128
GGTTAGGCTTGGAGAA-1	C1_CKDL220014177-1A_HY5MFDSX3_S2	TTGTTTCATTAGTCTA-1	WovenBone_PseudotimeHIGH	15	22.9131
CAGCTCGACAAGTTAA-1	C1_CKDL220014177-1A_HY5MFDSX3_S2	TTGTTTCATTAGTCTA-1	WovenBone_PseudotimeHIGH	12	22.9138
GAGGGCGCAGCTCTGC-1	C1_CKDL220014177-1A_HY5MFDSX3_S2	TTGTTTCATTAGTCTA-1	WovenBone_PseudotimeHIGH	11	22.9148
CTAATTCGCACGCGCT-1	C1_CKDL220014177-1A_HY5MFDSX3_S2	TTGTTTCATTAGTCTA-1	WovenBone_PseudotimeHIGH	16	22.9151
ATTCCTCCGCCAGTGC-1	C1_CKDL220014177-1A_HY5MFDSX3_S2	TTGTTTCATTAGTCTA-1	WovenBone_PseudotimeHIGH	16	22.9152
GTGAACTCCCATTCGA-1	C1_CKDL220014177-1A_HY5MFDSX3_S2	TTGTTTCATTAGTCTA-1	WovenBone_PseudotimeHIGH	19	22.9155
ATCGGCAAGCAGTCCA-1	C1_CKDL220014177-1A_HY5MFDSX3_S2	TTGTTTCATTAGTCTA-1	WovenBone_PseudotimeHIGH	12	22.9157
ACACCTTAAGTAGGGC-1	C1_CKDL220014177-1A_HY5MFDSX3_S2	TTGTTTCATTAGTCTA-1	WovenBone_PseudotimeHIGH	13	22.9169
AACATATCAACTGGTG-1	C1_CKDL220014177-1A_HY5MFDSX3_S2	TTGTTTCATTAGTCTA-1	WovenBone_PseudotimeHIGH	16	22.9177
GAATCGACATGGTCAC-1	C1_CKDL220014177-1A_HY5MFDSX3_S2	TTGTTTCATTAGTCTA-1	WovenBone_PseudotimeHIGH	13	22.9179
GCCCAGTTGGTATGCC-1	C1_CKDL220014177-1A_HY5MFDSX3_S2	TTGTTTCATTAGTCTA-1	WovenBone_PseudotimeHIGH	17	22.918
CGGTAGAGGTGCAGGT-1	C1_CKDL220014177-1A_HY5MFDSX3_S2	TTGTTTCATTAGTCTA-1	WovenBone_PseudotimeHIGH	10	22.9187
AGTCGGCCCAAACGAC-1	C1_CKDL220014177-1A_HY5MFDSX3_S2	TTGTTTCATTAGTCTA-1	WovenBone_PseudotimeHIGH	15	22.9192
AACAACTGGTAGTTGC-1	C1_CKDL220014177-1A_HY5MFDSX3_S2	TTGTTTCATTAGTCTA-1	WovenBone_PseudotimeHIGH	12	22.9194
GACTCGCGGGAATGAC-1	C1_CKDL220014177-1A_HY5MFDSX3_S2	TTGTTTCATTAGTCTA-1	WovenBone_PseudotimeHIGH	15	22.92
TAACTATCGAAGGTCC-1	C1_CKDL220014177-1A_HY5MFDSX3_S2	TTGTTTCATTAGTCTA-1	WovenBone_PseudotimeHIGH	18	22.9207
ATCCAACGCAGTCATA-1	C1_CKDL220014177-1A_HY5MFDSX3_S2	TTGTTTCATTAGTCTA-1	WovenBone_PseudotimeHIGH	16	22.9211
TCCCTAGATCAATAGG-1	C1_CKDL220014177-1A_HY5MFDSX3_S2	TTGTTTCATTAGTCTA-1	WovenBone_PseudotimeHIGH	24	22.9216
TTGATGTGTAGTCCCG-1	C1_CKDL220014177-1A_HY5MFDSX3_S2	TTGTTTCATTAGTCTA-1	WovenBone_PseudotimeHIGH	10	22.9224
AAGGATGAGGGACCTC-1	C1_CKDL220014177-1A_HY5MFDSX3_S2	TTGTTTCATTAGTCTA-1	WovenBone_PseudotimeHIGH	10	22.9225
CCAACGATGCACTGAT-1	C1_CKDL220014177-1A_HY5MFDSX3_S2	TTGTTTCATTAGTCTA-1	WovenBone_PseudotimeHIGH	14	22.9225
TCTTACGGCATCCGAC-1	C1_CKDL220014177-1A_HY5MFDSX3_S2	TTGTTTCATTAGTCTA-1	WovenBone_PseudotimeHIGH	20	22.9228
ATTCAGGACCTATTTC-1	C1_CKDL220014177-1A_HY5MFDSX3_S2	TTGTTTCATTAGTCTA-1	WovenBone_PseudotimeHIGH	13	22.923
CAGTAGCCCACGCGGT-1	C1_CKDL220014177-1A_HY5MFDSX3_S2	TTGTTTCATTAGTCTA-1	WovenBone_PseudotimeHIGH	11	22.9231
TGTGTCGCGAGTTGCA-1	C1_CKDL220014177-1A_HY5MFDSX3_S2	TTGTTTCATTAGTCTA-1	WovenBone_PseudotimeHIGH	17	22.9231
ATCTGCACCTCTGCGA-1	C1_CKDL220014177-1A_HY5MFDSX3_S2	TTGTTTCATTAGTCTA-1	WovenBone_PseudotimeHIGH	18	22.9237
TTCTTGTAACCTAATG-1	C1_CKDL220014177-1A_HY5MFDSX3_S2	TTGTTTCATTAGTCTA-1	WovenBone_PseudotimeHIGH	18	22.9243
CACACAGGGATAGATT-1	C1_CKDL220014177-1A_HY5MFDSX3_S2	TTGTTTCATTAGTCTA-1	WovenBone_PseudotimeHIGH	21	22.9247
TCGTCCGCTGGCGTCT-1	C1_CKDL220014177-1A_HY5MFDSX3_S2	TTGTTTCATTAGTCTA-1	WovenBone_PseudotimeHIGH	16	22.925
GCTTGATGATAATCAG-1	C1_CKDL220014177-1A_HY5MFDSX3_S2	TTGTTTCATTAGTCTA-1	WovenBone_PseudotimeHIGH	18	22.9253
TACCGCGGACTTGCAG-1	C1_CKDL220014177-1A_HY5MFDSX3_S2	TTGTTTCATTAGTCTA-1	WovenBone_PseudotimeHIGH	17	22.9256
CTACCCTAAGGTCATA-1	C1_CKDL220014177-1A_HY5MFDSX3_S2	TTGTTTCATTAGTCTA-1	WovenBone_PseudotimeHIGH	13	22.9262
CTCAGTCACGACAAAT-1	C1_CKDL220014177-1A_HY5MFDSX3_S2	TTGTTTCATTAGTCTA-1	WovenBone_PseudotimeHIGH	13	22.9263
CTTAGTAGGCCTACAG-1	C1_CKDL220014177-1A_HY5MFDSX3_S2	TTGTTTCATTAGTCTA-1	WovenBone_PseudotimeHIGH	19	22.9264
GCCTAGCGATCTGACC-1	C1_CKDL220014177-1A_HY5MFDSX3_S2	TTGTTTCATTAGTCTA-1	WovenBone_PseudotimeHIGH	16	22.9265
CTGTTCATCTCACGGG-1	C1_CKDL220014177-1A_HY5MFDSX3_S2	TTGTTTCATTAGTCTA-1	WovenBone_PseudotimeHIGH	19	22.9268
TGCGCGATTAACGGAG-1	C1_CKDL220014177-1A_HY5MFDSX3_S2	TTGTTTCATTAGTCTA-1	WovenBone_PseudotimeHIGH	13	22.9275
CCCGCCATGCTCCCGT-1	C1_CKDL220014177-1A_HY5MFDSX3_S2	TTGTTTCATTAGTCTA-1	WovenBone_PseudotimeHIGH	16	22.9281
CGCAATTACTTTCGGT-1	C1_CKDL220014177-1A_HY5MFDSX3_S2	TTGTTTCATTAGTCTA-1	WovenBone_PseudotimeHIGH	19	22.9283
TCAGTACTGACCCGCG-1	C1_CKDL220014177-1A_HY5MFDSX3_S2	TTGTTTCATTAGTCTA-1	WovenBone_PseudotimeHIGH	17	22.9302
AATATCGAGGGTTCTC-1	C1_CKDL220014177-1A_HY5MFDSX3_S2	TTGTTTCATTAGTCTA-1	WovenBone_PseudotimeHIGH	17	22.9303
CTACTATCTTTCAGAG-1	C1_CKDL220014177-1A_HY5MFDSX3_S2	TTGTTTCATTAGTCTA-1	WovenBone_PseudotimeHIGH	14	22.9304
AGTATAATACTAGGCA-1	C1_CKDL220014177-1A_HY5MFDSX3_S2	TTGTTTCATTAGTCTA-1	WovenBone_PseudotimeHIGH	18	22.9319
TTATGACAAACTGGAT-1	C1_CKDL220014177-1A_HY5MFDSX3_S2	TTGTTTCATTAGTCTA-1	WovenBone_PseudotimeHIGH	16	22.9319
GCTGGCATATTCACCT-1	C1_CKDL220014177-1A_HY5MFDSX3_S2	TTGTTTCATTAGTCTA-1	WovenBone_PseudotimeHIGH	17	22.9322
AGGTCGCGGAGTTACT-1	C1_CKDL220014177-1A_HY5MFDSX3_S2	TTGTTTCATTAGTCTA-1	WovenBone_PseudotimeHIGH	18	22.9324
GCCCGCGCGTTTGACA-1	C1_CKDL220014177-1A_HY5MFDSX3_S2	TTGTTTCATTAGTCTA-1	WovenBone_PseudotimeHIGH	17	22.9339
TTCTACTTGCGAGGGC-1	C1_CKDL220014177-1A_HY5MFDSX3_S2	TTGTTTCATTAGTCTA-1	WovenBone_PseudotimeHIGH	20	22.9344
CCCTGAAATGAGTTGA-1	C1_CKDL220014177-1A_HY5MFDSX3_S2	TTGTTTCATTAGTCTA-1	WovenBone_PseudotimeHIGH	13	22.9354
GTCAGAATAGTCTATG-1	C1_CKDL220014177-1A_HY5MFDSX3_S2	TTGTTTCATTAGTCTA-1	WovenBone_PseudotimeHIGH	17	22.9356
CTAACGAAACTTGCTG-1	C1_CKDL220014177-1A_HY5MFDSX3_S2	TTGTTTCATTAGTCTA-1	WovenBone_PseudotimeHIGH	14	22.9367
AGGCCACCCGTTATGA-1	C1_CKDL220014177-1A_HY5MFDSX3_S2	TTGTTTCATTAGTCTA-1	WovenBone_PseudotimeHIGH	14	22.9369
ACCCACCTACATGCTC-1	C1_CKDL220014177-1A_HY5MFDSX3_S2	TTGTTTCATTAGTCTA-1	WovenBone_PseudotimeHIGH	22	22.9377
CCTTTCAATGAAGAAA-1	C1_CKDL220014177-1A_HY5MFDSX3_S2	TTGTTTCATTAGTCTA-1	WovenBone_PseudotimeHIGH	13	22.9383
CATGCGACCAGTTTAA-1	C1_CKDL220014177-1A_HY5MFDSX3_S2	TTGTTTCATTAGTCTA-1	WovenBone_PseudotimeHIGH	15	22.9384
CGCAATTCTACAATAA-1	C1_CKDL220014177-1A_HY5MFDSX3_S2	TTGTTTCATTAGTCTA-1	WovenBone_PseudotimeHIGH	20	22.9389
AAAGGGCAGCTTGAAT-1	C1_CKDL220014177-1A_HY5MFDSX3_S2	TTGTTTCATTAGTCTA-1	WovenBone_PseudotimeHIGH	22	22.9398
AATGCACCAAGCAATG-1	C1_CKDL220014177-1A_HY5MFDSX3_S2	TTGTTTCATTAGTCTA-1	WovenBone_PseudotimeHIGH	12	22.9398
AGAGCGTACAAGCTCG-1	C1_CKDL220014177-1A_HY5MFDSX3_S2	TTGTTTCATTAGTCTA-1	WovenBone_PseudotimeHIGH	21	22.9398
AGCACTTAAGGACGCC-1	C1_CKDL220014177-1A_HY5MFDSX3_S2	TTGTTTCATTAGTCTA-1	WovenBone_PseudotimeHIGH	15	22.9398
CCGGAATGGTTTCAGT-1	C1_CKDL220014177-1A_HY5MFDSX3_S2	TTGTTTCATTAGTCTA-1	WovenBone_PseudotimeHIGH	19	22.9398
GCCTATTCCGATATAG-1	C1_CKDL220014177-1A_HY5MFDSX3_S2	TTGTTTCATTAGTCTA-1	WovenBone_PseudotimeHIGH	20	22.9398
GCGCATCCAGTCAGCA-1	C1_CKDL220014177-1A_HY5MFDSX3_S2	TTGTTTCATTAGTCTA-1	WovenBone_PseudotimeHIGH	15	22.9398
TAACCTACCGTCCGAG-1	C1_CKDL220014177-1A_HY5MFDSX3_S2	TTGTTTCATTAGTCTA-1	WovenBone_PseudotimeHIGH	19	22.9398
TCCACAATGGTTTACG-1	C1_CKDL220014177-1A_HY5MFDSX3_S2	TTGTTTCATTAGTCTA-1	WovenBone_PseudotimeHIGH	15	22.9398
ACACCCAGCATGCAGC-1	C1_CKDL220014177-1A_HY5MFDSX3_S2	TTGTTTCATTAGTCTA-1	WovenBone_PseudotimeHIGH	10	23.3449
CAAGCAACGTCGGAGT-1	C1_CKDL220014177-1A_HY5MFDSX3_S2	TTGTTTCATTAGTCTA-1	WovenBone_PseudotimeHIGH	13	23.3449
CCTGCTATTTGAGAAG-1	C1_CKDL220014177-1A_HY5MFDSX3_S2	TTGTTTCATTAGTCTA-1	WovenBone_PseudotimeHIGH	9	23.3449
GAACACACATCAACCA-1	C1_CKDL220014177-1A_HY5MFDSX3_S2	TTGTTTCATTAGTCTA-1	WovenBone_PseudotimeHIGH	11	23.3449
TCCCTGGCTCGCTGGA-1	C1_CKDL220014177-1A_HY5MFDSX3_S2	TTGTTTCATTAGTCTA-1	WovenBone_PseudotimeHIGH	18	23.3449
TCTCTAATAGCTGGTA-1	C1_CKDL220014177-1A_HY5MFDSX3_S2	TTGTTTCATTAGTCTA-1	WovenBone_PseudotimeHIGH	11	23.345
TTACAACTACGCATCC-1	C1_CKDL220014177-1A_HY5MFDSX3_S2	TTGTTTCATTAGTCTA-1	WovenBone_PseudotimeHIGH	9	23.345
CTTTGGCTTTAGTAAA-1	C1_CKDL220014177-1A_HY5MFDSX3_S2	TTGTTTCATTAGTCTA-1	WovenBone_PseudotimeHIGH	12	23.3547
CGCGTTCATGAAATAC-1	C1_CKDL220014177-1A_HY5MFDSX3_S2	TTGTTTCATTAGTCTA-1	WovenBone_PseudotimeHIGH	8	23.3575
TCGCGTCCAGAAGGTC-1	C1_CKDL220014177-1A_HY5MFDSX3_S2	TTGTTTCATTAGTCTA-1	WovenBone_PseudotimeHIGH	18	23.3656
ATTATGCCATAGGGAG-1	C1_CKDL220014177-1A_HY5MFDSX3_S2	TTGTTTCATTAGTCTA-1	WovenBone_PseudotimeHIGH	10	23.3668
TTAGTAGGGCGGCGGG-1	C1_CKDL220014177-1A_HY5MFDSX3_S2	TTGTTTCATTAGTCTA-1	WovenBone_PseudotimeHIGH	18	23.3714
GGGCGTACATTTATAT-1	C1_CKDL220014177-1A_HY5MFDSX3_S2	TTGTTTCATTAGTCTA-1	WovenBone_PseudotimeHIGH	8	23.3892
GACTAAGATCATGCAC-1	C1_CKDL220014177-1A_HY5MFDSX3_S2	TTGTTTCATTAGTCTA-1	WovenBone_PseudotimeHIGH	9	23.3933
AGCGACCAACGATATT-1	C1_CKDL220014177-1A_HY5MFDSX3_S2	TTGTTTCATTAGTCTA-1	WovenBone_PseudotimeHIGH	7	23.3937
ATAGAGTTATCAACTT-1	C1_CKDL220014177-1A_HY5MFDSX3_S2	TTGTTTCATTAGTCTA-1	WovenBone_PseudotimeHIGH	13	23.4078
CCTACTGCTTACACTT-1	C1_CKDL220014177-1A_HY5MFDSX3_S2	TTGTTTCATTAGTCTA-1	WovenBone_PseudotimeHIGH	9	23.4079
AGATAACTTCAGGGCC-1	C1_CKDL220014177-1A_HY5MFDSX3_S2	TTGTTTCATTAGTCTA-1	WovenBone_PseudotimeHIGH	10	23.4175
AAGGAGCGGTTGGTGC-1	C1_CKDL220014177-1A_HY5MFDSX3_S2	TTGTTTCATTAGTCTA-1	WovenBone_PseudotimeHIGH	9	23.42
GTCCGGCTGAATTGCG-1	C1_CKDL220014177-1A_HY5MFDSX3_S2	TTGTTTCATTAGTCTA-1	WovenBone_PseudotimeHIGH	7	23.4203
TGATCTCCGGCGCCAG-1	C1_CKDL220014177-1A_HY5MFDSX3_S2	TTGTTTCATTAGTCTA-1	WovenBone_PseudotimeHIGH	8	23.423
CCATTAGCGATAATCC-1	C1_CKDL220014177-1A_HY5MFDSX3_S2	TTGTTTCATTAGTCTA-1	WovenBone_PseudotimeHIGH	11	23.4236
CCCAAACATGCTGCTC-1	C1_CKDL220014177-1A_HY5MFDSX3_S2	TTGTTTCATTAGTCTA-1	WovenBone_PseudotimeHIGH	13	23.4251
AGATGACTCGCCCACG-1	C1_CKDL220014177-1A_HY5MFDSX3_S2	TTGTTTCATTAGTCTA-1	WovenBone_PseudotimeHIGH	9	23.426
AGGGCGTGATCGGCTA-1	C1_CKDL220014177-1A_HY5MFDSX3_S2	TTGTTTCATTAGTCTA-1	WovenBone_PseudotimeHIGH	14	23.4352
TCGGAATGCGCTCTGA-1	C1_CKDL220014177-1A_HY5MFDSX3_S2	TTGTTTCATTAGTCTA-1	WovenBone_PseudotimeHIGH	19	23.4497
ACCTAATCGACTTCCT-1	C1_CKDL220014177-1A_HY5MFDSX3_S2	TTGTTTCATTAGTCTA-1	WovenBone_PseudotimeHIGH	17	23.4507
TATGGATGTGCTACGC-1	C1_CKDL220014177-1A_HY5MFDSX3_S2	TTGTTTCATTAGTCTA-1	WovenBone_PseudotimeHIGH	7	23.4543
TATGGCCCGGCCTCGC-1	C1_CKDL220014177-1A_HY5MFDSX3_S2	TTGTTTCATTAGTCTA-1	WovenBone_PseudotimeHIGH	18	23.4606
TTACCATTGATTACCC-1	C1_CKDL220014177-1A_HY5MFDSX3_S2	TTGTTTCATTAGTCTA-1	WovenBone_PseudotimeHIGH	17	23.463
TGTCCTAAGTCACCGC-1	C1_CKDL220014177-1A_HY5MFDSX3_S2	TTGTTTCATTAGTCTA-1	WovenBone_PseudotimeHIGH	16	23.4645
TTGATCTAACTTTGTC-1	C1_CKDL220014177-1A_HY5MFDSX3_S2	TTGTTTCATTAGTCTA-1	WovenBone_PseudotimeHIGH	9	23.4706
TATGTCAAGACCGACT-1	C1_CKDL220014177-1A_HY5MFDSX3_S2	TTGTTTCATTAGTCTA-1	WovenBone_PseudotimeHIGH	10	23.4742
CATTATGCTTGTTGTG-1	C1_CKDL220014177-1A_HY5MFDSX3_S2	TTGTTTCATTAGTCTA-1	WovenBone_PseudotimeHIGH	8	23.4792
TAGGGTGTTTCAAGAG-1	C1_CKDL220014177-1A_HY5MFDSX3_S2	TTGTTTCATTAGTCTA-1	WovenBone_PseudotimeHIGH	9	23.4858
CCAGGGACGTGGCCTC-1	C1_CKDL220014177-1A_HY5MFDSX3_S2	TTGTTTCATTAGTCTA-1	WovenBone_PseudotimeHIGH	7	23.4986
TGATCGGTTTGACCCT-1	C1_CKDL220014177-1A_HY5MFDSX3_S2	TTGTTTCATTAGTCTA-1	WovenBone_PseudotimeHIGH	6	23.5091
CAACGACCCGTTTACA-1	C1_CKDL220014177-1A_HY5MFDSX3_S2	TTGTTTCATTAGTCTA-1	WovenBone_PseudotimeHIGH	12	23.5113
GTACTAAGATTTGGAG-1	C1_CKDL220014177-1A_HY5MFDSX3_S2	TTGTTTCATTAGTCTA-1	WovenBone_PseudotimeHIGH	6	23.5114
ACCAAGAACGCGTGTC-1	C1_CKDL220014177-1A_HY5MFDSX3_S2	TTGTTTCATTAGTCTA-1	WovenBone_PseudotimeHIGH	12	23.5141
AGACCCGCCCTCCTCG-1	C1_CKDL220014177-1A_HY5MFDSX3_S2	TTGTTTCATTAGTCTA-1	WovenBone_PseudotimeHIGH	6	23.5141
AGTTCCTACAGAATTA-1	C1_CKDL220014177-1A_HY5MFDSX3_S2	TTGTTTCATTAGTCTA-1	WovenBone_PseudotimeHIGH	8	23.5141
ATGTGCATCCGACGCA-1	C1_CKDL220014177-1A_HY5MFDSX3_S2	TTGTTTCATTAGTCTA-1	WovenBone_PseudotimeHIGH	7	23.5141
CAGTTCAAATTGACAC-1	C1_CKDL220014177-1A_HY5MFDSX3_S2	TTGTTTCATTAGTCTA-1	WovenBone_PseudotimeHIGH	7	23.5141
CCATTCCCTGCCCACA-1	C1_CKDL220014177-1A_HY5MFDSX3_S2	TTGTTTCATTAGTCTA-1	WovenBone_PseudotimeHIGH	12	23.5141
CCGGGACCCGCAGAGA-1	C1_CKDL220014177-1A_HY5MFDSX3_S2	TTGTTTCATTAGTCTA-1	WovenBone_PseudotimeHIGH	11	23.5141
CTCGGTCCGTAGCCTG-1	C1_CKDL220014177-1A_HY5MFDSX3_S2	TTGTTTCATTAGTCTA-1	WovenBone_PseudotimeHIGH	12	23.5141
CTGGAAATGGATGCTT-1	C1_CKDL220014177-1A_HY5MFDSX3_S2	TTGTTTCATTAGTCTA-1	WovenBone_PseudotimeHIGH	6	23.5141
CTGTTCACTGCCTGTG-1	C1_CKDL220014177-1A_HY5MFDSX3_S2	TTGTTTCATTAGTCTA-1	WovenBone_PseudotimeHIGH	8	23.5142
CTTACACGGTATTCCA-1	C1_CKDL220014177-1A_HY5MFDSX3_S2	TTGTTTCATTAGTCTA-1	WovenBone_PseudotimeHIGH	10	23.5142
CTTACACTGGGAAATA-1	C1_CKDL220014177-1A_HY5MFDSX3_S2	TTGTTTCATTAGTCTA-1	WovenBone_PseudotimeHIGH	13	23.5142
GACCAGAGCCCTGTAG-1	C1_CKDL220014177-1A_HY5MFDSX3_S2	TTGTTTCATTAGTCTA-1	WovenBone_PseudotimeHIGH	9	23.5142
GAGACTGATGGGTAGA-1	C1_CKDL220014177-1A_HY5MFDSX3_S2	TTGTTTCATTAGTCTA-1	WovenBone_PseudotimeHIGH	5	23.5142
GCTCTAAACCCTGACG-1	C1_CKDL220014177-1A_HY5MFDSX3_S2	TTGTTTCATTAGTCTA-1	WovenBone_PseudotimeHIGH	6	23.5142
GTACGAGATTGCGACA-1	C1_CKDL220014177-1A_HY5MFDSX3_S2	TTGTTTCATTAGTCTA-1	WovenBone_PseudotimeHIGH	8	23.5142
TATCCATATCATGCGA-1	C1_CKDL220014177-1A_HY5MFDSX3_S2	TTGTTTCATTAGTCTA-1	WovenBone_PseudotimeHIGH	11	23.5142
TCCCAGGCTTAGCTAA-1	C1_CKDL220014177-1A_HY5MFDSX3_S2	TTGTTTCATTAGTCTA-1	WovenBone_PseudotimeHIGH	9	23.5142
TGGTTCGTAGCAAAGG-1	C1_CKDL220014177-1A_HY5MFDSX3_S2	TTGTTTCATTAGTCTA-1	WovenBone_PseudotimeHIGH	8	23.5142
TGTTCTTCCATTGACT-1	C1_CKDL220014177-1A_HY5MFDSX3_S2	TTGTTTCATTAGTCTA-1	WovenBone_PseudotimeHIGH	10	23.5142
TTAAGCGCCTGACCCA-1	C1_CKDL220014177-1A_HY5MFDSX3_S2	TTGTTTCATTAGTCTA-1	WovenBone_PseudotimeHIGH	11	23.5142
TTGTCGTTCAGTTACC-1	C1_CKDL220014177-1A_HY5MFDSX3_S2	TTGTTTCATTAGTCTA-1	WovenBone_PseudotimeHIGH	7	23.5142
GACTAAGTAGGCTCAC-1	C1_CKDL220014177-1A_HY5MFDSX3_S2	TTGTTTCATTAGTCTA-1	WovenBone_PseudotimeHIGH	12	23.5164
GTGCGGGTCTCCAAAT-1	C1_CKDL220014177-1A_HY5MFDSX3_S2	TTGTTTCATTAGTCTA-1	WovenBone_PseudotimeHIGH	9	23.5503
AGCATCGTCGATAATT-1	C1_CKDL220014177-1A_HY5MFDSX3_S2	TTGTTTCATTAGTCTA-1	WovenBone_PseudotimeHIGH	10	23.5556
ACACAAAGACGGGTGG-1	C1_CKDL220014177-1A_HY5MFDSX3_S2	TTGTTTCATTAGTCTA-1	WovenBone_PseudotimeHIGH	7	23.5774
TCAACCATGTTCGGGC-1	C1_CKDL220014177-1A_HY5MFDSX3_S2	TTGTTTCATTAGTCTA-1	WovenBone_PseudotimeHIGH	9	23.6466
TCACGGTCATCGCACA-1	C1_CKDL220014177-1A_HY5MFDSX3_S2	TTGTTTCATTAGTCTA-1	WovenBone_PseudotimeHIGH	13	23.6547
GTCGGATATCTCAGAC-1	C1_CKDL220014177-1A_HY5MFDSX3_S2	TTGTTTCATTAGTCTA-1	WovenBone_PseudotimeHIGH	14	23.6827
CAGATACTAACATAGT-1	C1_CKDL220014177-1A_HY5MFDSX3_S2	TTGTTTCATTAGTCTA-1	WovenBone_PseudotimeHIGH	11	23.7017
CAGCTTAGTAGGTAGC-1	C1_CKDL220014177-1A_HY5MFDSX3_S2	TTGTTTCATTAGTCTA-1	WovenBone_PseudotimeHIGH	18	23.7315
TATCGATGATTAAACG-1	C1_CKDL220014177-1A_HY5MFDSX3_S2	TTGTTTCATTAGTCTA-1	WovenBone_PseudotimeHIGH	11	23.7735
ACTTGGGACCCGGTGG-1	C1_CKDL220014177-1A_HY5MFDSX3_S2	TTGTTTCATTAGTCTA-1	WovenBone_PseudotimeHIGH	8	23.7842
ATCTTGACCTGCAACG-1	C1_CKDL220014177-1A_HY5MFDSX3_S2	TTGTTTCATTAGTCTA-1	WovenBone_PseudotimeHIGH	12	23.7908
ATGCACTACCGCATTG-1	C1_CKDL220014177-1A_HY5MFDSX3_S2	TTGTTTCATTAGTCTA-1	WovenBone_PseudotimeHIGH	11	23.8098
TTCGACGGGAAGGGCG-1	C1_CKDL220014177-1A_HY5MFDSX3_S2	TTGTTTCATTAGTCTA-1	WovenBone_PseudotimeHIGH	13	23.8221
TTCGCACTCGCGTGCT-1	C1_CKDL220014177-1A_HY5MFDSX3_S2	TTGTTTCATTAGTCTA-1	WovenBone_PseudotimeHIGH	12	23.8385
CGCTGTGACGCCGCAC-1	C1_CKDL220014177-1A_HY5MFDSX3_S2	TTGTTTCATTAGTCTA-1	WovenBone_PseudotimeHIGH	11	23.8403
GTTGCACGGAGTTTCG-1	C1_CKDL220014177-1A_HY5MFDSX3_S2	TTGTTTCATTAGTCTA-1	WovenBone_PseudotimeHIGH	11	23.8659
AATGACTGTCAGCCGG-1	C1_CKDL220014177-1A_HY5MFDSX3_S2	TTGTTTCATTAGTCTA-1	WovenBone_PseudotimeHIGH	12	23.8803
TTCTAGGCCAATTGTG-1	C1_CKDL220014177-1A_HY5MFDSX3_S2	TTGTTTCATTAGTCTA-1	WovenBone_PseudotimeHIGH	14	23.9033
TTCCTCGAGGGTGTCT-1	C1_CKDL220014177-1A_HY5MFDSX3_S2	TTGTTTCATTAGTCTA-1	WovenBone_PseudotimeHIGH	12	23.9198
ATTACTAGCCTCTTGC-1	C1_CKDL220014177-1A_HY5MFDSX3_S2	TTGTTTCATTAGTCTA-1	WovenBone_PseudotimeHIGH	15	23.9284
TCCGATGGTGCGACAT-1	C1_CKDL220014177-1A_HY5MFDSX3_S2	TTGTTTCATTAGTCTA-1	WovenBone_PseudotimeHIGH	8	23.9314
ATGAAGCCAAGGAGCC-1	C1_CKDL220014177-1A_HY5MFDSX3_S2	TTGTTTCATTAGTCTA-1	WovenBone_PseudotimeHIGH	13	23.9435
TAATATTGAAATTCGC-1	C1_CKDL220014177-1A_HY5MFDSX3_S2	TTGTTTCATTAGTCTA-1	WovenBone_PseudotimeHIGH	13	23.9459
TATTTGTTACCCTTTA-1	C1_CKDL220014177-1A_HY5MFDSX3_S2	TTGTTTCATTAGTCTA-1	WovenBone_PseudotimeHIGH	12	23.9632
CACGAAAGTTAGTCCC-1	C1_CKDL220014177-1A_HY5MFDSX3_S2	TTGTTTCATTAGTCTA-1	WovenBone_PseudotimeHIGH	17	23.9674
CCATGCTCTGCAGGAA-1	C1_CKDL220014177-1A_HY5MFDSX3_S2	TTGTTTCATTAGTCTA-1	WovenBone_PseudotimeHIGH	15	23.9898
AACGTCAGACTAGTGG-1	C1_CKDL220014177-1A_HY5MFDSX3_S2	TTGTTTCATTAGTCTA-1	WovenBone_PseudotimeHIGH	15	24.0022
AATGATGATACGCTAT-1	C1_CKDL220014177-1A_HY5MFDSX3_S2	TTGTTTCATTAGTCTA-1	WovenBone_PseudotimeHIGH	11	24.0022
AATTCATAAGGGATCT-1	C1_CKDL220014177-1A_HY5MFDSX3_S2	TTGTTTCATTAGTCTA-1	WovenBone_PseudotimeHIGH	10	24.0022
ACTACCAGCTCTCTGG-1	C1_CKDL220014177-1A_HY5MFDSX3_S2	TTGTTTCATTAGTCTA-1	WovenBone_PseudotimeHIGH	14	24.0022
ACTGTAGCACTTTGGA-1	C1_CKDL220014177-1A_HY5MFDSX3_S2	TTGTTTCATTAGTCTA-1	WovenBone_PseudotimeHIGH	14	24.0022
AGCGCGGGTGCCAATG-1	C1_CKDL220014177-1A_HY5MFDSX3_S2	TTGTTTCATTAGTCTA-1	WovenBone_PseudotimeHIGH	11	24.0022
AGGACGCTCGATGTTG-1	C1_CKDL220014177-1A_HY5MFDSX3_S2	TTGTTTCATTAGTCTA-1	WovenBone_PseudotimeHIGH	12	24.0022
AGTGGCGGCAATTTGA-1	C1_CKDL220014177-1A_HY5MFDSX3_S2	TTGTTTCATTAGTCTA-1	WovenBone_PseudotimeHIGH	12	24.0022
ATAGAGTACTGGGACA-1	C1_CKDL220014177-1A_HY5MFDSX3_S2	TTGTTTCATTAGTCTA-1	WovenBone_PseudotimeHIGH	10	24.0022
ATTAGATTGATAGCGG-1	C1_CKDL220014177-1A_HY5MFDSX3_S2	TTGTTTCATTAGTCTA-1	WovenBone_PseudotimeHIGH	12	24.0022
ATTTACAGTTTACTGG-1	C1_CKDL220014177-1A_HY5MFDSX3_S2	TTGTTTCATTAGTCTA-1	WovenBone_PseudotimeHIGH	14	24.0022
CAACTCCTTGATCCCG-1	C1_CKDL220014177-1A_HY5MFDSX3_S2	TTGTTTCATTAGTCTA-1	WovenBone_PseudotimeHIGH	14	24.0022
CAATGGATCTCTACCA-1	C1_CKDL220014177-1A_HY5MFDSX3_S2	TTGTTTCATTAGTCTA-1	WovenBone_PseudotimeHIGH	10	24.0022
CACTGTCCAAGTGAGA-1	C1_CKDL220014177-1A_HY5MFDSX3_S2	TTGTTTCATTAGTCTA-1	WovenBone_PseudotimeHIGH	15	24.0022
CATAGTAGCATAGTAG-1	C1_CKDL220014177-1A_HY5MFDSX3_S2	TTGTTTCATTAGTCTA-1	WovenBone_PseudotimeHIGH	14	24.0022
CCAAACAGAACCCTCG-1	C1_CKDL220014177-1A_HY5MFDSX3_S2	TTGTTTCATTAGTCTA-1	WovenBone_PseudotimeHIGH	12	24.0022
CCCGTCAGCGTCTGAC-1	C1_CKDL220014177-1A_HY5MFDSX3_S2	TTGTTTCATTAGTCTA-1	WovenBone_PseudotimeHIGH	10	24.0022
CCTCACCTTAGCATCG-1	C1_CKDL220014177-1A_HY5MFDSX3_S2	TTGTTTCATTAGTCTA-1	WovenBone_PseudotimeHIGH	15	24.0022
CCTCGCGCGATATAGG-1	C1_CKDL220014177-1A_HY5MFDSX3_S2	TTGTTTCATTAGTCTA-1	WovenBone_PseudotimeHIGH	11	24.0022
CCTGGCTAGACCCGCC-1	C1_CKDL220014177-1A_HY5MFDSX3_S2	TTGTTTCATTAGTCTA-1	WovenBone_PseudotimeHIGH	11	24.0022
CGACTCAGGATGTTAT-1	C1_CKDL220014177-1A_HY5MFDSX3_S2	TTGTTTCATTAGTCTA-1	WovenBone_PseudotimeHIGH	9	24.0023
CGAGTTCTGTCCCACC-1	C1_CKDL220014177-1A_HY5MFDSX3_S2	TTGTTTCATTAGTCTA-1	WovenBone_PseudotimeHIGH	9	24.0023
CGCAAACACGAGTTAC-1	C1_CKDL220014177-1A_HY5MFDSX3_S2	TTGTTTCATTAGTCTA-1	WovenBone_PseudotimeHIGH	15	24.0023
CGCTCGACATAATGAT-1	C1_CKDL220014177-1A_HY5MFDSX3_S2	TTGTTTCATTAGTCTA-1	WovenBone_PseudotimeHIGH	14	24.0023
CGCTTTCTTGCATTCG-1	C1_CKDL220014177-1A_HY5MFDSX3_S2	TTGTTTCATTAGTCTA-1	WovenBone_PseudotimeHIGH	10	24.0023
CGGTTATCCAACAGTG-1	C1_CKDL220014177-1A_HY5MFDSX3_S2	TTGTTTCATTAGTCTA-1	WovenBone_PseudotimeHIGH	16	24.0023
CGTGTCCCATTCGCGA-1	C1_CKDL220014177-1A_HY5MFDSX3_S2	TTGTTTCATTAGTCTA-1	WovenBone_PseudotimeHIGH	13	24.0023
CTGGTAACGAGCTCTT-1	C1_CKDL220014177-1A_HY5MFDSX3_S2	TTGTTTCATTAGTCTA-1	WovenBone_PseudotimeHIGH	16	24.0023
CTTGTACTTGTTGACT-1	C1_CKDL220014177-1A_HY5MFDSX3_S2	TTGTTTCATTAGTCTA-1	WovenBone_PseudotimeHIGH	11	24.0023
GATCGACACTATCTGA-1	C1_CKDL220014177-1A_HY5MFDSX3_S2	TTGTTTCATTAGTCTA-1	WovenBone_PseudotimeHIGH	10	24.0023
GCAAGTGCACAGAGAA-1	C1_CKDL220014177-1A_HY5MFDSX3_S2	TTGTTTCATTAGTCTA-1	WovenBone_PseudotimeHIGH	14	24.0023
GCCATATTGCACACAG-1	C1_CKDL220014177-1A_HY5MFDSX3_S2	TTGTTTCATTAGTCTA-1	WovenBone_PseudotimeHIGH	9	24.0023
GCTAATACCGAATGCC-1	C1_CKDL220014177-1A_HY5MFDSX3_S2	TTGTTTCATTAGTCTA-1	WovenBone_PseudotimeHIGH	13	24.0023
GCTCTATGTTACGTGC-1	C1_CKDL220014177-1A_HY5MFDSX3_S2	TTGTTTCATTAGTCTA-1	WovenBone_PseudotimeHIGH	14	24.0023
GGAGAAGTCATTGGCA-1	C1_CKDL220014177-1A_HY5MFDSX3_S2	TTGTTTCATTAGTCTA-1	WovenBone_PseudotimeHIGH	15	24.0023
GGCTAAAGGGCGGGTC-1	C1_CKDL220014177-1A_HY5MFDSX3_S2	TTGTTTCATTAGTCTA-1	WovenBone_PseudotimeHIGH	13	24.0023
GTAAGTAGGGTATACC-1	C1_CKDL220014177-1A_HY5MFDSX3_S2	TTGTTTCATTAGTCTA-1	WovenBone_PseudotimeHIGH	16	24.0023
GTAGCTTCCTCTTGTT-1	C1_CKDL220014177-1A_HY5MFDSX3_S2	TTGTTTCATTAGTCTA-1	WovenBone_PseudotimeHIGH	12	24.0023
GTGAGCGTGCTGCACT-1	C1_CKDL220014177-1A_HY5MFDSX3_S2	TTGTTTCATTAGTCTA-1	WovenBone_PseudotimeHIGH	19	24.0023
GTTGGATTGAGAACAC-1	C1_CKDL220014177-1A_HY5MFDSX3_S2	TTGTTTCATTAGTCTA-1	WovenBone_PseudotimeHIGH	12	24.0023
GTTTCCTGGAGGGTGA-1	C1_CKDL220014177-1A_HY5MFDSX3_S2	TTGTTTCATTAGTCTA-1	WovenBone_PseudotimeHIGH	10	24.0023
TAATCGATCCGTACGT-1	C1_CKDL220014177-1A_HY5MFDSX3_S2	TTGTTTCATTAGTCTA-1	WovenBone_PseudotimeHIGH	12	24.0023
TATAAATCCACAAGCT-1	C1_CKDL220014177-1A_HY5MFDSX3_S2	TTGTTTCATTAGTCTA-1	WovenBone_PseudotimeHIGH	15	24.0023
TATAAGTGAGGATAGC-1	C1_CKDL220014177-1A_HY5MFDSX3_S2	TTGTTTCATTAGTCTA-1	WovenBone_PseudotimeHIGH	17	24.0023
TCACCGCTCGGCACTC-1	C1_CKDL220014177-1A_HY5MFDSX3_S2	TTGTTTCATTAGTCTA-1	WovenBone_PseudotimeHIGH	13	24.0023
TCCCACTCTCTTCCGG-1	C1_CKDL220014177-1A_HY5MFDSX3_S2	TTGTTTCATTAGTCTA-1	WovenBone_PseudotimeHIGH	21	24.0023
TCTAGCATCTTCGATG-1	C1_CKDL220014177-1A_HY5MFDSX3_S2	TTGTTTCATTAGTCTA-1	WovenBone_PseudotimeHIGH	14	24.0023
TCTTCCCATGGGCACA-1	C1_CKDL220014177-1A_HY5MFDSX3_S2	TTGTTTCATTAGTCTA-1	WovenBone_PseudotimeHIGH	16	24.0023
TGCTGGTTGGACAATT-1	C1_CKDL220014177-1A_HY5MFDSX3_S2	TTGTTTCATTAGTCTA-1	WovenBone_PseudotimeHIGH	16	24.0023
TGGCCGTATATTGACC-1	C1_CKDL220014177-1A_HY5MFDSX3_S2	TTGTTTCATTAGTCTA-1	WovenBone_PseudotimeHIGH	15	24.0023
TGGCTTTGGGTAGACA-1	C1_CKDL220014177-1A_HY5MFDSX3_S2	TTGTTTCATTAGTCTA-1	WovenBone_PseudotimeHIGH	11	24.0023
TTAGCTAATACGATCT-1	C1_CKDL220014177-1A_HY5MFDSX3_S2	TTGTTTCATTAGTCTA-1	WovenBone_PseudotimeHIGH	13	24.0023
TTCCGCAGAGAAATAT-1	C1_CKDL220014177-1A_HY5MFDSX3_S2	TTGTTTCATTAGTCTA-1	WovenBone_PseudotimeHIGH	14	24.0023
TTGGCTCGCATGAGAC-1	C1_CKDL220014177-1A_HY5MFDSX3_S2	TTGTTTCATTAGTCTA-1	WovenBone_PseudotimeHIGH	17	24.0023
TTGTTAGCAAATTCGA-1	C1_CKDL220014177-1A_HY5MFDSX3_S2	TTGTTTCATTAGTCTA-1	WovenBone_PseudotimeHIGH	15	24.0023

## Sheet: Fig. S2C
Cell name	Sample name	Cell name	WovenBone_By_Pseudotime	Pseudotime	Col10a1
CAGATCATTTAAAGTC-1	C1_CKDL220014177-1A_HY5MFDSX3_S2	TTGTTTCATTAGTCTA-1	WovenBone_PseudotimeLOW	0.854143	0
TAGGTGAGCCCTACTC-1	C1_CKDL220014177-1A_HY5MFDSX3_S2	TTGTTTCATTAGTCTA-1	WovenBone_PseudotimeLOW	0.96793	7.44365
AACAGGATGGGCCGCG-1	C1_CKDL220014177-1A_HY5MFDSX3_S2	TTGTTTCATTAGTCTA-1	WovenBone_PseudotimeLOW	0.996419	0
ACAAGCAGTGCCTAGC-1	C1_CKDL220014177-1A_HY5MFDSX3_S2	TTGTTTCATTAGTCTA-1	WovenBone_PseudotimeLOW	0.996424	7.7347
ACCCTGGTAACGCCCT-1	C1_CKDL220014177-1A_HY5MFDSX3_S2	TTGTTTCATTAGTCTA-1	WovenBone_PseudotimeLOW	0.996427	0
ACGAAATGGGCGGCAC-1	C1_CKDL220014177-1A_HY5MFDSX3_S2	TTGTTTCATTAGTCTA-1	WovenBone_PseudotimeLOW	0.99643	9.62619
ACGAGTACGGATGCCC-1	C1_CKDL220014177-1A_HY5MFDSX3_S2	TTGTTTCATTAGTCTA-1	WovenBone_PseudotimeLOW	0.996432	7.4978
ACTTTACCCTCATGAA-1	C1_CKDL220014177-1A_HY5MFDSX3_S2	TTGTTTCATTAGTCTA-1	WovenBone_PseudotimeLOW	0.996441	9.16962
AGAATTATGGATTCGA-1	C1_CKDL220014177-1A_HY5MFDSX3_S2	TTGTTTCATTAGTCTA-1	WovenBone_PseudotimeLOW	0.996443	0
AGATCGTGCATAAGAT-1	C1_CKDL220014177-1A_HY5MFDSX3_S2	TTGTTTCATTAGTCTA-1	WovenBone_PseudotimeLOW	0.996446	7.54499
AGGCAGATGCGTAAAC-1	C1_CKDL220014177-1A_HY5MFDSX3_S2	TTGTTTCATTAGTCTA-1	WovenBone_PseudotimeLOW	0.996449	8.48349
AGGGAGACATACTTCG-1	C1_CKDL220014177-1A_HY5MFDSX3_S2	TTGTTTCATTAGTCTA-1	WovenBone_PseudotimeLOW	0.996452	0
AGTACATCATTTATCA-1	C1_CKDL220014177-1A_HY5MFDSX3_S2	TTGTTTCATTAGTCTA-1	WovenBone_PseudotimeLOW	0.996454	0
AGTCTAAAGTATACTC-1	C1_CKDL220014177-1A_HY5MFDSX3_S2	TTGTTTCATTAGTCTA-1	WovenBone_PseudotimeLOW	0.996457	9.01941
ATAAGTAGGATTCAGA-1	C1_CKDL220014177-1A_HY5MFDSX3_S2	TTGTTTCATTAGTCTA-1	WovenBone_PseudotimeLOW	0.996465	8.30496
ATCTTGACTTGTCCAA-1	C1_CKDL220014177-1A_HY5MFDSX3_S2	TTGTTTCATTAGTCTA-1	WovenBone_PseudotimeLOW	0.996471	7.5723
ATTACTTACTGGGCAT-1	C1_CKDL220014177-1A_HY5MFDSX3_S2	TTGTTTCATTAGTCTA-1	WovenBone_PseudotimeLOW	0.996476	0
ATTCAGTAGCAGGGTC-1	C1_CKDL220014177-1A_HY5MFDSX3_S2	TTGTTTCATTAGTCTA-1	WovenBone_PseudotimeLOW	0.996479	7.56282
ATTTACTAAGTCCATT-1	C1_CKDL220014177-1A_HY5MFDSX3_S2	TTGTTTCATTAGTCTA-1	WovenBone_PseudotimeLOW	0.996485	7.25455
CACACGCGCTGTCTTA-1	C1_CKDL220014177-1A_HY5MFDSX3_S2	TTGTTTCATTAGTCTA-1	WovenBone_PseudotimeLOW	0.996487	0
CATAGCCGCCCGGGAT-1	C1_CKDL220014177-1A_HY5MFDSX3_S2	TTGTTTCATTAGTCTA-1	WovenBone_PseudotimeLOW	0.99649	0
CCCAGAGGAGGGCGTA-1	C1_CKDL220014177-1A_HY5MFDSX3_S2	TTGTTTCATTAGTCTA-1	WovenBone_PseudotimeLOW	0.996501	0
CCCGGTGGAAGAACCT-1	C1_CKDL220014177-1A_HY5MFDSX3_S2	TTGTTTCATTAGTCTA-1	WovenBone_PseudotimeLOW	0.996504	0
CCGAAGTATATTGTTC-1	C1_CKDL220014177-1A_HY5MFDSX3_S2	TTGTTTCATTAGTCTA-1	WovenBone_PseudotimeLOW	0.996507	0
CCGCACGTGACCTCGG-1	C1_CKDL220014177-1A_HY5MFDSX3_S2	TTGTTTCATTAGTCTA-1	WovenBone_PseudotimeLOW	0.99651	0
CCTAACTAAGGCTCTA-1	C1_CKDL220014177-1A_HY5MFDSX3_S2	TTGTTTCATTAGTCTA-1	WovenBone_PseudotimeLOW	0.996512	9.38948
CCTCCGACAATTCAAG-1	C1_CKDL220014177-1A_HY5MFDSX3_S2	TTGTTTCATTAGTCTA-1	WovenBone_PseudotimeLOW	0.996515	9.87336
CGATGGACCCTACGCC-1	C1_CKDL220014177-1A_HY5MFDSX3_S2	TTGTTTCATTAGTCTA-1	WovenBone_PseudotimeLOW	0.996518	0
CGGCAGGGTCGGGTTG-1	C1_CKDL220014177-1A_HY5MFDSX3_S2	TTGTTTCATTAGTCTA-1	WovenBone_PseudotimeLOW	0.996523	7.47846
CTAATTCTCAGATATT-1	C1_CKDL220014177-1A_HY5MFDSX3_S2	TTGTTTCATTAGTCTA-1	WovenBone_PseudotimeLOW	0.996526	7.32314
CTAGCCGATGTTATGA-1	C1_CKDL220014177-1A_HY5MFDSX3_S2	TTGTTTCATTAGTCTA-1	WovenBone_PseudotimeLOW	0.996532	7.42969
CTCGTTTCTAATGTTT-1	C1_CKDL220014177-1A_HY5MFDSX3_S2	TTGTTTCATTAGTCTA-1	WovenBone_PseudotimeLOW	0.996537	0
CTGAATTTATTGCCAG-1	C1_CKDL220014177-1A_HY5MFDSX3_S2	TTGTTTCATTAGTCTA-1	WovenBone_PseudotimeLOW	0.996543	7.8628
GAAACCATGGTGCGCT-1	C1_CKDL220014177-1A_HY5MFDSX3_S2	TTGTTTCATTAGTCTA-1	WovenBone_PseudotimeLOW	0.996545	8.55914
GAAGCTTGCTGACCGC-1	C1_CKDL220014177-1A_HY5MFDSX3_S2	TTGTTTCATTAGTCTA-1	WovenBone_PseudotimeLOW	0.996548	9.34143
GACGGTCAATAGAAGC-1	C1_CKDL220014177-1A_HY5MFDSX3_S2	TTGTTTCATTAGTCTA-1	WovenBone_PseudotimeLOW	0.996551	0
GACGTGTAGGGATTAT-1	C1_CKDL220014177-1A_HY5MFDSX3_S2	TTGTTTCATTAGTCTA-1	WovenBone_PseudotimeLOW	0.996554	7.60542
GAGGAATGGAGAGGTT-1	C1_CKDL220014177-1A_HY5MFDSX3_S2	TTGTTTCATTAGTCTA-1	WovenBone_PseudotimeLOW	0.996559	0
GCATTCAAGGCAACGC-1	C1_CKDL220014177-1A_HY5MFDSX3_S2	TTGTTTCATTAGTCTA-1	WovenBone_PseudotimeLOW	0.996565	0
GCTTGGATCGATTAGG-1	C1_CKDL220014177-1A_HY5MFDSX3_S2	TTGTTTCATTAGTCTA-1	WovenBone_PseudotimeLOW	0.996573	7.2891
GGCGTCCTATCCGCTG-1	C1_CKDL220014177-1A_HY5MFDSX3_S2	TTGTTTCATTAGTCTA-1	WovenBone_PseudotimeLOW	0.996581	8.94074
GGGTATGTATGCACTT-1	C1_CKDL220014177-1A_HY5MFDSX3_S2	TTGTTTCATTAGTCTA-1	WovenBone_PseudotimeLOW	0.996589	7.30376
GGGTGCATATGAAAGC-1	C1_CKDL220014177-1A_HY5MFDSX3_S2	TTGTTTCATTAGTCTA-1	WovenBone_PseudotimeLOW	0.996592	0
GGTACCATTAAGACGG-1	C1_CKDL220014177-1A_HY5MFDSX3_S2	TTGTTTCATTAGTCTA-1	WovenBone_PseudotimeLOW	0.996595	0
GGTCGGATAAACGGCG-1	C1_CKDL220014177-1A_HY5MFDSX3_S2	TTGTTTCATTAGTCTA-1	WovenBone_PseudotimeLOW	0.996598	0
GTAATAAAGGGCTCCC-1	C1_CKDL220014177-1A_HY5MFDSX3_S2	TTGTTTCATTAGTCTA-1	WovenBone_PseudotimeLOW	0.996609	0
GTCGTGTCTGGTCATC-1	C1_CKDL220014177-1A_HY5MFDSX3_S2	TTGTTTCATTAGTCTA-1	WovenBone_PseudotimeLOW	0.996614	8.12757
GTGAAGATTTCAAGTG-1	C1_CKDL220014177-1A_HY5MFDSX3_S2	TTGTTTCATTAGTCTA-1	WovenBone_PseudotimeLOW	0.99662	0
GTGAAGCCGTATAGTC-1	C1_CKDL220014177-1A_HY5MFDSX3_S2	TTGTTTCATTAGTCTA-1	WovenBone_PseudotimeLOW	0.996622	0
GTGGTTACTTCTTTCG-1	C1_CKDL220014177-1A_HY5MFDSX3_S2	TTGTTTCATTAGTCTA-1	WovenBone_PseudotimeLOW	0.996628	0
GTTAGCCGTAAATCAA-1	C1_CKDL220014177-1A_HY5MFDSX3_S2	TTGTTTCATTAGTCTA-1	WovenBone_PseudotimeLOW	0.996631	0
TAACGCTTTGAGAGCG-1	C1_CKDL220014177-1A_HY5MFDSX3_S2	TTGTTTCATTAGTCTA-1	WovenBone_PseudotimeLOW	0.996633	0
TAACTATTACGCCAAA-1	C1_CKDL220014177-1A_HY5MFDSX3_S2	TTGTTTCATTAGTCTA-1	WovenBone_PseudotimeLOW	0.996636	0
TAGGTCGCCGGAACTG-1	C1_CKDL220014177-1A_HY5MFDSX3_S2	TTGTTTCATTAGTCTA-1	WovenBone_PseudotimeLOW	0.996639	7.49123
TAGTCTGTGACGTTGC-1	C1_CKDL220014177-1A_HY5MFDSX3_S2	TTGTTTCATTAGTCTA-1	WovenBone_PseudotimeLOW	0.996642	0
TCAGAACCTCCACAGG-1	C1_CKDL220014177-1A_HY5MFDSX3_S2	TTGTTTCATTAGTCTA-1	WovenBone_PseudotimeLOW	0.996653	7.2364
TCGGGAACGTGCCTAG-1	C1_CKDL220014177-1A_HY5MFDSX3_S2	TTGTTTCATTAGTCTA-1	WovenBone_PseudotimeLOW	0.996658	0
TGATCCCAGCATTAGT-1	C1_CKDL220014177-1A_HY5MFDSX3_S2	TTGTTTCATTAGTCTA-1	WovenBone_PseudotimeLOW	0.996669	0
TGATGGCTGTTTCTGA-1	C1_CKDL220014177-1A_HY5MFDSX3_S2	TTGTTTCATTAGTCTA-1	WovenBone_PseudotimeLOW	0.996672	0
TGGAATTAGACGCTTT-1	C1_CKDL220014177-1A_HY5MFDSX3_S2	TTGTTTCATTAGTCTA-1	WovenBone_PseudotimeLOW	0.996675	0
TTATGTTTGCGATAGA-1	C1_CKDL220014177-1A_HY5MFDSX3_S2	TTGTTTCATTAGTCTA-1	WovenBone_PseudotimeLOW	0.996686	8.52861
TTCGTACTCCAGAACG-1	C1_CKDL220014177-1A_HY5MFDSX3_S2	TTGTTTCATTAGTCTA-1	WovenBone_PseudotimeLOW	0.996691	8.89147
TTGCGTAGTTTGAGGA-1	C1_CKDL220014177-1A_HY5MFDSX3_S2	TTGTTTCATTAGTCTA-1	WovenBone_PseudotimeLOW	0.996697	7.35323
TAACAAAGGGAGAAGC-1	C1_CKDL220014177-1A_HY5MFDSX3_S2	TTGTTTCATTAGTCTA-1	WovenBone_PseudotimeHIGH	18.7579	6.96074
TCATACTTACAGATCC-1	C1_CKDL220014177-1A_HY5MFDSX3_S2	TTGTTTCATTAGTCTA-1	WovenBone_PseudotimeHIGH	19.6233	0
ACAACGGTCCCTGCGA-1	C1_CKDL220014177-1A_HY5MFDSX3_S2	TTGTTTCATTAGTCTA-1	WovenBone_PseudotimeHIGH	19.641	0
TACGTGCACTATGCTG-1	C1_CKDL220014177-1A_HY5MFDSX3_S2	TTGTTTCATTAGTCTA-1	WovenBone_PseudotimeHIGH	19.7146	6.88457
CGAGCACTTCAAGTTT-1	C1_CKDL220014177-1A_HY5MFDSX3_S2	TTGTTTCATTAGTCTA-1	WovenBone_PseudotimeHIGH	19.8149	7.30315
AAGATTGGCGGAACGT-1	C1_CKDL220014177-1A_HY5MFDSX3_S2	TTGTTTCATTAGTCTA-1	WovenBone_PseudotimeHIGH	21.0284	0
ATTGATGAGTCCTAAC-1	C1_CKDL220014177-1A_HY5MFDSX3_S2	TTGTTTCATTAGTCTA-1	WovenBone_PseudotimeHIGH	21.0917	0
GATTCCTATACGGCGC-1	C1_CKDL220014177-1A_HY5MFDSX3_S2	TTGTTTCATTAGTCTA-1	WovenBone_PseudotimeHIGH	21.1685	7.80345
GCCAACCATTTCCGGA-1	C1_CKDL220014177-1A_HY5MFDSX3_S2	TTGTTTCATTAGTCTA-1	WovenBone_PseudotimeHIGH	21.1715	0
CAGTACATTCTCTAAA-1	C1_CKDL220014177-1A_HY5MFDSX3_S2	TTGTTTCATTAGTCTA-1	WovenBone_PseudotimeHIGH	21.1953	7.44303
TTAACACCTCGAACAT-1	C1_CKDL220014177-1A_HY5MFDSX3_S2	TTGTTTCATTAGTCTA-1	WovenBone_PseudotimeHIGH	21.3622	0
AAGGGACAGATTCTGT-1	C1_CKDL220014177-1A_HY5MFDSX3_S2	TTGTTTCATTAGTCTA-1	WovenBone_PseudotimeHIGH	21.3645	7.3922
GAAAGTGACTAACTGC-1	C1_CKDL220014177-1A_HY5MFDSX3_S2	TTGTTTCATTAGTCTA-1	WovenBone_PseudotimeHIGH	21.373	7.459
CGCCCTTGAAGGCTGA-1	C1_CKDL220014177-1A_HY5MFDSX3_S2	TTGTTTCATTAGTCTA-1	WovenBone_PseudotimeHIGH	21.3795	0
TTACCCTAACAGTCCT-1	C1_CKDL220014177-1A_HY5MFDSX3_S2	TTGTTTCATTAGTCTA-1	WovenBone_PseudotimeHIGH	21.4096	7.34174
CGCTTCCACTGAAATC-1	C1_CKDL220014177-1A_HY5MFDSX3_S2	TTGTTTCATTAGTCTA-1	WovenBone_PseudotimeHIGH	21.4736	0
AATCTATGCCGGAGCC-1	C1_CKDL220014177-1A_HY5MFDSX3_S2	TTGTTTCATTAGTCTA-1	WovenBone_PseudotimeHIGH	21.4759	6.76268
GTCACTCTCCAAATCT-1	C1_CKDL220014177-1A_HY5MFDSX3_S2	TTGTTTCATTAGTCTA-1	WovenBone_PseudotimeHIGH	21.4812	8.96371
TCCCGTCGCGTCATAG-1	C1_CKDL220014177-1A_HY5MFDSX3_S2	TTGTTTCATTAGTCTA-1	WovenBone_PseudotimeHIGH	21.4857	0
GCTAAACCTGAGGTGA-1	C1_CKDL220014177-1A_HY5MFDSX3_S2	TTGTTTCATTAGTCTA-1	WovenBone_PseudotimeHIGH	21.4884	0
GCTTTCAGAGGAGGTG-1	C1_CKDL220014177-1A_HY5MFDSX3_S2	TTGTTTCATTAGTCTA-1	WovenBone_PseudotimeHIGH	21.521	6.58575
TCTATCATGCAGTTAC-1	C1_CKDL220014177-1A_HY5MFDSX3_S2	TTGTTTCATTAGTCTA-1	WovenBone_PseudotimeHIGH	21.5796	6.85066
TGGGAAATGCCTTTCC-1	C1_CKDL220014177-1A_HY5MFDSX3_S2	TTGTTTCATTAGTCTA-1	WovenBone_PseudotimeHIGH	21.6347	6.32494
CCAGAGACAAAGCCGG-1	C1_CKDL220014177-1A_HY5MFDSX3_S2	TTGTTTCATTAGTCTA-1	WovenBone_PseudotimeHIGH	21.6615	7.42515
AGAGAACCGTCTAGGA-1	C1_CKDL220014177-1A_HY5MFDSX3_S2	TTGTTTCATTAGTCTA-1	WovenBone_PseudotimeHIGH	21.6636	0
GGCTCGTGCCACCAGC-1	C1_CKDL220014177-1A_HY5MFDSX3_S2	TTGTTTCATTAGTCTA-1	WovenBone_PseudotimeHIGH	21.6636	5.85381
TAAATGAATCCGTTTC-1	C1_CKDL220014177-1A_HY5MFDSX3_S2	TTGTTTCATTAGTCTA-1	WovenBone_PseudotimeHIGH	21.6637	8.04721
AAGGCTGTGCTCATCG-1	C1_CKDL220014177-1A_HY5MFDSX3_S2	TTGTTTCATTAGTCTA-1	WovenBone_PseudotimeHIGH	22.12	7.87929
AAGTAGAAGACCGGGT-1	C1_CKDL220014177-1A_HY5MFDSX3_S2	TTGTTTCATTAGTCTA-1	WovenBone_PseudotimeHIGH	22.12	0
AATCTGCGTTGGGACG-1	C1_CKDL220014177-1A_HY5MFDSX3_S2	TTGTTTCATTAGTCTA-1	WovenBone_PseudotimeHIGH	22.12	8.34088
ACAATTTGAGCAGTGG-1	C1_CKDL220014177-1A_HY5MFDSX3_S2	TTGTTTCATTAGTCTA-1	WovenBone_PseudotimeHIGH	22.12	10.9207
ACCCAACGCCCGTGGC-1	C1_CKDL220014177-1A_HY5MFDSX3_S2	TTGTTTCATTAGTCTA-1	WovenBone_PseudotimeHIGH	22.12	8.72166
AGTGAGCCTCGCCGCC-1	C1_CKDL220014177-1A_HY5MFDSX3_S2	TTGTTTCATTAGTCTA-1	WovenBone_PseudotimeHIGH	22.12	8.57221
CACGCAGCGAGGCTTT-1	C1_CKDL220014177-1A_HY5MFDSX3_S2	TTGTTTCATTAGTCTA-1	WovenBone_PseudotimeHIGH	22.12	9.40711
CCAATTGAATGTTAAT-1	C1_CKDL220014177-1A_HY5MFDSX3_S2	TTGTTTCATTAGTCTA-1	WovenBone_PseudotimeHIGH	22.12	8.14466
CCACAATGTACGTCTT-1	C1_CKDL220014177-1A_HY5MFDSX3_S2	TTGTTTCATTAGTCTA-1	WovenBone_PseudotimeHIGH	22.12	8.09079
CCAGATAGTTGAGTGA-1	C1_CKDL220014177-1A_HY5MFDSX3_S2	TTGTTTCATTAGTCTA-1	WovenBone_PseudotimeHIGH	22.12	0
CCGCGGGTACGAAGAA-1	C1_CKDL220014177-1A_HY5MFDSX3_S2	TTGTTTCATTAGTCTA-1	WovenBone_PseudotimeHIGH	22.12	8.16758
CGGGTGTACCCATTTA-1	C1_CKDL220014177-1A_HY5MFDSX3_S2	TTGTTTCATTAGTCTA-1	WovenBone_PseudotimeHIGH	22.12	9.67193
CTCGATATTTGCGAGC-1	C1_CKDL220014177-1A_HY5MFDSX3_S2	TTGTTTCATTAGTCTA-1	WovenBone_PseudotimeHIGH	22.12	0
CTTGTGCTCACCGATT-1	C1_CKDL220014177-1A_HY5MFDSX3_S2	TTGTTTCATTAGTCTA-1	WovenBone_PseudotimeHIGH	22.12	8.75077
GAACGTCTCATGGTCG-1	C1_CKDL220014177-1A_HY5MFDSX3_S2	TTGTTTCATTAGTCTA-1	WovenBone_PseudotimeHIGH	22.12	8.15453
GCCTATAGTGTCAGGG-1	C1_CKDL220014177-1A_HY5MFDSX3_S2	TTGTTTCATTAGTCTA-1	WovenBone_PseudotimeHIGH	22.12	0
GCGGGAACCAGGCCCT-1	C1_CKDL220014177-1A_HY5MFDSX3_S2	TTGTTTCATTAGTCTA-1	WovenBone_PseudotimeHIGH	22.12	8.46407
GGGCTCATCGAACCCA-1	C1_CKDL220014177-1A_HY5MFDSX3_S2	TTGTTTCATTAGTCTA-1	WovenBone_PseudotimeHIGH	22.12	0
GTGAAACGGCGCCACC-1	C1_CKDL220014177-1A_HY5MFDSX3_S2	TTGTTTCATTAGTCTA-1	WovenBone_PseudotimeHIGH	22.12	7.10622
TACAAGTCTCGTGCAT-1	C1_CKDL220014177-1A_HY5MFDSX3_S2	TTGTTTCATTAGTCTA-1	WovenBone_PseudotimeHIGH	22.12	9.09098
TCAGGTTCTTTGAGAA-1	C1_CKDL220014177-1A_HY5MFDSX3_S2	TTGTTTCATTAGTCTA-1	WovenBone_PseudotimeHIGH	22.12	8.61464
TCCGGCCTAGCGTACA-1	C1_CKDL220014177-1A_HY5MFDSX3_S2	TTGTTTCATTAGTCTA-1	WovenBone_PseudotimeHIGH	22.12	7.92951
TCCTCTACGAGATGGC-1	C1_CKDL220014177-1A_HY5MFDSX3_S2	TTGTTTCATTAGTCTA-1	WovenBone_PseudotimeHIGH	22.12	9.40252
TCGAAATTTAGGACCA-1	C1_CKDL220014177-1A_HY5MFDSX3_S2	TTGTTTCATTAGTCTA-1	WovenBone_PseudotimeHIGH	22.12	6.5972
TCGCTTTAAACGTTTG-1	C1_CKDL220014177-1A_HY5MFDSX3_S2	TTGTTTCATTAGTCTA-1	WovenBone_PseudotimeHIGH	22.12	8.56705
TTCCAATCAGAGCTAG-1	C1_CKDL220014177-1A_HY5MFDSX3_S2	TTGTTTCATTAGTCTA-1	WovenBone_PseudotimeHIGH	22.12	7.17639
TAGACGCCCGTACCGG-1	C1_CKDL220014177-1A_HY5MFDSX3_S2	TTGTTTCATTAGTCTA-1	WovenBone_PseudotimeHIGH	22.1231	7.12734
AGCTAGAAGCAGAAGT-1	C1_CKDL220014177-1A_HY5MFDSX3_S2	TTGTTTCATTAGTCTA-1	WovenBone_PseudotimeHIGH	22.1236	7.2911
CGCAATTAGGGTAATA-1	C1_CKDL220014177-1A_HY5MFDSX3_S2	TTGTTTCATTAGTCTA-1	WovenBone_PseudotimeHIGH	22.1263	7.50264
GAGCTAAGGGCATATC-1	C1_CKDL220014177-1A_HY5MFDSX3_S2	TTGTTTCATTAGTCTA-1	WovenBone_PseudotimeHIGH	22.1282	10.8009
GGCTCGCGTTGAGGTA-1	C1_CKDL220014177-1A_HY5MFDSX3_S2	TTGTTTCATTAGTCTA-1	WovenBone_PseudotimeHIGH	22.1283	6.99103
TGGAGTGATGCGATGA-1	C1_CKDL220014177-1A_HY5MFDSX3_S2	TTGTTTCATTAGTCTA-1	WovenBone_PseudotimeHIGH	22.1296	7.78623
CCTCACCTGAGGGAGC-1	C1_CKDL220014177-1A_HY5MFDSX3_S2	TTGTTTCATTAGTCTA-1	WovenBone_PseudotimeHIGH	22.1362	8.31383
TACTTTACTGAGCCGG-1	C1_CKDL220014177-1A_HY5MFDSX3_S2	TTGTTTCATTAGTCTA-1	WovenBone_PseudotimeHIGH	22.14	6.78687
CGGTTCAAGTAGGTGT-1	C1_CKDL220014177-1A_HY5MFDSX3_S2	TTGTTTCATTAGTCTA-1	WovenBone_PseudotimeHIGH	22.1478	0
TTAAACTCGAATTCAT-1	C1_CKDL220014177-1A_HY5MFDSX3_S2	TTGTTTCATTAGTCTA-1	WovenBone_PseudotimeHIGH	22.1501	0
TCCGTTTAGCCTTGAA-1	C1_CKDL220014177-1A_HY5MFDSX3_S2	TTGTTTCATTAGTCTA-1	WovenBone_PseudotimeHIGH	22.1506	0
TGTGGCAAAGCGTATG-1	C1_CKDL220014177-1A_HY5MFDSX3_S2	TTGTTTCATTAGTCTA-1	WovenBone_PseudotimeHIGH	22.1546	6.86402
GTGGGCTTAGACACAC-1	C1_CKDL220014177-1A_HY5MFDSX3_S2	TTGTTTCATTAGTCTA-1	WovenBone_PseudotimeHIGH	22.1582	8.91174
CGTTGTAAGATTGATT-1	C1_CKDL220014177-1A_HY5MFDSX3_S2	TTGTTTCATTAGTCTA-1	WovenBone_PseudotimeHIGH	22.1584	0
TTACGGATGGTTCGAG-1	C1_CKDL220014177-1A_HY5MFDSX3_S2	TTGTTTCATTAGTCTA-1	WovenBone_PseudotimeHIGH	22.1586	7.10065
GCGGTGAACTGCGCTC-1	C1_CKDL220014177-1A_HY5MFDSX3_S2	TTGTTTCATTAGTCTA-1	WovenBone_PseudotimeHIGH	22.1623	6.93489
CAGACCTGTAAGTGTT-1	C1_CKDL220014177-1A_HY5MFDSX3_S2	TTGTTTCATTAGTCTA-1	WovenBone_PseudotimeHIGH	22.1629	9.71969
AGGCTATGGTTAGCTT-1	C1_CKDL220014177-1A_HY5MFDSX3_S2	TTGTTTCATTAGTCTA-1	WovenBone_PseudotimeHIGH	22.1631	8.09167
TAAAGCGTTAGGAGAA-1	C1_CKDL220014177-1A_HY5MFDSX3_S2	TTGTTTCATTAGTCTA-1	WovenBone_PseudotimeHIGH	22.1657	8.10196
ACGCTAGTGATACACT-1	C1_CKDL220014177-1A_HY5MFDSX3_S2	TTGTTTCATTAGTCTA-1	WovenBone_PseudotimeHIGH	22.1667	0
TTGATTATGCAGATGA-1	C1_CKDL220014177-1A_HY5MFDSX3_S2	TTGTTTCATTAGTCTA-1	WovenBone_PseudotimeHIGH	22.1692	8.7851
AACTTGCCCGTATGCA-1	C1_CKDL220014177-1A_HY5MFDSX3_S2	TTGTTTCATTAGTCTA-1	WovenBone_PseudotimeHIGH	22.1727	7.29882
TGATTCGTCTATCACT-1	C1_CKDL220014177-1A_HY5MFDSX3_S2	TTGTTTCATTAGTCTA-1	WovenBone_PseudotimeHIGH	22.1751	9.25615
TTCTGCTAGACTCCAA-1	C1_CKDL220014177-1A_HY5MFDSX3_S2	TTGTTTCATTAGTCTA-1	WovenBone_PseudotimeHIGH	22.1752	0
TTCGCTATCTGACGTG-1	C1_CKDL220014177-1A_HY5MFDSX3_S2	TTGTTTCATTAGTCTA-1	WovenBone_PseudotimeHIGH	22.1773	0
AGACTAGCCTTCCAGA-1	C1_CKDL220014177-1A_HY5MFDSX3_S2	TTGTTTCATTAGTCTA-1	WovenBone_PseudotimeHIGH	22.1807	8.26997
CTGACTGCGCAGCTCG-1	C1_CKDL220014177-1A_HY5MFDSX3_S2	TTGTTTCATTAGTCTA-1	WovenBone_PseudotimeHIGH	22.183	7.22677
CGGCCCAACCTGTAGT-1	C1_CKDL220014177-1A_HY5MFDSX3_S2	TTGTTTCATTAGTCTA-1	WovenBone_PseudotimeHIGH	22.1842	8.12048
AAGAGATGAATCGGTA-1	C1_CKDL220014177-1A_HY5MFDSX3_S2	TTGTTTCATTAGTCTA-1	WovenBone_PseudotimeHIGH	22.1856	6.92201
ACTCCCGAATTCGTTT-1	C1_CKDL220014177-1A_HY5MFDSX3_S2	TTGTTTCATTAGTCTA-1	WovenBone_PseudotimeHIGH	22.1876	0
ACAAGGACAAGAGGTT-1	C1_CKDL220014177-1A_HY5MFDSX3_S2	TTGTTTCATTAGTCTA-1	WovenBone_PseudotimeHIGH	22.1948	6.21009
AGGGTTCCCTTTGGTT-1	C1_CKDL220014177-1A_HY5MFDSX3_S2	TTGTTTCATTAGTCTA-1	WovenBone_PseudotimeHIGH	22.2	0
TCTAGGTGGCGACGCT-1	C1_CKDL220014177-1A_HY5MFDSX3_S2	TTGTTTCATTAGTCTA-1	WovenBone_PseudotimeHIGH	22.2095	0
GAATTTCTCGCTGCAG-1	C1_CKDL220014177-1A_HY5MFDSX3_S2	TTGTTTCATTAGTCTA-1	WovenBone_PseudotimeHIGH	22.2101	0
ATAGACAACGGGACCT-1	C1_CKDL220014177-1A_HY5MFDSX3_S2	TTGTTTCATTAGTCTA-1	WovenBone_PseudotimeHIGH	22.2136	0
TACTGCAATCAATTAC-1	C1_CKDL220014177-1A_HY5MFDSX3_S2	TTGTTTCATTAGTCTA-1	WovenBone_PseudotimeHIGH	22.2166	0
GCATGAGGGACGCGGC-1	C1_CKDL220014177-1A_HY5MFDSX3_S2	TTGTTTCATTAGTCTA-1	WovenBone_PseudotimeHIGH	22.2192	6.88198
TGTCATTTGTTGGGAA-1	C1_CKDL220014177-1A_HY5MFDSX3_S2	TTGTTTCATTAGTCTA-1	WovenBone_PseudotimeHIGH	22.2227	6.75914
ATTCCCACATAAACAA-1	C1_CKDL220014177-1A_HY5MFDSX3_S2	TTGTTTCATTAGTCTA-1	WovenBone_PseudotimeHIGH	22.244	8.44178
GACTCCCAGAATAAGG-1	C1_CKDL220014177-1A_HY5MFDSX3_S2	TTGTTTCATTAGTCTA-1	WovenBone_PseudotimeHIGH	22.2462	0
CGTCGGATAGTGTTGA-1	C1_CKDL220014177-1A_HY5MFDSX3_S2	TTGTTTCATTAGTCTA-1	WovenBone_PseudotimeHIGH	22.2473	0
GATCCTAAATCGGGAC-1	C1_CKDL220014177-1A_HY5MFDSX3_S2	TTGTTTCATTAGTCTA-1	WovenBone_PseudotimeHIGH	22.26	0
CCATACCTTTACTTGT-1	C1_CKDL220014177-1A_HY5MFDSX3_S2	TTGTTTCATTAGTCTA-1	WovenBone_PseudotimeHIGH	22.2608	0
CAGTTCCGCGGGTCGA-1	C1_CKDL220014177-1A_HY5MFDSX3_S2	TTGTTTCATTAGTCTA-1	WovenBone_PseudotimeHIGH	22.2872	6.77023
AAGGCGCGTAAAGCTT-1	C1_CKDL220014177-1A_HY5MFDSX3_S2	TTGTTTCATTAGTCTA-1	WovenBone_PseudotimeHIGH	22.9103	0
TATCACCCAACCGACC-1	C1_CKDL220014177-1A_HY5MFDSX3_S2	TTGTTTCATTAGTCTA-1	WovenBone_PseudotimeHIGH	22.9108	6.70797
CAAACGGTCGCACTTT-1	C1_CKDL220014177-1A_HY5MFDSX3_S2	TTGTTTCATTAGTCTA-1	WovenBone_PseudotimeHIGH	22.911	9.71987
GGTTTCAATCGGTCAG-1	C1_CKDL220014177-1A_HY5MFDSX3_S2	TTGTTTCATTAGTCTA-1	WovenBone_PseudotimeHIGH	22.9111	6.98221
TTCAACGACCCGACCG-1	C1_CKDL220014177-1A_HY5MFDSX3_S2	TTGTTTCATTAGTCTA-1	WovenBone_PseudotimeHIGH	22.9117	8.47568
ATGAGGAGTGTTAATC-1	C1_CKDL220014177-1A_HY5MFDSX3_S2	TTGTTTCATTAGTCTA-1	WovenBone_PseudotimeHIGH	22.9123	7.12694
GCGCTGCTTTGCATTT-1	C1_CKDL220014177-1A_HY5MFDSX3_S2	TTGTTTCATTAGTCTA-1	WovenBone_PseudotimeHIGH	22.9128	0
GGTTAGGCTTGGAGAA-1	C1_CKDL220014177-1A_HY5MFDSX3_S2	TTGTTTCATTAGTCTA-1	WovenBone_PseudotimeHIGH	22.9131	6.41994
CAGCTCGACAAGTTAA-1	C1_CKDL220014177-1A_HY5MFDSX3_S2	TTGTTTCATTAGTCTA-1	WovenBone_PseudotimeHIGH	22.9138	0
GAGGGCGCAGCTCTGC-1	C1_CKDL220014177-1A_HY5MFDSX3_S2	TTGTTTCATTAGTCTA-1	WovenBone_PseudotimeHIGH	22.9148	6.81228
CTAATTCGCACGCGCT-1	C1_CKDL220014177-1A_HY5MFDSX3_S2	TTGTTTCATTAGTCTA-1	WovenBone_PseudotimeHIGH	22.9151	7.65645
ATTCCTCCGCCAGTGC-1	C1_CKDL220014177-1A_HY5MFDSX3_S2	TTGTTTCATTAGTCTA-1	WovenBone_PseudotimeHIGH	22.9152	6.09758
GTGAACTCCCATTCGA-1	C1_CKDL220014177-1A_HY5MFDSX3_S2	TTGTTTCATTAGTCTA-1	WovenBone_PseudotimeHIGH	22.9155	0
ATCGGCAAGCAGTCCA-1	C1_CKDL220014177-1A_HY5MFDSX3_S2	TTGTTTCATTAGTCTA-1	WovenBone_PseudotimeHIGH	22.9157	7.08957
ACACCTTAAGTAGGGC-1	C1_CKDL220014177-1A_HY5MFDSX3_S2	TTGTTTCATTAGTCTA-1	WovenBone_PseudotimeHIGH	22.9169	7.47338
AACATATCAACTGGTG-1	C1_CKDL220014177-1A_HY5MFDSX3_S2	TTGTTTCATTAGTCTA-1	WovenBone_PseudotimeHIGH	22.9177	6.97826
GAATCGACATGGTCAC-1	C1_CKDL220014177-1A_HY5MFDSX3_S2	TTGTTTCATTAGTCTA-1	WovenBone_PseudotimeHIGH	22.9179	6.52354
GCCCAGTTGGTATGCC-1	C1_CKDL220014177-1A_HY5MFDSX3_S2	TTGTTTCATTAGTCTA-1	WovenBone_PseudotimeHIGH	22.918	7.91122
CGGTAGAGGTGCAGGT-1	C1_CKDL220014177-1A_HY5MFDSX3_S2	TTGTTTCATTAGTCTA-1	WovenBone_PseudotimeHIGH	22.9187	7.23329
AGTCGGCCCAAACGAC-1	C1_CKDL220014177-1A_HY5MFDSX3_S2	TTGTTTCATTAGTCTA-1	WovenBone_PseudotimeHIGH	22.9192	5.73825
AACAACTGGTAGTTGC-1	C1_CKDL220014177-1A_HY5MFDSX3_S2	TTGTTTCATTAGTCTA-1	WovenBone_PseudotimeHIGH	22.9194	6.65372
GACTCGCGGGAATGAC-1	C1_CKDL220014177-1A_HY5MFDSX3_S2	TTGTTTCATTAGTCTA-1	WovenBone_PseudotimeHIGH	22.92	0
TAACTATCGAAGGTCC-1	C1_CKDL220014177-1A_HY5MFDSX3_S2	TTGTTTCATTAGTCTA-1	WovenBone_PseudotimeHIGH	22.9207	0
ATCCAACGCAGTCATA-1	C1_CKDL220014177-1A_HY5MFDSX3_S2	TTGTTTCATTAGTCTA-1	WovenBone_PseudotimeHIGH	22.9211	6.71167
TCCCTAGATCAATAGG-1	C1_CKDL220014177-1A_HY5MFDSX3_S2	TTGTTTCATTAGTCTA-1	WovenBone_PseudotimeHIGH	22.9216	8.29806
TTGATGTGTAGTCCCG-1	C1_CKDL220014177-1A_HY5MFDSX3_S2	TTGTTTCATTAGTCTA-1	WovenBone_PseudotimeHIGH	22.9224	6.92615
AAGGATGAGGGACCTC-1	C1_CKDL220014177-1A_HY5MFDSX3_S2	TTGTTTCATTAGTCTA-1	WovenBone_PseudotimeHIGH	22.9225	7.66758
CCAACGATGCACTGAT-1	C1_CKDL220014177-1A_HY5MFDSX3_S2	TTGTTTCATTAGTCTA-1	WovenBone_PseudotimeHIGH	22.9225	8.89691
TCTTACGGCATCCGAC-1	C1_CKDL220014177-1A_HY5MFDSX3_S2	TTGTTTCATTAGTCTA-1	WovenBone_PseudotimeHIGH	22.9228	6.36539
ATTCAGGACCTATTTC-1	C1_CKDL220014177-1A_HY5MFDSX3_S2	TTGTTTCATTAGTCTA-1	WovenBone_PseudotimeHIGH	22.923	0
CAGTAGCCCACGCGGT-1	C1_CKDL220014177-1A_HY5MFDSX3_S2	TTGTTTCATTAGTCTA-1	WovenBone_PseudotimeHIGH	22.9231	0
TGTGTCGCGAGTTGCA-1	C1_CKDL220014177-1A_HY5MFDSX3_S2	TTGTTTCATTAGTCTA-1	WovenBone_PseudotimeHIGH	22.9231	0
ATCTGCACCTCTGCGA-1	C1_CKDL220014177-1A_HY5MFDSX3_S2	TTGTTTCATTAGTCTA-1	WovenBone_PseudotimeHIGH	22.9237	7.18093
TTCTTGTAACCTAATG-1	C1_CKDL220014177-1A_HY5MFDSX3_S2	TTGTTTCATTAGTCTA-1	WovenBone_PseudotimeHIGH	22.9243	6.59713
CACACAGGGATAGATT-1	C1_CKDL220014177-1A_HY5MFDSX3_S2	TTGTTTCATTAGTCTA-1	WovenBone_PseudotimeHIGH	22.9247	6.42702
TCGTCCGCTGGCGTCT-1	C1_CKDL220014177-1A_HY5MFDSX3_S2	TTGTTTCATTAGTCTA-1	WovenBone_PseudotimeHIGH	22.925	8.72219
GCTTGATGATAATCAG-1	C1_CKDL220014177-1A_HY5MFDSX3_S2	TTGTTTCATTAGTCTA-1	WovenBone_PseudotimeHIGH	22.9253	7.54599
TACCGCGGACTTGCAG-1	C1_CKDL220014177-1A_HY5MFDSX3_S2	TTGTTTCATTAGTCTA-1	WovenBone_PseudotimeHIGH	22.9256	6.99004
CTACCCTAAGGTCATA-1	C1_CKDL220014177-1A_HY5MFDSX3_S2	TTGTTTCATTAGTCTA-1	WovenBone_PseudotimeHIGH	22.9262	0
CTCAGTCACGACAAAT-1	C1_CKDL220014177-1A_HY5MFDSX3_S2	TTGTTTCATTAGTCTA-1	WovenBone_PseudotimeHIGH	22.9263	0
CTTAGTAGGCCTACAG-1	C1_CKDL220014177-1A_HY5MFDSX3_S2	TTGTTTCATTAGTCTA-1	WovenBone_PseudotimeHIGH	22.9264	0
GCCTAGCGATCTGACC-1	C1_CKDL220014177-1A_HY5MFDSX3_S2	TTGTTTCATTAGTCTA-1	WovenBone_PseudotimeHIGH	22.9265	0
CTGTTCATCTCACGGG-1	C1_CKDL220014177-1A_HY5MFDSX3_S2	TTGTTTCATTAGTCTA-1	WovenBone_PseudotimeHIGH	22.9268	7.03936
TGCGCGATTAACGGAG-1	C1_CKDL220014177-1A_HY5MFDSX3_S2	TTGTTTCATTAGTCTA-1	WovenBone_PseudotimeHIGH	22.9275	7.21938
CCCGCCATGCTCCCGT-1	C1_CKDL220014177-1A_HY5MFDSX3_S2	TTGTTTCATTAGTCTA-1	WovenBone_PseudotimeHIGH	22.9281	7.87123
CGCAATTACTTTCGGT-1	C1_CKDL220014177-1A_HY5MFDSX3_S2	TTGTTTCATTAGTCTA-1	WovenBone_PseudotimeHIGH	22.9283	7.89343
TCAGTACTGACCCGCG-1	C1_CKDL220014177-1A_HY5MFDSX3_S2	TTGTTTCATTAGTCTA-1	WovenBone_PseudotimeHIGH	22.9302	0
AATATCGAGGGTTCTC-1	C1_CKDL220014177-1A_HY5MFDSX3_S2	TTGTTTCATTAGTCTA-1	WovenBone_PseudotimeHIGH	22.9303	7.04788
CTACTATCTTTCAGAG-1	C1_CKDL220014177-1A_HY5MFDSX3_S2	TTGTTTCATTAGTCTA-1	WovenBone_PseudotimeHIGH	22.9304	0
AGTATAATACTAGGCA-1	C1_CKDL220014177-1A_HY5MFDSX3_S2	TTGTTTCATTAGTCTA-1	WovenBone_PseudotimeHIGH	22.9319	7.68211
TTATGACAAACTGGAT-1	C1_CKDL220014177-1A_HY5MFDSX3_S2	TTGTTTCATTAGTCTA-1	WovenBone_PseudotimeHIGH	22.9319	7.59482
GCTGGCATATTCACCT-1	C1_CKDL220014177-1A_HY5MFDSX3_S2	TTGTTTCATTAGTCTA-1	WovenBone_PseudotimeHIGH	22.9322	8.96831
AGGTCGCGGAGTTACT-1	C1_CKDL220014177-1A_HY5MFDSX3_S2	TTGTTTCATTAGTCTA-1	WovenBone_PseudotimeHIGH	22.9324	0
GCCCGCGCGTTTGACA-1	C1_CKDL220014177-1A_HY5MFDSX3_S2	TTGTTTCATTAGTCTA-1	WovenBone_PseudotimeHIGH	22.9339	0
TTCTACTTGCGAGGGC-1	C1_CKDL220014177-1A_HY5MFDSX3_S2	TTGTTTCATTAGTCTA-1	WovenBone_PseudotimeHIGH	22.9344	0
CCCTGAAATGAGTTGA-1	C1_CKDL220014177-1A_HY5MFDSX3_S2	TTGTTTCATTAGTCTA-1	WovenBone_PseudotimeHIGH	22.9354	7.41696
GTCAGAATAGTCTATG-1	C1_CKDL220014177-1A_HY5MFDSX3_S2	TTGTTTCATTAGTCTA-1	WovenBone_PseudotimeHIGH	22.9356	8.71282
CTAACGAAACTTGCTG-1	C1_CKDL220014177-1A_HY5MFDSX3_S2	TTGTTTCATTAGTCTA-1	WovenBone_PseudotimeHIGH	22.9367	0
AGGCCACCCGTTATGA-1	C1_CKDL220014177-1A_HY5MFDSX3_S2	TTGTTTCATTAGTCTA-1	WovenBone_PseudotimeHIGH	22.9369	7.64904
ACCCACCTACATGCTC-1	C1_CKDL220014177-1A_HY5MFDSX3_S2	TTGTTTCATTAGTCTA-1	WovenBone_PseudotimeHIGH	22.9377	6.38632
CCTTTCAATGAAGAAA-1	C1_CKDL220014177-1A_HY5MFDSX3_S2	TTGTTTCATTAGTCTA-1	WovenBone_PseudotimeHIGH	22.9383	0
CATGCGACCAGTTTAA-1	C1_CKDL220014177-1A_HY5MFDSX3_S2	TTGTTTCATTAGTCTA-1	WovenBone_PseudotimeHIGH	22.9384	0
CGCAATTCTACAATAA-1	C1_CKDL220014177-1A_HY5MFDSX3_S2	TTGTTTCATTAGTCTA-1	WovenBone_PseudotimeHIGH	22.9389	7.70495
AAAGGGCAGCTTGAAT-1	C1_CKDL220014177-1A_HY5MFDSX3_S2	TTGTTTCATTAGTCTA-1	WovenBone_PseudotimeHIGH	22.9398	6.40655
AATGCACCAAGCAATG-1	C1_CKDL220014177-1A_HY5MFDSX3_S2	TTGTTTCATTAGTCTA-1	WovenBone_PseudotimeHIGH	22.9398	6.76352
AGAGCGTACAAGCTCG-1	C1_CKDL220014177-1A_HY5MFDSX3_S2	TTGTTTCATTAGTCTA-1	WovenBone_PseudotimeHIGH	22.9398	0
AGCACTTAAGGACGCC-1	C1_CKDL220014177-1A_HY5MFDSX3_S2	TTGTTTCATTAGTCTA-1	WovenBone_PseudotimeHIGH	22.9398	8.2409
CCGGAATGGTTTCAGT-1	C1_CKDL220014177-1A_HY5MFDSX3_S2	TTGTTTCATTAGTCTA-1	WovenBone_PseudotimeHIGH	22.9398	6.75761
GCCTATTCCGATATAG-1	C1_CKDL220014177-1A_HY5MFDSX3_S2	TTGTTTCATTAGTCTA-1	WovenBone_PseudotimeHIGH	22.9398	8.06589
GCGCATCCAGTCAGCA-1	C1_CKDL220014177-1A_HY5MFDSX3_S2	TTGTTTCATTAGTCTA-1	WovenBone_PseudotimeHIGH	22.9398	7.536
TAACCTACCGTCCGAG-1	C1_CKDL220014177-1A_HY5MFDSX3_S2	TTGTTTCATTAGTCTA-1	WovenBone_PseudotimeHIGH	22.9398	0
TCCACAATGGTTTACG-1	C1_CKDL220014177-1A_HY5MFDSX3_S2	TTGTTTCATTAGTCTA-1	WovenBone_PseudotimeHIGH	22.9398	7.57466
ACACCCAGCATGCAGC-1	C1_CKDL220014177-1A_HY5MFDSX3_S2	TTGTTTCATTAGTCTA-1	WovenBone_PseudotimeHIGH	23.3449	8.07738
CAAGCAACGTCGGAGT-1	C1_CKDL220014177-1A_HY5MFDSX3_S2	TTGTTTCATTAGTCTA-1	WovenBone_PseudotimeHIGH	23.3449	9.38611
CCTGCTATTTGAGAAG-1	C1_CKDL220014177-1A_HY5MFDSX3_S2	TTGTTTCATTAGTCTA-1	WovenBone_PseudotimeHIGH	23.3449	0
GAACACACATCAACCA-1	C1_CKDL220014177-1A_HY5MFDSX3_S2	TTGTTTCATTAGTCTA-1	WovenBone_PseudotimeHIGH	23.3449	8.84332
TCCCTGGCTCGCTGGA-1	C1_CKDL220014177-1A_HY5MFDSX3_S2	TTGTTTCATTAGTCTA-1	WovenBone_PseudotimeHIGH	23.3449	8.34116
TCTCTAATAGCTGGTA-1	C1_CKDL220014177-1A_HY5MFDSX3_S2	TTGTTTCATTAGTCTA-1	WovenBone_PseudotimeHIGH	23.345	9.12165
TTACAACTACGCATCC-1	C1_CKDL220014177-1A_HY5MFDSX3_S2	TTGTTTCATTAGTCTA-1	WovenBone_PseudotimeHIGH	23.345	7.28249
CTTTGGCTTTAGTAAA-1	C1_CKDL220014177-1A_HY5MFDSX3_S2	TTGTTTCATTAGTCTA-1	WovenBone_PseudotimeHIGH	23.3547	9.17947
CGCGTTCATGAAATAC-1	C1_CKDL220014177-1A_HY5MFDSX3_S2	TTGTTTCATTAGTCTA-1	WovenBone_PseudotimeHIGH	23.3575	9.28582
TCGCGTCCAGAAGGTC-1	C1_CKDL220014177-1A_HY5MFDSX3_S2	TTGTTTCATTAGTCTA-1	WovenBone_PseudotimeHIGH	23.3656	8.93101
ATTATGCCATAGGGAG-1	C1_CKDL220014177-1A_HY5MFDSX3_S2	TTGTTTCATTAGTCTA-1	WovenBone_PseudotimeHIGH	23.3668	7.72429
TTAGTAGGGCGGCGGG-1	C1_CKDL220014177-1A_HY5MFDSX3_S2	TTGTTTCATTAGTCTA-1	WovenBone_PseudotimeHIGH	23.3714	9.33065
GGGCGTACATTTATAT-1	C1_CKDL220014177-1A_HY5MFDSX3_S2	TTGTTTCATTAGTCTA-1	WovenBone_PseudotimeHIGH	23.3892	6.81412
GACTAAGATCATGCAC-1	C1_CKDL220014177-1A_HY5MFDSX3_S2	TTGTTTCATTAGTCTA-1	WovenBone_PseudotimeHIGH	23.3933	6.71512
AGCGACCAACGATATT-1	C1_CKDL220014177-1A_HY5MFDSX3_S2	TTGTTTCATTAGTCTA-1	WovenBone_PseudotimeHIGH	23.3937	6.2842
ATAGAGTTATCAACTT-1	C1_CKDL220014177-1A_HY5MFDSX3_S2	TTGTTTCATTAGTCTA-1	WovenBone_PseudotimeHIGH	23.4078	7.83054
CCTACTGCTTACACTT-1	C1_CKDL220014177-1A_HY5MFDSX3_S2	TTGTTTCATTAGTCTA-1	WovenBone_PseudotimeHIGH	23.4079	8.83937
AGATAACTTCAGGGCC-1	C1_CKDL220014177-1A_HY5MFDSX3_S2	TTGTTTCATTAGTCTA-1	WovenBone_PseudotimeHIGH	23.4175	9.77013
AAGGAGCGGTTGGTGC-1	C1_CKDL220014177-1A_HY5MFDSX3_S2	TTGTTTCATTAGTCTA-1	WovenBone_PseudotimeHIGH	23.42	7.82848
GTCCGGCTGAATTGCG-1	C1_CKDL220014177-1A_HY5MFDSX3_S2	TTGTTTCATTAGTCTA-1	WovenBone_PseudotimeHIGH	23.4203	8.88444
TGATCTCCGGCGCCAG-1	C1_CKDL220014177-1A_HY5MFDSX3_S2	TTGTTTCATTAGTCTA-1	WovenBone_PseudotimeHIGH	23.423	7.94767
CCATTAGCGATAATCC-1	C1_CKDL220014177-1A_HY5MFDSX3_S2	TTGTTTCATTAGTCTA-1	WovenBone_PseudotimeHIGH	23.4236	9.50711
CCCAAACATGCTGCTC-1	C1_CKDL220014177-1A_HY5MFDSX3_S2	TTGTTTCATTAGTCTA-1	WovenBone_PseudotimeHIGH	23.4251	6.73082
AGATGACTCGCCCACG-1	C1_CKDL220014177-1A_HY5MFDSX3_S2	TTGTTTCATTAGTCTA-1	WovenBone_PseudotimeHIGH	23.426	10.245
AGGGCGTGATCGGCTA-1	C1_CKDL220014177-1A_HY5MFDSX3_S2	TTGTTTCATTAGTCTA-1	WovenBone_PseudotimeHIGH	23.4352	8.45809
TCGGAATGCGCTCTGA-1	C1_CKDL220014177-1A_HY5MFDSX3_S2	TTGTTTCATTAGTCTA-1	WovenBone_PseudotimeHIGH	23.4497	0
ACCTAATCGACTTCCT-1	C1_CKDL220014177-1A_HY5MFDSX3_S2	TTGTTTCATTAGTCTA-1	WovenBone_PseudotimeHIGH	23.4507	10.1193
TATGGATGTGCTACGC-1	C1_CKDL220014177-1A_HY5MFDSX3_S2	TTGTTTCATTAGTCTA-1	WovenBone_PseudotimeHIGH	23.4543	8.40063
TATGGCCCGGCCTCGC-1	C1_CKDL220014177-1A_HY5MFDSX3_S2	TTGTTTCATTAGTCTA-1	WovenBone_PseudotimeHIGH	23.4606	9.0752
TTACCATTGATTACCC-1	C1_CKDL220014177-1A_HY5MFDSX3_S2	TTGTTTCATTAGTCTA-1	WovenBone_PseudotimeHIGH	23.463	10.9022
TGTCCTAAGTCACCGC-1	C1_CKDL220014177-1A_HY5MFDSX3_S2	TTGTTTCATTAGTCTA-1	WovenBone_PseudotimeHIGH	23.4645	11.383
TTGATCTAACTTTGTC-1	C1_CKDL220014177-1A_HY5MFDSX3_S2	TTGTTTCATTAGTCTA-1	WovenBone_PseudotimeHIGH	23.4706	6.70246
TATGTCAAGACCGACT-1	C1_CKDL220014177-1A_HY5MFDSX3_S2	TTGTTTCATTAGTCTA-1	WovenBone_PseudotimeHIGH	23.4742	9.80834
CATTATGCTTGTTGTG-1	C1_CKDL220014177-1A_HY5MFDSX3_S2	TTGTTTCATTAGTCTA-1	WovenBone_PseudotimeHIGH	23.4792	8.13581
TAGGGTGTTTCAAGAG-1	C1_CKDL220014177-1A_HY5MFDSX3_S2	TTGTTTCATTAGTCTA-1	WovenBone_PseudotimeHIGH	23.4858	6.60963
CCAGGGACGTGGCCTC-1	C1_CKDL220014177-1A_HY5MFDSX3_S2	TTGTTTCATTAGTCTA-1	WovenBone_PseudotimeHIGH	23.4986	8.96113
TGATCGGTTTGACCCT-1	C1_CKDL220014177-1A_HY5MFDSX3_S2	TTGTTTCATTAGTCTA-1	WovenBone_PseudotimeHIGH	23.5091	9.50624
CAACGACCCGTTTACA-1	C1_CKDL220014177-1A_HY5MFDSX3_S2	TTGTTTCATTAGTCTA-1	WovenBone_PseudotimeHIGH	23.5113	7.68512
GTACTAAGATTTGGAG-1	C1_CKDL220014177-1A_HY5MFDSX3_S2	TTGTTTCATTAGTCTA-1	WovenBone_PseudotimeHIGH	23.5114	8.74557
ACCAAGAACGCGTGTC-1	C1_CKDL220014177-1A_HY5MFDSX3_S2	TTGTTTCATTAGTCTA-1	WovenBone_PseudotimeHIGH	23.5141	11.4535
AGACCCGCCCTCCTCG-1	C1_CKDL220014177-1A_HY5MFDSX3_S2	TTGTTTCATTAGTCTA-1	WovenBone_PseudotimeHIGH	23.5141	9.17554
AGTTCCTACAGAATTA-1	C1_CKDL220014177-1A_HY5MFDSX3_S2	TTGTTTCATTAGTCTA-1	WovenBone_PseudotimeHIGH	23.5141	8.08398
ATGTGCATCCGACGCA-1	C1_CKDL220014177-1A_HY5MFDSX3_S2	TTGTTTCATTAGTCTA-1	WovenBone_PseudotimeHIGH	23.5141	10.8533
CAGTTCAAATTGACAC-1	C1_CKDL220014177-1A_HY5MFDSX3_S2	TTGTTTCATTAGTCTA-1	WovenBone_PseudotimeHIGH	23.5141	10.0567
CCATTCCCTGCCCACA-1	C1_CKDL220014177-1A_HY5MFDSX3_S2	TTGTTTCATTAGTCTA-1	WovenBone_PseudotimeHIGH	23.5141	10.5432
CCGGGACCCGCAGAGA-1	C1_CKDL220014177-1A_HY5MFDSX3_S2	TTGTTTCATTAGTCTA-1	WovenBone_PseudotimeHIGH	23.5141	8.80776
CTCGGTCCGTAGCCTG-1	C1_CKDL220014177-1A_HY5MFDSX3_S2	TTGTTTCATTAGTCTA-1	WovenBone_PseudotimeHIGH	23.5141	11.0509
CTGGAAATGGATGCTT-1	C1_CKDL220014177-1A_HY5MFDSX3_S2	TTGTTTCATTAGTCTA-1	WovenBone_PseudotimeHIGH	23.5141	7.65608
CTGTTCACTGCCTGTG-1	C1_CKDL220014177-1A_HY5MFDSX3_S2	TTGTTTCATTAGTCTA-1	WovenBone_PseudotimeHIGH	23.5142	9.20992
CTTACACGGTATTCCA-1	C1_CKDL220014177-1A_HY5MFDSX3_S2	TTGTTTCATTAGTCTA-1	WovenBone_PseudotimeHIGH	23.5142	10.4166
CTTACACTGGGAAATA-1	C1_CKDL220014177-1A_HY5MFDSX3_S2	TTGTTTCATTAGTCTA-1	WovenBone_PseudotimeHIGH	23.5142	9.16458
GACCAGAGCCCTGTAG-1	C1_CKDL220014177-1A_HY5MFDSX3_S2	TTGTTTCATTAGTCTA-1	WovenBone_PseudotimeHIGH	23.5142	8.57223
GAGACTGATGGGTAGA-1	C1_CKDL220014177-1A_HY5MFDSX3_S2	TTGTTTCATTAGTCTA-1	WovenBone_PseudotimeHIGH	23.5142	9.56105
GCTCTAAACCCTGACG-1	C1_CKDL220014177-1A_HY5MFDSX3_S2	TTGTTTCATTAGTCTA-1	WovenBone_PseudotimeHIGH	23.5142	11.1224
GTACGAGATTGCGACA-1	C1_CKDL220014177-1A_HY5MFDSX3_S2	TTGTTTCATTAGTCTA-1	WovenBone_PseudotimeHIGH	23.5142	8.69978
TATCCATATCATGCGA-1	C1_CKDL220014177-1A_HY5MFDSX3_S2	TTGTTTCATTAGTCTA-1	WovenBone_PseudotimeHIGH	23.5142	10.4761
TCCCAGGCTTAGCTAA-1	C1_CKDL220014177-1A_HY5MFDSX3_S2	TTGTTTCATTAGTCTA-1	WovenBone_PseudotimeHIGH	23.5142	8.22595
TGGTTCGTAGCAAAGG-1	C1_CKDL220014177-1A_HY5MFDSX3_S2	TTGTTTCATTAGTCTA-1	WovenBone_PseudotimeHIGH	23.5142	9.28388
TGTTCTTCCATTGACT-1	C1_CKDL220014177-1A_HY5MFDSX3_S2	TTGTTTCATTAGTCTA-1	WovenBone_PseudotimeHIGH	23.5142	10.668
TTAAGCGCCTGACCCA-1	C1_CKDL220014177-1A_HY5MFDSX3_S2	TTGTTTCATTAGTCTA-1	WovenBone_PseudotimeHIGH	23.5142	8.97347
TTGTCGTTCAGTTACC-1	C1_CKDL220014177-1A_HY5MFDSX3_S2	TTGTTTCATTAGTCTA-1	WovenBone_PseudotimeHIGH	23.5142	8.8446
GACTAAGTAGGCTCAC-1	C1_CKDL220014177-1A_HY5MFDSX3_S2	TTGTTTCATTAGTCTA-1	WovenBone_PseudotimeHIGH	23.5164	0
GTGCGGGTCTCCAAAT-1	C1_CKDL220014177-1A_HY5MFDSX3_S2	TTGTTTCATTAGTCTA-1	WovenBone_PseudotimeHIGH	23.5503	11.0017
AGCATCGTCGATAATT-1	C1_CKDL220014177-1A_HY5MFDSX3_S2	TTGTTTCATTAGTCTA-1	WovenBone_PseudotimeHIGH	23.5556	6.04002
ACACAAAGACGGGTGG-1	C1_CKDL220014177-1A_HY5MFDSX3_S2	TTGTTTCATTAGTCTA-1	WovenBone_PseudotimeHIGH	23.5774	8.49652
TCAACCATGTTCGGGC-1	C1_CKDL220014177-1A_HY5MFDSX3_S2	TTGTTTCATTAGTCTA-1	WovenBone_PseudotimeHIGH	23.6466	6.58027
TCACGGTCATCGCACA-1	C1_CKDL220014177-1A_HY5MFDSX3_S2	TTGTTTCATTAGTCTA-1	WovenBone_PseudotimeHIGH	23.6547	6.58179
GTCGGATATCTCAGAC-1	C1_CKDL220014177-1A_HY5MFDSX3_S2	TTGTTTCATTAGTCTA-1	WovenBone_PseudotimeHIGH	23.6827	9.74489
CAGATACTAACATAGT-1	C1_CKDL220014177-1A_HY5MFDSX3_S2	TTGTTTCATTAGTCTA-1	WovenBone_PseudotimeHIGH	23.7017	6.90844
CAGCTTAGTAGGTAGC-1	C1_CKDL220014177-1A_HY5MFDSX3_S2	TTGTTTCATTAGTCTA-1	WovenBone_PseudotimeHIGH	23.7315	8.60102
TATCGATGATTAAACG-1	C1_CKDL220014177-1A_HY5MFDSX3_S2	TTGTTTCATTAGTCTA-1	WovenBone_PseudotimeHIGH	23.7735	8.15271
ACTTGGGACCCGGTGG-1	C1_CKDL220014177-1A_HY5MFDSX3_S2	TTGTTTCATTAGTCTA-1	WovenBone_PseudotimeHIGH	23.7842	8.6315
ATCTTGACCTGCAACG-1	C1_CKDL220014177-1A_HY5MFDSX3_S2	TTGTTTCATTAGTCTA-1	WovenBone_PseudotimeHIGH	23.7908	8.29795
ATGCACTACCGCATTG-1	C1_CKDL220014177-1A_HY5MFDSX3_S2	TTGTTTCATTAGTCTA-1	WovenBone_PseudotimeHIGH	23.8098	8.03945
TTCGACGGGAAGGGCG-1	C1_CKDL220014177-1A_HY5MFDSX3_S2	TTGTTTCATTAGTCTA-1	WovenBone_PseudotimeHIGH	23.8221	7.61281
TTCGCACTCGCGTGCT-1	C1_CKDL220014177-1A_HY5MFDSX3_S2	TTGTTTCATTAGTCTA-1	WovenBone_PseudotimeHIGH	23.8385	7.39682
CGCTGTGACGCCGCAC-1	C1_CKDL220014177-1A_HY5MFDSX3_S2	TTGTTTCATTAGTCTA-1	WovenBone_PseudotimeHIGH	23.8403	8.10752
GTTGCACGGAGTTTCG-1	C1_CKDL220014177-1A_HY5MFDSX3_S2	TTGTTTCATTAGTCTA-1	WovenBone_PseudotimeHIGH	23.8659	8.20414
AATGACTGTCAGCCGG-1	C1_CKDL220014177-1A_HY5MFDSX3_S2	TTGTTTCATTAGTCTA-1	WovenBone_PseudotimeHIGH	23.8803	8.58555
TTCTAGGCCAATTGTG-1	C1_CKDL220014177-1A_HY5MFDSX3_S2	TTGTTTCATTAGTCTA-1	WovenBone_PseudotimeHIGH	23.9033	6.54879
TTCCTCGAGGGTGTCT-1	C1_CKDL220014177-1A_HY5MFDSX3_S2	TTGTTTCATTAGTCTA-1	WovenBone_PseudotimeHIGH	23.9198	8.55241
ATTACTAGCCTCTTGC-1	C1_CKDL220014177-1A_HY5MFDSX3_S2	TTGTTTCATTAGTCTA-1	WovenBone_PseudotimeHIGH	23.9284	7.63606
TCCGATGGTGCGACAT-1	C1_CKDL220014177-1A_HY5MFDSX3_S2	TTGTTTCATTAGTCTA-1	WovenBone_PseudotimeHIGH	23.9314	7.65688
ATGAAGCCAAGGAGCC-1	C1_CKDL220014177-1A_HY5MFDSX3_S2	TTGTTTCATTAGTCTA-1	WovenBone_PseudotimeHIGH	23.9435	6.31035
TAATATTGAAATTCGC-1	C1_CKDL220014177-1A_HY5MFDSX3_S2	TTGTTTCATTAGTCTA-1	WovenBone_PseudotimeHIGH	23.9459	9.07324
TATTTGTTACCCTTTA-1	C1_CKDL220014177-1A_HY5MFDSX3_S2	TTGTTTCATTAGTCTA-1	WovenBone_PseudotimeHIGH	23.9632	7.83527
CACGAAAGTTAGTCCC-1	C1_CKDL220014177-1A_HY5MFDSX3_S2	TTGTTTCATTAGTCTA-1	WovenBone_PseudotimeHIGH	23.9674	9.8224
CCATGCTCTGCAGGAA-1	C1_CKDL220014177-1A_HY5MFDSX3_S2	TTGTTTCATTAGTCTA-1	WovenBone_PseudotimeHIGH	23.9898	7.51485
AACGTCAGACTAGTGG-1	C1_CKDL220014177-1A_HY5MFDSX3_S2	TTGTTTCATTAGTCTA-1	WovenBone_PseudotimeHIGH	24.0022	0
AATGATGATACGCTAT-1	C1_CKDL220014177-1A_HY5MFDSX3_S2	TTGTTTCATTAGTCTA-1	WovenBone_PseudotimeHIGH	24.0022	0
AATTCATAAGGGATCT-1	C1_CKDL220014177-1A_HY5MFDSX3_S2	TTGTTTCATTAGTCTA-1	WovenBone_PseudotimeHIGH	24.0022	6.66286
ACTACCAGCTCTCTGG-1	C1_CKDL220014177-1A_HY5MFDSX3_S2	TTGTTTCATTAGTCTA-1	WovenBone_PseudotimeHIGH	24.0022	6.60419
ACTGTAGCACTTTGGA-1	C1_CKDL220014177-1A_HY5MFDSX3_S2	TTGTTTCATTAGTCTA-1	WovenBone_PseudotimeHIGH	24.0022	6.76533
AGCGCGGGTGCCAATG-1	C1_CKDL220014177-1A_HY5MFDSX3_S2	TTGTTTCATTAGTCTA-1	WovenBone_PseudotimeHIGH	24.0022	0
AGGACGCTCGATGTTG-1	C1_CKDL220014177-1A_HY5MFDSX3_S2	TTGTTTCATTAGTCTA-1	WovenBone_PseudotimeHIGH	24.0022	6.48861
AGTGGCGGCAATTTGA-1	C1_CKDL220014177-1A_HY5MFDSX3_S2	TTGTTTCATTAGTCTA-1	WovenBone_PseudotimeHIGH	24.0022	6.44576
ATAGAGTACTGGGACA-1	C1_CKDL220014177-1A_HY5MFDSX3_S2	TTGTTTCATTAGTCTA-1	WovenBone_PseudotimeHIGH	24.0022	6.04533
ATTAGATTGATAGCGG-1	C1_CKDL220014177-1A_HY5MFDSX3_S2	TTGTTTCATTAGTCTA-1	WovenBone_PseudotimeHIGH	24.0022	6.83153
ATTTACAGTTTACTGG-1	C1_CKDL220014177-1A_HY5MFDSX3_S2	TTGTTTCATTAGTCTA-1	WovenBone_PseudotimeHIGH	24.0022	8.60325
CAACTCCTTGATCCCG-1	C1_CKDL220014177-1A_HY5MFDSX3_S2	TTGTTTCATTAGTCTA-1	WovenBone_PseudotimeHIGH	24.0022	6.61454
CAATGGATCTCTACCA-1	C1_CKDL220014177-1A_HY5MFDSX3_S2	TTGTTTCATTAGTCTA-1	WovenBone_PseudotimeHIGH	24.0022	7.49503
CACTGTCCAAGTGAGA-1	C1_CKDL220014177-1A_HY5MFDSX3_S2	TTGTTTCATTAGTCTA-1	WovenBone_PseudotimeHIGH	24.0022	0
CATAGTAGCATAGTAG-1	C1_CKDL220014177-1A_HY5MFDSX3_S2	TTGTTTCATTAGTCTA-1	WovenBone_PseudotimeHIGH	24.0022	8.135
CCAAACAGAACCCTCG-1	C1_CKDL220014177-1A_HY5MFDSX3_S2	TTGTTTCATTAGTCTA-1	WovenBone_PseudotimeHIGH	24.0022	8.15365
CCCGTCAGCGTCTGAC-1	C1_CKDL220014177-1A_HY5MFDSX3_S2	TTGTTTCATTAGTCTA-1	WovenBone_PseudotimeHIGH	24.0022	7.25672
CCTCACCTTAGCATCG-1	C1_CKDL220014177-1A_HY5MFDSX3_S2	TTGTTTCATTAGTCTA-1	WovenBone_PseudotimeHIGH	24.0022	6.7955
CCTCGCGCGATATAGG-1	C1_CKDL220014177-1A_HY5MFDSX3_S2	TTGTTTCATTAGTCTA-1	WovenBone_PseudotimeHIGH	24.0022	9.39367
CCTGGCTAGACCCGCC-1	C1_CKDL220014177-1A_HY5MFDSX3_S2	TTGTTTCATTAGTCTA-1	WovenBone_PseudotimeHIGH	24.0022	8.28325
CGACTCAGGATGTTAT-1	C1_CKDL220014177-1A_HY5MFDSX3_S2	TTGTTTCATTAGTCTA-1	WovenBone_PseudotimeHIGH	24.0023	9.63697
CGAGTTCTGTCCCACC-1	C1_CKDL220014177-1A_HY5MFDSX3_S2	TTGTTTCATTAGTCTA-1	WovenBone_PseudotimeHIGH	24.0023	9.01617
CGCAAACACGAGTTAC-1	C1_CKDL220014177-1A_HY5MFDSX3_S2	TTGTTTCATTAGTCTA-1	WovenBone_PseudotimeHIGH	24.0023	0
CGCTCGACATAATGAT-1	C1_CKDL220014177-1A_HY5MFDSX3_S2	TTGTTTCATTAGTCTA-1	WovenBone_PseudotimeHIGH	24.0023	8.74912
CGCTTTCTTGCATTCG-1	C1_CKDL220014177-1A_HY5MFDSX3_S2	TTGTTTCATTAGTCTA-1	WovenBone_PseudotimeHIGH	24.0023	8.76122
CGGTTATCCAACAGTG-1	C1_CKDL220014177-1A_HY5MFDSX3_S2	TTGTTTCATTAGTCTA-1	WovenBone_PseudotimeHIGH	24.0023	0
CGTGTCCCATTCGCGA-1	C1_CKDL220014177-1A_HY5MFDSX3_S2	TTGTTTCATTAGTCTA-1	WovenBone_PseudotimeHIGH	24.0023	8.03504
CTGGTAACGAGCTCTT-1	C1_CKDL220014177-1A_HY5MFDSX3_S2	TTGTTTCATTAGTCTA-1	WovenBone_PseudotimeHIGH	24.0023	6.65743
CTTGTACTTGTTGACT-1	C1_CKDL220014177-1A_HY5MFDSX3_S2	TTGTTTCATTAGTCTA-1	WovenBone_PseudotimeHIGH	24.0023	8.02956
GATCGACACTATCTGA-1	C1_CKDL220014177-1A_HY5MFDSX3_S2	TTGTTTCATTAGTCTA-1	WovenBone_PseudotimeHIGH	24.0023	9.05929
GCAAGTGCACAGAGAA-1	C1_CKDL220014177-1A_HY5MFDSX3_S2	TTGTTTCATTAGTCTA-1	WovenBone_PseudotimeHIGH	24.0023	8.16347
GCCATATTGCACACAG-1	C1_CKDL220014177-1A_HY5MFDSX3_S2	TTGTTTCATTAGTCTA-1	WovenBone_PseudotimeHIGH	24.0023	10.3925
GCTAATACCGAATGCC-1	C1_CKDL220014177-1A_HY5MFDSX3_S2	TTGTTTCATTAGTCTA-1	WovenBone_PseudotimeHIGH	24.0023	8.24296
GCTCTATGTTACGTGC-1	C1_CKDL220014177-1A_HY5MFDSX3_S2	TTGTTTCATTAGTCTA-1	WovenBone_PseudotimeHIGH	24.0023	6.65807
GGAGAAGTCATTGGCA-1	C1_CKDL220014177-1A_HY5MFDSX3_S2	TTGTTTCATTAGTCTA-1	WovenBone_PseudotimeHIGH	24.0023	6.54338
GGCTAAAGGGCGGGTC-1	C1_CKDL220014177-1A_HY5MFDSX3_S2	TTGTTTCATTAGTCTA-1	WovenBone_PseudotimeHIGH	24.0023	0
GTAAGTAGGGTATACC-1	C1_CKDL220014177-1A_HY5MFDSX3_S2	TTGTTTCATTAGTCTA-1	WovenBone_PseudotimeHIGH	24.0023	5.92862
GTAGCTTCCTCTTGTT-1	C1_CKDL220014177-1A_HY5MFDSX3_S2	TTGTTTCATTAGTCTA-1	WovenBone_PseudotimeHIGH	24.0023	6.67055
GTGAGCGTGCTGCACT-1	C1_CKDL220014177-1A_HY5MFDSX3_S2	TTGTTTCATTAGTCTA-1	WovenBone_PseudotimeHIGH	24.0023	8.48816
GTTGGATTGAGAACAC-1	C1_CKDL220014177-1A_HY5MFDSX3_S2	TTGTTTCATTAGTCTA-1	WovenBone_PseudotimeHIGH	24.0023	8.99864
GTTTCCTGGAGGGTGA-1	C1_CKDL220014177-1A_HY5MFDSX3_S2	TTGTTTCATTAGTCTA-1	WovenBone_PseudotimeHIGH	24.0023	8.46277
TAATCGATCCGTACGT-1	C1_CKDL220014177-1A_HY5MFDSX3_S2	TTGTTTCATTAGTCTA-1	WovenBone_PseudotimeHIGH	24.0023	6.72347
TATAAATCCACAAGCT-1	C1_CKDL220014177-1A_HY5MFDSX3_S2	TTGTTTCATTAGTCTA-1	WovenBone_PseudotimeHIGH	24.0023	6.97531
TATAAGTGAGGATAGC-1	C1_CKDL220014177-1A_HY5MFDSX3_S2	TTGTTTCATTAGTCTA-1	WovenBone_PseudotimeHIGH	24.0023	6.53451
TCACCGCTCGGCACTC-1	C1_CKDL220014177-1A_HY5MFDSX3_S2	TTGTTTCATTAGTCTA-1	WovenBone_PseudotimeHIGH	24.0023	8.57829
TCCCACTCTCTTCCGG-1	C1_CKDL220014177-1A_HY5MFDSX3_S2	TTGTTTCATTAGTCTA-1	WovenBone_PseudotimeHIGH	24.0023	0
TCTAGCATCTTCGATG-1	C1_CKDL220014177-1A_HY5MFDSX3_S2	TTGTTTCATTAGTCTA-1	WovenBone_PseudotimeHIGH	24.0023	0
TCTTCCCATGGGCACA-1	C1_CKDL220014177-1A_HY5MFDSX3_S2	TTGTTTCATTAGTCTA-1	WovenBone_PseudotimeHIGH	24.0023	0
TGCTGGTTGGACAATT-1	C1_CKDL220014177-1A_HY5MFDSX3_S2	TTGTTTCATTAGTCTA-1	WovenBone_PseudotimeHIGH	24.0023	6.61053
TGGCCGTATATTGACC-1	C1_CKDL220014177-1A_HY5MFDSX3_S2	TTGTTTCATTAGTCTA-1	WovenBone_PseudotimeHIGH	24.0023	7.82492
TGGCTTTGGGTAGACA-1	C1_CKDL220014177-1A_HY5MFDSX3_S2	TTGTTTCATTAGTCTA-1	WovenBone_PseudotimeHIGH	24.0023	8.15039
TTAGCTAATACGATCT-1	C1_CKDL220014177-1A_HY5MFDSX3_S2	TTGTTTCATTAGTCTA-1	WovenBone_PseudotimeHIGH	24.0023	0
TTCCGCAGAGAAATAT-1	C1_CKDL220014177-1A_HY5MFDSX3_S2	TTGTTTCATTAGTCTA-1	WovenBone_PseudotimeHIGH	24.0023	0
TTGGCTCGCATGAGAC-1	C1_CKDL220014177-1A_HY5MFDSX3_S2	TTGTTTCATTAGTCTA-1	WovenBone_PseudotimeHIGH	24.0023	6.42284
TTGTTAGCAAATTCGA-1	C1_CKDL220014177-1A_HY5MFDSX3_S2	TTGTTTCATTAGTCTA-1	WovenBone_PseudotimeHIGH	24.0023	0

## Sheet: Fig. S3F
Control	Nf1-Postn
1801.35	465.632
1581.58	1116.43
1575.09	747.664
1332.01	173.812
